# Supplementary material for: The Virtual-Spine Platform—Acquiring, visualizing, and analyzing individual sitting behavior
Source: PLoS One. 2018 Jun 13;13(6):e0195670. doi: 10.1371/journal.pone.0195670 (PMC5999082; doi:10.1371/journal.pone.0195670)
Supplement: S1 Data of Validation Experiments — The data collected during the validation experiments of five subjects in CSV format discussed in 2.6 Validation Experiments. (ZIP) [file pone.0195670.s003.zip]

Archive with 11 entries (10 files):
- Subject_1.csv
- __MACOSX/
- __MACOSX/._Subject_1.csv
- Subject_2.csv
- __MACOSX/._Subject_2.csv
- Subject_3.csv
- __MACOSX/._Subject_3.csv
- Subject_4.csv
- __MACOSX/._Subject_4.csv
- Subject_5.csv
- __MACOSX/._Subject_5.csv
