# Supplementary material for: The Virtual-Spine Platform—Acquiring, visualizing, and analyzing individual sitting behavior
Source: PLoS One. 2018 Jun 13;13(6):e0195670. doi: 10.1371/journal.pone.0195670 (PMC5999082; doi:10.1371/journal.pone.0195670)
Supplement: S1 Data of Validation Experiments — The data collected during the validation experiments of five subjects in CSV format discussed in 2.6 Validation Experiments. (ZIP) [file pone.0195670.s003.zip › Subject_1.csv]

BodyPositions	Normal	Upright	Slump	PokingChin	TwistLeft	TwistRight	RightOverLeft	LeftOverRight	ArmLeaning	ArmBackLeaning	NotOnTheChair	OutOfRange
In	0	0	0	0	0	0	0	0	0	12:36:11	0	0
Out	0	0	0	0	0	0	0	0	0	12:36:12	0	0
HowLong	0	0	0	0	0	0	0	0	0	1.001	0	0
Times	0	0	0	0	0	0	0	0	0	1	0	0
Accumulated Time	0	0	0	0	0	0	0	0	0	1.001	0	0
In	0	12:36:12	0	0	0	0	0	0	0	0	0	0
Out	0	12:36:13	0	0	0	0	0	0	0	0	0	0
HowLong	0	1	0	0	0	0	0	0	0	0	0	0
Times	0	1	0	0	0	0	0	0	0	1	0	0
AccumulatedTime	0	1	0	0	0	0	0	0	0	1.001	0	0
In	0	0	0	0	0	0	0	0	12:36:13	0	0	0
Out	0	0	0	0	0	0	0	0	12:36:27	0	0	0
HowLong	0	0	0	0	0	0	0	0	14.004	0	0	0
Times	0	1	0	0	0	0	0	0	1	1	0	0
AccumulatedTime	0	1	0	0	0	0	0	0	14.004	1.001	0	0
In	0	12:36:27	0	0	0	0	0	0	0	0	0	0
Out	0	12:36:29	0	0	0	0	0	0	0	0	0	0
HowLong	0	2	0	0	0	0	0	0	0	0	0	0
Times	0	2	0	0	0	0	0	0	1	1	0	0
AccumulatedTime	0	3	0	0	0	0	0	0	14.004	1.001	0	0
In	0	0	0	0	0	0	0	0	12:36:29	0	0	0
Out	0	0	0	0	0	0	0	0	12:37:18	0	0	0
HowLong	0	0	0	0	0	0	0	0	49.206	0	0	0
Times	0	2	0	0	0	0	0	0	2	1	0	0
AccumulatedTime	0	3	0	0	0	0	0	0	63.21	1.001	0	0
In	0	0	0	0	0	0	0	0	0	12:37:18	0	0
Out	0	0	0	0	0	0	0	0	0	12:37:19	0	0
HowLong	0	0	0	0	0	0	0	0	0	1	0	0
Times	0	2	0	0	0	0	0	0	2	2	0	0
AccumulatedTime	0	3	0	0	0	0	0	0	63.21	2.001	0	0
In	12:37:19	0	0	0	0	0	0	0	0	0	0	0
Out	12:37:20	0	0	0	0	0	0	0	0	0	0	0
HowLong	1	0	0	0	0	0	0	0	0	0	0	0
Times	1	2	0	0	0	0	0	0	2	2	0	0
AccumulatedTime	1	3	0	0	0	0	0	0	63.21	2.001	0	0
In	0	0	0	0	0	0	0	0	0	12:37:20	0	0
Out	0	0	0	0	0	0	0	0	0	12:37:28	0	0
HowLong	0	0	0	0	0	0	0	0	0	7.035	0	0
Times	1	2	0	0	0	0	0	0	2	3	0	0
AccumulatedTime	1	3	0	0	0	0	0	0	63.21	9.036	0	0
In	0	0	0	0	0	0	0	0	12:37:28	0	0	0
Out	0	0	0	0	0	0	0	0	12:37:29	0	0	0
HowLong	0	0	0	0	0	0	0	0	1.003	0	0	0
Times	1	2	0	0	0	0	0	0	3	3	0	0
AccumulatedTime	1	3	0	0	0	0	0	0	64.213	9.036	0	0
In	12:37:29	0	0	0	0	0	0	0	0	0	0	0
Out	12:37:30	0	0	0	0	0	0	0	0	0	0	0
HowLong	1.001	0	0	0	0	0	0	0	0	0	0	0
Times	2	2	0	0	0	0	0	0	3	3	0	0
AccumulatedTime	2.001	3	0	0	0	0	0	0	64.213	9.036	0	0
In	0	0	0	0	0	0	0	0	0	12:37:30	0	0
Out	0	0	0	0	0	0	0	0	0	12:37:34	0	0
HowLong	0	0	0	0	0	0	0	0	0	4	0	0
Times	2	2	0	0	0	0	0	0	3	4	0	0
AccumulatedTime	2.001	3	0	0	0	0	0	0	64.213	13.036	0	0
In	12:37:34	0	0	0	0	0	0	0	0	0	0	0
Out	12:37:37	0	0	0	0	0	0	0	0	0	0	0
HowLong	3	0	0	0	0	0	0	0	0	0	0	0
Times	3	2	0	0	0	0	0	0	3	4	0	0
AccumulatedTime	5.0009999999999994	3	0	0	0	0	0	0	64.213	13.036	0	0
In	0	0	0	0	0	0	0	0	0	12:37:37	0	0
Out	0	0	0	0	0	0	0	0	0	12:37:39	0	0
HowLong	0	0	0	0	0	0	0	0	0	2	0	0
Times	3	2	0	0	0	0	0	0	3	5	0	0
AccumulatedTime	5.0009999999999994	3	0	0	0	0	0	0	64.213	15.036	0	0
In	12:37:39	0	0	0	0	0	0	0	0	0	0	0
Out	12:37:50	0	0	0	0	0	0	0	0	0	0	0
HowLong	11.04	0	0	0	0	0	0	0	0	0	0	0
Times	4	2	0	0	0	0	0	0	3	5	0	0
AccumulatedTime	16.040999999999997	3	0	0	0	0	0	0	64.213	15.036	0	0
In	0	0	0	0	0	0	0	0	0	12:37:50	0	0
Out	0	0	0	0	0	0	0	0	0	12:37:53	0	0
HowLong	0	0	0	0	0	0	0	0	0	3.001	0	0
Times	4	2	0	0	0	0	0	0	3	6	0	0
AccumulatedTime	16.040999999999997	3	0	0	0	0	0	0	64.213	18.037	0	0
In	12:37:53	0	0	0	0	0	0	0	0	0	0	0
Out	12:38:8	0	0	0	0	0	0	0	0	0	0	0
HowLong	15.042	0	0	0	0	0	0	0	0	0	0	0
Times	5	2	0	0	0	0	0	0	3	6	0	0
AccumulatedTime	31.083	3	0	0	0	0	0	0	64.213	18.037	0	0
In	0	0	0	0	0	0	0	0	0	12:38:8	0	0
Out	0	0	0	0	0	0	0	0	0	12:38:9	0	0
HowLong	0	0	0	0	0	0	0	0	0	1.001	0	0
Times	5	2	0	0	0	0	0	0	3	7	0	0
AccumulatedTime	31.083	3	0	0	0	0	0	0	64.213	19.038	0	0
In	0	0	0	0	0	0	0	0	12:38:9	0	0	0
Out	0	0	0	0	0	0	0	0	12:38:10	0	0	0
HowLong	0	0	0	0	0	0	0	0	1	0	0	0
Times	5	2	0	0	0	0	0	0	4	7	0	0
AccumulatedTime	31.083	3	0	0	0	0	0	0	65.213	19.038	0	0
In	0	0	0	0	0	0	0	0	0	12:38:10	0	0
Out	0	0	0	0	0	0	0	0	0	12:38:13	0	0
HowLong	0	0	0	0	0	0	0	0	0	3	0	0
Times	5	2	0	0	0	0	0	0	4	8	0	0
AccumulatedTime	31.083	3	0	0	0	0	0	0	65.213	22.038	0	0
In	12:38:13	0	0	0	0	0	0	0	0	0	0	0
Out	12:38:14	0	0	0	0	0	0	0	0	0	0	0
HowLong	1	0	0	0	0	0	0	0	0	0	0	0
Times	6	2	0	0	0	0	0	0	4	8	0	0
AccumulatedTime	32.083	3	0	0	0	0	0	0	65.213	22.038	0	0
In	0	0	0	0	0	0	0	0	0	12:38:14	0	0
Out	0	0	0	0	0	0	0	0	0	12:38:24	0	0
HowLong	0	0	0	0	0	0	0	0	0	10.02	0	0
Times	6	2	0	0	0	0	0	0	4	9	0	0
AccumulatedTime	32.083	3	0	0	0	0	0	0	65.213	32.058	0	0
In	12:38:24	0	0	0	0	0	0	0	0	0	0	0
Out	12:38:25	0	0	0	0	0	0	0	0	0	0	0
HowLong	1	0	0	0	0	0	0	0	0	0	0	0
Times	7	2	0	0	0	0	0	0	4	9	0	0
AccumulatedTime	33.083	3	0	0	0	0	0	0	65.213	32.058	0	0
In	0	0	0	0	0	0	0	0	0	12:38:25	0	0
Out	0	0	0	0	0	0	0	0	0	12:38:35	0	0
HowLong	0	0	0	0	0	0	0	0	0	10.601	0	0
Times	7	2	0	0	0	0	0	0	4	10	0	0
AccumulatedTime	33.083	3	0	0	0	0	0	0	65.213	42.659	0	0
In	12:38:35	0	0	0	0	0	0	0	0	0	0	0
Out	12:38:39	0	0	0	0	0	0	0	0	0	0	0
HowLong	4.001	0	0	0	0	0	0	0	0	0	0	0
Times	8	2	0	0	0	0	0	0	4	10	0	0
AccumulatedTime	37.083999999999996	3	0	0	0	0	0	0	65.213	42.659	0	0
In	0	0	0	0	0	0	0	0	0	12:38:39	0	0
Out	0	0	0	0	0	0	0	0	0	12:38:40	0	0
HowLong	0	0	0	0	0	0	0	0	0	1	0	0
Times	8	2	0	0	0	0	0	0	4	11	0	0
AccumulatedTime	37.083999999999996	3	0	0	0	0	0	0	65.213	43.659	0	0
In	12:38:40	0	0	0	0	0	0	0	0	0	0	0
Out	12:38:41	0	0	0	0	0	0	0	0	0	0	0
HowLong	1	0	0	0	0	0	0	0	0	0	0	0
Times	9	2	0	0	0	0	0	0	4	11	0	0
AccumulatedTime	38.083999999999996	3	0	0	0	0	0	0	65.213	43.659	0	0
In	0	0	0	0	0	0	0	0	12:38:41	0	0	0
Out	0	0	0	0	0	0	0	0	12:38:42	0	0	0
HowLong	0	0	0	0	0	0	0	0	1.001	0	0	0
Times	9	2	0	0	0	0	0	0	5	11	0	0
AccumulatedTime	38.083999999999996	3	0	0	0	0	0	0	66.214	43.659	0	0
In	0	0	0	12:38:42	0	0	0	0	0	0	0	0
Out	0	0	0	12:38:50	0	0	0	0	0	0	0	0
HowLong	0	0	0	8.037	0	0	0	0	0	0	0	0
Times	9	2	0	1	0	0	0	0	5	11	0	0
AccumulatedTime	38.083999999999996	3	0	8.037	0	0	0	0	66.214	43.659	0	0
In	0	0	0	0	0	0	0	0	12:38:50	0	0	0
Out	0	0	0	0	0	0	0	0	12:38:59	0	0	0
HowLong	0	0	0	0	0	0	0	0	9.079	0	0	0
Times	9	2	0	1	0	0	0	0	6	11	0	0
AccumulatedTime	38.083999999999996	3	0	8.037	0	0	0	0	75.293	43.659	0	0
In	0	0	0	0	12:38:59	0	0	0	0	0	0	0
Out	0	0	0	0	12:39:0	0	0	0	0	0	0	0
HowLong	0	0	0	0	1.001	0	0	0	0	0	0	0
Times	9	2	0	1	1	0	0	0	6	11	0	0
AccumulatedTime	38.083999999999996	3	0	8.037	1.001	0	0	0	75.293	43.659	0	0
In	0	0	0	0	0	0	0	0	12:39:0	0	0	0
Out	0	0	0	0	0	0	0	0	12:39:1	0	0	0
HowLong	0	0	0	0	0	0	0	0	1	0	0	0
Times	9	2	0	1	1	0	0	0	7	11	0	0
AccumulatedTime	38.083999999999996	3	0	8.037	1.001	0	0	0	76.293	43.659	0	0
In	0	0	0	0	0	0	0	0	0	12:39:1	0	0
Out	0	0	0	0	0	0	0	0	0	12:39:2	0	0
HowLong	0	0	0	0	0	0	0	0	0	1	0	0
Times	9	2	0	1	1	0	0	0	7	12	0	0
AccumulatedTime	38.083999999999996	3	0	8.037	1.001	0	0	0	76.293	44.659	0	0
In	0	12:39:2	0	0	0	0	0	0	0	0	0	0
Out	0	12:39:5	0	0	0	0	0	0	0	0	0	0
HowLong	0	3.004	0	0	0	0	0	0	0	0	0	0
Times	9	3	0	1	1	0	0	0	7	12	0	0
AccumulatedTime	38.083999999999996	6.004	0	8.037	1.001	0	0	0	76.293	44.659	0	0
In	0	0	0	0	0	0	0	0	12:39:5	0	0	0
Out	0	0	0	0	0	0	0	0	12:39:6	0	0	0
HowLong	0	0	0	0	0	0	0	0	1	0	0	0
Times	9	3	0	1	1	0	0	0	8	12	0	0
AccumulatedTime	38.083999999999996	6.004	0	8.037	1.001	0	0	0	77.293	44.659	0	0
In	0	0	0	0	12:39:6	0	0	0	0	0	0	0
Out	0	0	0	0	12:39:8	0	0	0	0	0	0	0
HowLong	0	0	0	0	2	0	0	0	0	0	0	0
Times	9	3	0	1	2	0	0	0	8	12	0	0
AccumulatedTime	38.083999999999996	6.004	0	8.037	3.001	0	0	0	77.293	44.659	0	0
In	0	0	0	0	0	0	0	0	12:39:8	0	0	0
Out	0	0	0	0	0	0	0	0	12:39:12	0	0	0
HowLong	0	0	0	0	0	0	0	0	4.036	0	0	0
Times	9	3	0	1	2	0	0	0	9	12	0	0
AccumulatedTime	38.083999999999996	6.004	0	8.037	3.001	0	0	0	81.32900000000001	44.659	0	0
In	0	0	0	0	0	12:39:12	0	0	0	0	0	0
Out	0	0	0	0	0	12:39:13	0	0	0	0	0	0
HowLong	0	0	0	0	0	1.009	0	0	0	0	0	0
Times	9	3	0	1	2	1	0	0	9	12	0	0
AccumulatedTime	38.083999999999996	6.004	0	8.037	3.001	1.009	0	0	81.32900000000001	44.659	0	0
In	0	0	0	0	0	0	0	0	0	0	12:39:13	0
Out	0	0	0	0	0	0	0	0	0	0	12:40:59	0
HowLong	0	0	0	0	0	0	0	0	0	0	105.863	0
Times	9	3	0	1	2	1	0	0	9	12	1	0
AccumulatedTime	38.083999999999996	6.004	0	8.037	3.001	1.009	0	0	81.32900000000001	44.659	105.863	0
In	0	0	0	0	0	0	0	0	12:40:59	0	0	0
Out	0	0	0	0	0	0	0	0	12:41:23	0	0	0
HowLong	0	0	0	0	0	0	0	0	24.123	0	0	0
Times	9	3	0	1	2	1	0	0	10	12	1	0
AccumulatedTime	38.083999999999996	6.004	0	8.037	3.001	1.009	0	0	105.45200000000001	44.659	105.863	0
In	0	0	0	0	0	0	0	0	0	0	12:41:23	0
Out	0	0	0	0	0	0	0	0	0	0	12:42:47	0
HowLong	0	0	0	0	0	0	0	0	0	0	83.748	0
Times	9	3	0	1	2	1	0	0	10	12	2	0
AccumulatedTime	38.083999999999996	6.004	0	8.037	3.001	1.009	0	0	105.45200000000001	44.659	189.611	0
In	0	0	0	0	0	0	0	0	12:42:47	0	0	0
Out	0	0	0	0	0	0	0	0	12:44:49	0	0	0
HowLong	0	0	0	0	0	0	0	0	121.579	0	0	0
Times	9	3	0	1	2	1	0	0	11	12	2	0
AccumulatedTime	38.083999999999996	6.004	0	8.037	3.001	1.009	0	0	227.031	44.659	189.611	0
In	0	0	0	12:44:49	0	0	0	0	0	0	0	0
Out	0	0	0	12:44:50	0	0	0	0	0	0	0	0
HowLong	0	0	0	1	0	0	0	0	0	0	0	0
Times	9	3	0	2	2	1	0	0	11	12	2	0
AccumulatedTime	38.083999999999996	6.004	0	9.037	3.001	1.009	0	0	227.031	44.659	189.611	0
In	0	0	0	0	0	0	0	0	12:44:50	0	0	0
Out	0	0	0	0	0	0	0	0	12:44:51	0	0	0
HowLong	0	0	0	0	0	0	0	0	1	0	0	0
Times	9	3	0	2	2	1	0	0	12	12	2	0
AccumulatedTime	38.083999999999996	6.004	0	9.037	3.001	1.009	0	0	228.031	44.659	189.611	0
In	0	0	12:44:51	0	0	0	0	0	0	0	0	0
Out	0	0	12:44:52	0	0	0	0	0	0	0	0	0
HowLong	0	0	1.001	0	0	0	0	0	0	0	0	0
Times	9	3	1	2	2	1	0	0	12	12	2	0
AccumulatedTime	38.083999999999996	6.004	1.001	9.037	3.001	1.009	0	0	228.031	44.659	189.611	0
In	0	12:44:52	0	0	0	0	0	0	0	0	0	0
Out	0	12:44:53	0	0	0	0	0	0	0	0	0	0
HowLong	0	1	0	0	0	0	0	0	0	0	0	0
Times	9	4	1	2	2	1	0	0	12	12	2	0
AccumulatedTime	38.083999999999996	7.004	1.001	9.037	3.001	1.009	0	0	228.031	44.659	189.611	0
In	12:44:53	0	0	0	0	0	0	0	0	0	0	0
Out	12:44:54	0	0	0	0	0	0	0	0	0	0	0
HowLong	1	0	0	0	0	0	0	0	0	0	0	0
Times	10	4	1	2	2	1	0	0	12	12	2	0
AccumulatedTime	39.083999999999996	7.004	1.001	9.037	3.001	1.009	0	0	228.031	44.659	189.611	0
In	0	0	12:44:54	0	0	0	0	0	0	0	0	0
Out	0	0	12:47:18	0	0	0	0	0	0	0	0	0
HowLong	0	0	144.311	0	0	0	0	0	0	0	0	0
Times	10	4	2	2	2	1	0	0	12	12	2	0
AccumulatedTime	39.083999999999996	7.004	145.312	9.037	3.001	1.009	0	0	228.031	44.659	189.611	0
In	12:47:18	0	0	0	0	0	0	0	0	0	0	0
Out	12:47:19	0	0	0	0	0	0	0	0	0	0	0
HowLong	1.002	0	0	0	0	0	0	0	0	0	0	0
Times	11	4	2	2	2	1	0	0	12	12	2	0
AccumulatedTime	40.086	7.004	145.312	9.037	3.001	1.009	0	0	228.031	44.659	189.611	0
In	0	12:47:19	0	0	0	0	0	0	0	0	0	0
Out	0	12:47:21	0	0	0	0	0	0	0	0	0	0
HowLong	0	2.011	0	0	0	0	0	0	0	0	0	0
Times	11	5	2	2	2	1	0	0	12	12	2	0
AccumulatedTime	40.086	9.015	145.312	9.037	3.001	1.009	0	0	228.031	44.659	189.611	0
In	0	0	0	0	12:47:21	0	0	0	0	0	0	0
Out	0	0	0	0	12:47:22	0	0	0	0	0	0	0
HowLong	0	0	0	0	1	0	0	0	0	0	0	0
Times	11	5	2	2	3	1	0	0	12	12	2	0
AccumulatedTime	40.086	9.015	145.312	9.037	4.0009999999999994	1.009	0	0	228.031	44.659	189.611	0
In	0	12:47:22	0	0	0	0	0	0	0	0	0	0
Out	0	12:47:23	0	0	0	0	0	0	0	0	0	0
HowLong	0	1	0	0	0	0	0	0	0	0	0	0
Times	11	6	2	2	3	1	0	0	12	12	2	0
AccumulatedTime	40.086	10.015	145.312	9.037	4.0009999999999994	1.009	0	0	228.031	44.659	189.611	0
In	12:47:23	0	0	0	0	0	0	0	0	0	0	0
Out	12:47:25	0	0	0	0	0	0	0	0	0	0	0
HowLong	2.004	0	0	0	0	0	0	0	0	0	0	0
Times	12	6	2	2	3	1	0	0	12	12	2	0
AccumulatedTime	42.089999999999996	10.015	145.312	9.037	4.0009999999999994	1.009	0	0	228.031	44.659	189.611	0
In	0	0	12:47:25	0	0	0	0	0	0	0	0	0
Out	0	0	12:47:26	0	0	0	0	0	0	0	0	0
HowLong	0	0	1	0	0	0	0	0	0	0	0	0
Times	12	6	3	2	3	1	0	0	12	12	2	0
AccumulatedTime	42.089999999999996	10.015	146.312	9.037	4.0009999999999994	1.009	0	0	228.031	44.659	189.611	0
In	12:47:26	0	0	0	0	0	0	0	0	0	0	0
Out	12:47:32	0	0	0	0	0	0	0	0	0	0	0
HowLong	6.001	0	0	0	0	0	0	0	0	0	0	0
Times	13	6	3	2	3	1	0	0	12	12	2	0
AccumulatedTime	48.090999999999994	10.015	146.312	9.037	4.0009999999999994	1.009	0	0	228.031	44.659	189.611	0
In	0	0	12:47:32	0	0	0	0	0	0	0	0	0
Out	0	0	12:47:34	0	0	0	0	0	0	0	0	0
HowLong	0	0	2.001	0	0	0	0	0	0	0	0	0
Times	13	6	4	2	3	1	0	0	12	12	2	0
AccumulatedTime	48.090999999999994	10.015	148.31300000000002	9.037	4.0009999999999994	1.009	0	0	228.031	44.659	189.611	0
In	12:47:34	0	0	0	0	0	0	0	0	0	0	0
Out	12:47:38	0	0	0	0	0	0	0	0	0	0	0
HowLong	4	0	0	0	0	0	0	0	0	0	0	0
Times	14	6	4	2	3	1	0	0	12	12	2	0
AccumulatedTime	52.090999999999994	10.015	148.31300000000002	9.037	4.0009999999999994	1.009	0	0	228.031	44.659	189.611	0
In	0	0	0	0	0	0	0	0	0	12:47:38	0	0
Out	0	0	0	0	0	0	0	0	0	12:47:39	0	0
HowLong	0	0	0	0	0	0	0	0	0	1	0	0
Times	14	6	4	2	3	1	0	0	12	13	2	0
AccumulatedTime	52.090999999999994	10.015	148.31300000000002	9.037	4.0009999999999994	1.009	0	0	228.031	45.659	189.611	0
In	12:47:39	0	0	0	0	0	0	0	0	0	0	0
Out	12:47:40	0	0	0	0	0	0	0	0	0	0	0
HowLong	1.002	0	0	0	0	0	0	0	0	0	0	0
Times	15	6	4	2	3	1	0	0	12	13	2	0
AccumulatedTime	53.092999999999996	10.015	148.31300000000002	9.037	4.0009999999999994	1.009	0	0	228.031	45.659	189.611	0
In	0	0	12:47:40	0	0	0	0	0	0	0	0	0
Out	0	0	12:47:41	0	0	0	0	0	0	0	0	0
HowLong	0	0	1.002	0	0	0	0	0	0	0	0	0
Times	15	6	5	2	3	1	0	0	12	13	2	0
AccumulatedTime	53.092999999999996	10.015	149.31500000000003	9.037	4.0009999999999994	1.009	0	0	228.031	45.659	189.611	0
In	12:47:41	0	0	0	0	0	0	0	0	0	0	0
Out	12:47:42	0	0	0	0	0	0	0	0	0	0	0
HowLong	1	0	0	0	0	0	0	0	0	0	0	0
Times	16	6	5	2	3	1	0	0	12	13	2	0
AccumulatedTime	54.092999999999996	10.015	149.31500000000003	9.037	4.0009999999999994	1.009	0	0	228.031	45.659	189.611	0
In	0	0	0	0	0	0	0	0	0	12:47:42	0	0
Out	0	0	0	0	0	0	0	0	0	12:47:45	0	0
HowLong	0	0	0	0	0	0	0	0	0	3.033	0	0
Times	16	6	5	2	3	1	0	0	12	14	2	0
AccumulatedTime	54.092999999999996	10.015	149.31500000000003	9.037	4.0009999999999994	1.009	0	0	228.031	48.692	189.611	0
In	0	0	12:47:45	0	0	0	0	0	0	0	0	0
Out	0	0	12:47:47	0	0	0	0	0	0	0	0	0
HowLong	0	0	2	0	0	0	0	0	0	0	0	0
Times	16	6	6	2	3	1	0	0	12	14	2	0
AccumulatedTime	54.092999999999996	10.015	151.31500000000003	9.037	4.0009999999999994	1.009	0	0	228.031	48.692	189.611	0
In	0	0	0	0	0	0	0	0	0	12:47:47	0	0
Out	0	0	0	0	0	0	0	0	0	12:47:48	0	0
HowLong	0	0	0	0	0	0	0	0	0	1	0	0
Times	16	6	6	2	3	1	0	0	12	15	2	0
AccumulatedTime	54.092999999999996	10.015	151.31500000000003	9.037	4.0009999999999994	1.009	0	0	228.031	49.692	189.611	0
In	0	0	12:47:48	0	0	0	0	0	0	0	0	0
Out	0	0	12:47:51	0	0	0	0	0	0	0	0	0
HowLong	0	0	3	0	0	0	0	0	0	0	0	0
Times	16	6	7	2	3	1	0	0	12	15	2	0
AccumulatedTime	54.092999999999996	10.015	154.31500000000003	9.037	4.0009999999999994	1.009	0	0	228.031	49.692	189.611	0
In	0	0	0	0	0	0	0	0	0	12:47:51	0	0
Out	0	0	0	0	0	0	0	0	0	12:47:52	0	0
HowLong	0	0	0	0	0	0	0	0	0	1	0	0
Times	16	6	7	2	3	1	0	0	12	16	2	0
AccumulatedTime	54.092999999999996	10.015	154.31500000000003	9.037	4.0009999999999994	1.009	0	0	228.031	50.692	189.611	0
In	12:47:52	0	0	0	0	0	0	0	0	0	0	0
Out	12:47:59	0	0	0	0	0	0	0	0	0	0	0
HowLong	7	0	0	0	0	0	0	0	0	0	0	0
Times	17	6	7	2	3	1	0	0	12	16	2	0
AccumulatedTime	61.092999999999996	10.015	154.31500000000003	9.037	4.0009999999999994	1.009	0	0	228.031	50.692	189.611	0
In	0	0	12:47:59	0	0	0	0	0	0	0	0	0
Out	0	0	12:48:0	0	0	0	0	0	0	0	0	0
HowLong	0	0	1	0	0	0	0	0	0	0	0	0
Times	17	6	8	2	3	1	0	0	12	16	2	0
AccumulatedTime	61.092999999999996	10.015	155.31500000000003	9.037	4.0009999999999994	1.009	0	0	228.031	50.692	189.611	0
In	12:48:0	0	0	0	0	0	0	0	0	0	0	0
Out	12:48:12	0	0	0	0	0	0	0	0	0	0	0
HowLong	12.045	0	0	0	0	0	0	0	0	0	0	0
Times	18	6	8	2	3	1	0	0	12	16	2	0
AccumulatedTime	73.13799999999999	10.015	155.31500000000003	9.037	4.0009999999999994	1.009	0	0	228.031	50.692	189.611	0
In	0	0	0	0	0	0	0	0	0	12:48:12	0	0
Out	0	0	0	0	0	0	0	0	0	12:48:14	0	0
HowLong	0	0	0	0	0	0	0	0	0	2.002	0	0
Times	18	6	8	2	3	1	0	0	12	17	2	0
AccumulatedTime	73.13799999999999	10.015	155.31500000000003	9.037	4.0009999999999994	1.009	0	0	228.031	52.694	189.611	0
In	12:48:14	0	0	0	0	0	0	0	0	0	0	0
Out	12:48:33	0	0	0	0	0	0	0	0	0	0	0
HowLong	19.035	0	0	0	0	0	0	0	0	0	0	0
Times	19	6	8	2	3	1	0	0	12	17	2	0
AccumulatedTime	92.17299999999999	10.015	155.31500000000003	9.037	4.0009999999999994	1.009	0	0	228.031	52.694	189.611	0
In	0	0	12:48:33	0	0	0	0	0	0	0	0	0
Out	0	0	12:48:56	0	0	0	0	0	0	0	0	0
HowLong	0	0	23.001	0	0	0	0	0	0	0	0	0
Times	19	6	9	2	3	1	0	0	12	17	2	0
AccumulatedTime	92.17299999999999	10.015	178.31600000000003	9.037	4.0009999999999994	1.009	0	0	228.031	52.694	189.611	0
In	12:48:56	0	0	0	0	0	0	0	0	0	0	0
Out	12:48:59	0	0	0	0	0	0	0	0	0	0	0
HowLong	3	0	0	0	0	0	0	0	0	0	0	0
Times	20	6	9	2	3	1	0	0	12	17	2	0
AccumulatedTime	95.17299999999999	10.015	178.31600000000003	9.037	4.0009999999999994	1.009	0	0	228.031	52.694	189.611	0
In	0	0	0	0	0	0	0	0	0	12:48:59	0	0
Out	0	0	0	0	0	0	0	0	0	12:49:1	0	0
HowLong	0	0	0	0	0	0	0	0	0	2	0	0
Times	20	6	9	2	3	1	0	0	12	18	2	0
AccumulatedTime	95.17299999999999	10.015	178.31600000000003	9.037	4.0009999999999994	1.009	0	0	228.031	54.694	189.611	0
In	12:49:1	0	0	0	0	0	0	0	0	0	0	0
Out	12:49:4	0	0	0	0	0	0	0	0	0	0	0
HowLong	3	0	0	0	0	0	0	0	0	0	0	0
Times	21	6	9	2	3	1	0	0	12	18	2	0
AccumulatedTime	98.17299999999999	10.015	178.31600000000003	9.037	4.0009999999999994	1.009	0	0	228.031	54.694	189.611	0
In	0	0	0	0	0	0	0	0	0	12:49:4	0	0
Out	0	0	0	0	0	0	0	0	0	12:49:5	0	0
HowLong	0	0	0	0	0	0	0	0	0	1.001	0	0
Times	21	6	9	2	3	1	0	0	12	19	2	0
AccumulatedTime	98.17299999999999	10.015	178.31600000000003	9.037	4.0009999999999994	1.009	0	0	228.031	55.695	189.611	0
In	12:49:5	0	0	0	0	0	0	0	0	0	0	0
Out	12:49:8	0	0	0	0	0	0	0	0	0	0	0
HowLong	3	0	0	0	0	0	0	0	0	0	0	0
Times	22	6	9	2	3	1	0	0	12	19	2	0
AccumulatedTime	101.17299999999999	10.015	178.31600000000003	9.037	4.0009999999999994	1.009	0	0	228.031	55.695	189.611	0
In	0	0	0	0	0	0	0	0	0	12:49:8	0	0
Out	0	0	0	0	0	0	0	0	0	12:49:9	0	0
HowLong	0	0	0	0	0	0	0	0	0	1	0	0
Times	22	6	9	2	3	1	0	0	12	20	2	0
AccumulatedTime	101.17299999999999	10.015	178.31600000000003	9.037	4.0009999999999994	1.009	0	0	228.031	56.695	189.611	0
In	12:49:9	0	0	0	0	0	0	0	0	0	0	0
Out	12:49:14	0	0	0	0	0	0	0	0	0	0	0
HowLong	5.001	0	0	0	0	0	0	0	0	0	0	0
Times	23	6	9	2	3	1	0	0	12	20	2	0
AccumulatedTime	106.17399999999999	10.015	178.31600000000003	9.037	4.0009999999999994	1.009	0	0	228.031	56.695	189.611	0
In	0	0	0	0	0	0	0	0	0	12:49:14	0	0
Out	0	0	0	0	0	0	0	0	0	12:49:15	0	0
HowLong	0	0	0	0	0	0	0	0	0	1	0	0
Times	23	6	9	2	3	1	0	0	12	21	2	0
AccumulatedTime	106.17399999999999	10.015	178.31600000000003	9.037	4.0009999999999994	1.009	0	0	228.031	57.695	189.611	0
In	12:49:15	0	0	0	0	0	0	0	0	0	0	0
Out	12:49:17	0	0	0	0	0	0	0	0	0	0	0
HowLong	2.019	0	0	0	0	0	0	0	0	0	0	0
Times	24	6	9	2	3	1	0	0	12	21	2	0
AccumulatedTime	108.193	10.015	178.31600000000003	9.037	4.0009999999999994	1.009	0	0	228.031	57.695	189.611	0
In	0	0	0	0	0	0	0	0	0	12:49:17	0	0
Out	0	0	0	0	0	0	0	0	0	12:49:19	0	0
HowLong	0	0	0	0	0	0	0	0	0	2.016	0	0
Times	24	6	9	2	3	1	0	0	12	22	2	0
AccumulatedTime	108.193	10.015	178.31600000000003	9.037	4.0009999999999994	1.009	0	0	228.031	59.711	189.611	0
In	12:49:19	0	0	0	0	0	0	0	0	0	0	0
Out	12:49:20	0	0	0	0	0	0	0	0	0	0	0
HowLong	1.001	0	0	0	0	0	0	0	0	0	0	0
Times	25	6	9	2	3	1	0	0	12	22	2	0
AccumulatedTime	109.194	10.015	178.31600000000003	9.037	4.0009999999999994	1.009	0	0	228.031	59.711	189.611	0
In	0	0	0	0	0	0	0	0	0	12:49:20	0	0
Out	0	0	0	0	0	0	0	0	0	12:49:21	0	0
HowLong	0	0	0	0	0	0	0	0	0	1.001	0	0
Times	25	6	9	2	3	1	0	0	12	23	2	0
AccumulatedTime	109.194	10.015	178.31600000000003	9.037	4.0009999999999994	1.009	0	0	228.031	60.711999999999996	189.611	0
In	12:49:21	0	0	0	0	0	0	0	0	0	0	0
Out	12:49:25	0	0	0	0	0	0	0	0	0	0	0
HowLong	4.001	0	0	0	0	0	0	0	0	0	0	0
Times	26	6	9	2	3	1	0	0	12	23	2	0
AccumulatedTime	113.19500000000001	10.015	178.31600000000003	9.037	4.0009999999999994	1.009	0	0	228.031	60.711999999999996	189.611	0
In	0	0	0	0	0	0	0	0	0	12:49:25	0	0
Out	0	0	0	0	0	0	0	0	0	12:49:40	0	0
HowLong	0	0	0	0	0	0	0	0	0	15.068	0	0
Times	26	6	9	2	3	1	0	0	12	24	2	0
AccumulatedTime	113.19500000000001	10.015	178.31600000000003	9.037	4.0009999999999994	1.009	0	0	228.031	75.78	189.611	0
In	0	0	12:49:40	0	0	0	0	0	0	0	0	0
Out	0	0	12:49:42	0	0	0	0	0	0	0	0	0
HowLong	0	0	2.013	0	0	0	0	0	0	0	0	0
Times	26	6	10	2	3	1	0	0	12	24	2	0
AccumulatedTime	113.19500000000001	10.015	180.32900000000004	9.037	4.0009999999999994	1.009	0	0	228.031	75.78	189.611	0
In	12:49:42	0	0	0	0	0	0	0	0	0	0	0
Out	12:49:43	0	0	0	0	0	0	0	0	0	0	0
HowLong	1	0	0	0	0	0	0	0	0	0	0	0
Times	27	6	10	2	3	1	0	0	12	24	2	0
AccumulatedTime	114.19500000000001	10.015	180.32900000000004	9.037	4.0009999999999994	1.009	0	0	228.031	75.78	189.611	0
In	0	0	12:49:43	0	0	0	0	0	0	0	0	0
Out	0	0	12:49:45	0	0	0	0	0	0	0	0	0
HowLong	0	0	2	0	0	0	0	0	0	0	0	0
Times	27	6	11	2	3	1	0	0	12	24	2	0
AccumulatedTime	114.19500000000001	10.015	182.32900000000004	9.037	4.0009999999999994	1.009	0	0	228.031	75.78	189.611	0
In	12:49:45	0	0	0	0	0	0	0	0	0	0	0
Out	12:49:46	0	0	0	0	0	0	0	0	0	0	0
HowLong	1	0	0	0	0	0	0	0	0	0	0	0
Times	28	6	11	2	3	1	0	0	12	24	2	0
AccumulatedTime	115.19500000000001	10.015	182.32900000000004	9.037	4.0009999999999994	1.009	0	0	228.031	75.78	189.611	0
In	0	0	12:49:46	0	0	0	0	0	0	0	0	0
Out	0	0	12:51:16	0	0	0	0	0	0	0	0	0
HowLong	0	0	90.151	0	0	0	0	0	0	0	0	0
Times	28	6	12	2	3	1	0	0	12	24	2	0
AccumulatedTime	115.19500000000001	10.015	272.48	9.037	4.0009999999999994	1.009	0	0	228.031	75.78	189.611	0
In	0	12:51:16	0	0	0	0	0	0	0	0	0	0
Out	0	12:51:18	0	0	0	0	0	0	0	0	0	0
HowLong	0	2.011	0	0	0	0	0	0	0	0	0	0
Times	28	7	12	2	3	1	0	0	12	24	2	0
AccumulatedTime	115.19500000000001	12.026	272.48	9.037	4.0009999999999994	1.009	0	0	228.031	75.78	189.611	0
In	0	0	0	0	0	0	0	0	0	12:51:18	0	0
Out	0	0	0	0	0	0	0	0	0	12:51:20	0	0
HowLong	0	0	0	0	0	0	0	0	0	2.001	0	0
Times	28	7	12	2	3	1	0	0	12	25	2	0
AccumulatedTime	115.19500000000001	12.026	272.48	9.037	4.0009999999999994	1.009	0	0	228.031	77.781	189.611	0
In	0	12:51:20	0	0	0	0	0	0	0	0	0	0
Out	0	12:51:21	0	0	0	0	0	0	0	0	0	0
HowLong	0	1	0	0	0	0	0	0	0	0	0	0
Times	28	8	12	2	3	1	0	0	12	25	2	0
AccumulatedTime	115.19500000000001	13.026	272.48	9.037	4.0009999999999994	1.009	0	0	228.031	77.781	189.611	0
In	0	0	0	0	0	0	0	0	0	12:51:21	0	0
Out	0	0	0	0	0	0	0	0	0	12:51:22	0	0
HowLong	0	0	0	0	0	0	0	0	0	1	0	0
Times	28	8	12	2	3	1	0	0	12	26	2	0
AccumulatedTime	115.19500000000001	13.026	272.48	9.037	4.0009999999999994	1.009	0	0	228.031	78.781	189.611	0
In	0	0	0	0	0	0	0	0	12:51:22	0	0	0
Out	0	0	0	0	0	0	0	0	12:51:39	0	0	0
HowLong	0	0	0	0	0	0	0	0	17	0	0	0
Times	28	8	12	2	3	1	0	0	13	26	2	0
AccumulatedTime	115.19500000000001	13.026	272.48	9.037	4.0009999999999994	1.009	0	0	245.031	78.781	189.611	0
In	0	0	12:51:39	0	0	0	0	0	0	0	0	0
Out	0	0	12:51:40	0	0	0	0	0	0	0	0	0
HowLong	0	0	1	0	0	0	0	0	0	0	0	0
Times	28	8	13	2	3	1	0	0	13	26	2	0
AccumulatedTime	115.19500000000001	13.026	273.48	9.037	4.0009999999999994	1.009	0	0	245.031	78.781	189.611	0
In	0	0	0	0	0	0	0	0	12:51:40	0	0	0
Out	0	0	0	0	0	0	0	0	12:51:43	0	0	0
HowLong	0	0	0	0	0	0	0	0	3	0	0	0
Times	28	8	13	2	3	1	0	0	14	26	2	0
AccumulatedTime	115.19500000000001	13.026	273.48	9.037	4.0009999999999994	1.009	0	0	248.031	78.781	189.611	0
In	0	0	0	0	0	0	0	0	0	12:51:43	0	0
Out	0	0	0	0	0	0	0	0	0	12:51:44	0	0
HowLong	0	0	0	0	0	0	0	0	0	1	0	0
Times	28	8	13	2	3	1	0	0	14	27	2	0
AccumulatedTime	115.19500000000001	13.026	273.48	9.037	4.0009999999999994	1.009	0	0	248.031	79.781	189.611	0
In	0	0	0	0	0	0	0	0	12:51:44	0	0	0
Out	0	0	0	0	0	0	0	0	12:51:45	0	0	0
HowLong	0	0	0	0	0	0	0	0	1.006	0	0	0
Times	28	8	13	2	3	1	0	0	15	27	2	0
AccumulatedTime	115.19500000000001	13.026	273.48	9.037	4.0009999999999994	1.009	0	0	249.037	79.781	189.611	0
In	0	0	0	0	0	0	0	0	0	0	12:51:45	0
Out	0	0	0	0	0	0	0	0	0	0	12:52:3	0
HowLong	0	0	0	0	0	0	0	0	0	0	17.128	0
Times	28	8	13	2	3	1	0	0	15	27	3	0
AccumulatedTime	115.19500000000001	13.026	273.48	9.037	4.0009999999999994	1.009	0	0	249.037	79.781	206.73899999999998	0
In	0	0	0	0	0	0	0	12:52:3	0	0	0	0
Out	0	0	0	0	0	0	0	12:52:4	0	0	0	0
HowLong	0	0	0	0	0	0	0	1.015	0	0	0	0
Times	28	8	13	2	3	1	0	1	15	27	3	0
AccumulatedTime	115.19500000000001	13.026	273.48	9.037	4.0009999999999994	1.009	0	1.015	249.037	79.781	206.73899999999998	0
In	0	0	0	0	0	0	0	0	0	0	12:52:4	0
Out	0	0	0	0	0	0	0	0	0	0	12:52:30	0
HowLong	0	0	0	0	0	0	0	0	0	0	26.221	0
Times	28	8	13	2	3	1	0	1	15	27	4	0
AccumulatedTime	115.19500000000001	13.026	273.48	9.037	4.0009999999999994	1.009	0	1.015	249.037	79.781	232.95999999999998	0
In	0	0	0	0	0	0	0	12:52:30	0	0	0	0
Out	0	0	0	0	0	0	0	12:52:31	0	0	0	0
HowLong	0	0	0	0	0	0	0	1.03	0	0	0	0
Times	28	8	13	2	3	1	0	2	15	27	4	0
AccumulatedTime	115.19500000000001	13.026	273.48	9.037	4.0009999999999994	1.009	0	2.045	249.037	79.781	232.95999999999998	0
In	0	0	0	0	0	0	0	0	0	0	12:52:31	0
Out	0	0	0	0	0	0	0	0	0	0	12:52:33	0
HowLong	0	0	0	0	0	0	0	0	0	0	2.013	0
Times	28	8	13	2	3	1	0	2	15	27	5	0
AccumulatedTime	115.19500000000001	13.026	273.48	9.037	4.0009999999999994	1.009	0	2.045	249.037	79.781	234.97299999999998	0
In	0	0	0	0	0	0	0	12:52:33	0	0	0	0
Out	0	0	0	0	0	0	0	12:52:35	0	0	0	0
HowLong	0	0	0	0	0	0	0	2.028	0	0	0	0
Times	28	8	13	2	3	1	0	3	15	27	5	0
AccumulatedTime	115.19500000000001	13.026	273.48	9.037	4.0009999999999994	1.009	0	4.073	249.037	79.781	234.97299999999998	0
In	0	0	0	0	0	12:52:35	0	0	0	0	0	0
Out	0	0	0	0	0	12:52:36	0	0	0	0	0	0
HowLong	0	0	0	0	0	1.011	0	0	0	0	0	0
Times	28	8	13	2	3	2	0	3	15	27	5	0
AccumulatedTime	115.19500000000001	13.026	273.48	9.037	4.0009999999999994	2.0199999999999996	0	4.073	249.037	79.781	234.97299999999998	0
In	0	0	0	0	0	0	0	0	0	0	12:52:36	0
Out	0	0	0	0	0	0	0	0	0	0	12:52:50	0
HowLong	0	0	0	0	0	0	0	0	0	0	14.082	0
Times	28	8	13	2	3	2	0	3	15	27	6	0
AccumulatedTime	115.19500000000001	13.026	273.48	9.037	4.0009999999999994	2.0199999999999996	0	4.073	249.037	79.781	249.05499999999998	0
In	0	0	0	0	0	0	0	12:52:50	0	0	0	0
Out	0	0	0	0	0	0	0	12:52:52	0	0	0	0
HowLong	0	0	0	0	0	0	0	2.022	0	0	0	0
Times	28	8	13	2	3	2	0	4	15	27	6	0
AccumulatedTime	115.19500000000001	13.026	273.48	9.037	4.0009999999999994	2.0199999999999996	0	6.095000000000001	249.037	79.781	249.05499999999998	0
In	0	0	0	0	0	12:52:52	0	0	0	0	0	0
Out	0	0	0	0	0	12:52:58	0	0	0	0	0	0
HowLong	0	0	0	0	0	6.073	0	0	0	0	0	0
Times	28	8	13	2	3	3	0	4	15	27	6	0
AccumulatedTime	115.19500000000001	13.026	273.48	9.037	4.0009999999999994	8.093	0	6.095000000000001	249.037	79.781	249.05499999999998	0
In	0	0	0	0	0	0	0	12:52:58	0	0	0	0
Out	0	0	0	0	0	0	0	12:53:5	0	0	0	0
HowLong	0	0	0	0	0	0	0	7.061	0	0	0	0
Times	28	8	13	2	3	3	0	5	15	27	6	0
AccumulatedTime	115.19500000000001	13.026	273.48	9.037	4.0009999999999994	8.093	0	13.156	249.037	79.781	249.05499999999998	0
In	0	0	0	0	0	0	0	0	0	0	12:53:5	0
Out	0	0	0	0	0	0	0	0	0	0	12:53:23	0
HowLong	0	0	0	0	0	0	0	0	0	0	18.106	0
Times	28	8	13	2	3	3	0	5	15	27	7	0
AccumulatedTime	115.19500000000001	13.026	273.48	9.037	4.0009999999999994	8.093	0	13.156	249.037	79.781	267.161	0
In	0	0	0	0	0	0	0	12:53:23	0	0	0	0
Out	0	0	0	0	0	0	0	12:53:24	0	0	0	0
HowLong	0	0	0	0	0	0	0	1.019	0	0	0	0
Times	28	8	13	2	3	3	0	6	15	27	7	0
AccumulatedTime	115.19500000000001	13.026	273.48	9.037	4.0009999999999994	8.093	0	14.175	249.037	79.781	267.161	0
In	0	0	0	0	0	0	0	0	0	0	12:53:24	0
Out	0	0	0	0	0	0	0	0	0	0	12:53:26	0
HowLong	0	0	0	0	0	0	0	0	0	0	2.016	0
Times	28	8	13	2	3	3	0	6	15	27	8	0
AccumulatedTime	115.19500000000001	13.026	273.48	9.037	4.0009999999999994	8.093	0	14.175	249.037	79.781	269.177	0
In	0	0	0	0	0	12:53:26	0	0	0	0	0	0
Out	0	0	0	0	0	12:53:30	0	0	0	0	0	0
HowLong	0	0	0	0	0	4.049	0	0	0	0	0	0
Times	28	8	13	2	3	4	0	6	15	27	8	0
AccumulatedTime	115.19500000000001	13.026	273.48	9.037	4.0009999999999994	12.142	0	14.175	249.037	79.781	269.177	0
In	0	0	0	0	0	0	0	12:53:30	0	0	0	0
Out	0	0	0	0	0	0	0	12:53:32	0	0	0	0
HowLong	0	0	0	0	0	0	0	2.028	0	0	0	0
Times	28	8	13	2	3	4	0	7	15	27	8	0
AccumulatedTime	115.19500000000001	13.026	273.48	9.037	4.0009999999999994	12.142	0	16.203	249.037	79.781	269.177	0
In	0	0	0	0	0	12:53:32	0	0	0	0	0	0
Out	0	0	0	0	0	12:53:40	0	0	0	0	0	0
HowLong	0	0	0	0	0	8.073	0	0	0	0	0	0
Times	28	8	13	2	3	5	0	7	15	27	8	0
AccumulatedTime	115.19500000000001	13.026	273.48	9.037	4.0009999999999994	20.215	0	16.203	249.037	79.781	269.177	0
In	0	0	0	0	0	0	0	12:53:40	0	0	0	0
Out	0	0	0	0	0	0	0	12:53:41	0	0	0	0
HowLong	0	0	0	0	0	0	0	1	0	0	0	0
Times	28	8	13	2	3	5	0	8	15	27	8	0
AccumulatedTime	115.19500000000001	13.026	273.48	9.037	4.0009999999999994	20.215	0	17.203	249.037	79.781	269.177	0
In	0	0	0	0	0	12:53:41	0	0	0	0	0	0
Out	0	0	0	0	0	12:53:42	0	0	0	0	0	0
HowLong	0	0	0	0	0	1.012	0	0	0	0	0	0
Times	28	8	13	2	3	6	0	8	15	27	8	0
AccumulatedTime	115.19500000000001	13.026	273.48	9.037	4.0009999999999994	21.227	0	17.203	249.037	79.781	269.177	0
In	0	0	0	0	0	0	0	12:53:42	0	0	0	0
Out	0	0	0	0	0	0	0	12:53:51	0	0	0	0
HowLong	0	0	0	0	0	0	0	8.071	0	0	0	0
Times	28	8	13	2	3	6	0	9	15	27	8	0
AccumulatedTime	115.19500000000001	13.026	273.48	9.037	4.0009999999999994	21.227	0	25.274	249.037	79.781	269.177	0
In	0	0	0	0	0	12:53:51	0	0	0	0	0	0
Out	0	0	0	0	0	12:53:52	0	0	0	0	0	0
HowLong	0	0	0	0	0	1.01	0	0	0	0	0	0
Times	28	8	13	2	3	7	0	9	15	27	8	0
AccumulatedTime	115.19500000000001	13.026	273.48	9.037	4.0009999999999994	22.237000000000002	0	25.274	249.037	79.781	269.177	0
In	0	0	0	0	0	0	0	0	0	0	12:53:52	0
Out	0	0	0	0	0	0	0	0	0	0	12:53:54	0
HowLong	0	0	0	0	0	0	0	0	0	0	2	0
Times	28	8	13	2	3	7	0	9	15	27	9	0
AccumulatedTime	115.19500000000001	13.026	273.48	9.037	4.0009999999999994	22.237000000000002	0	25.274	249.037	79.781	271.177	0
In	0	0	0	0	0	12:53:54	0	0	0	0	0	0
Out	0	0	0	0	0	12:53:57	0	0	0	0	0	0
HowLong	0	0	0	0	0	3.012	0	0	0	0	0	0
Times	28	8	13	2	3	8	0	9	15	27	9	0
AccumulatedTime	115.19500000000001	13.026	273.48	9.037	4.0009999999999994	25.249000000000002	0	25.274	249.037	79.781	271.177	0
In	0	0	0	0	0	0	0	12:53:57	0	0	0	0
Out	0	0	0	0	0	0	0	12:53:58	0	0	0	0
HowLong	0	0	0	0	0	0	0	1.019	0	0	0	0
Times	28	8	13	2	3	8	0	10	15	27	9	0
AccumulatedTime	115.19500000000001	13.026	273.48	9.037	4.0009999999999994	25.249000000000002	0	26.293	249.037	79.781	271.177	0
In	0	0	0	0	0	12:53:58	0	0	0	0	0	0
Out	0	0	0	0	0	12:54:5	0	0	0	0	0	0
HowLong	0	0	0	0	0	7.084	0	0	0	0	0	0
Times	28	8	13	2	3	9	0	10	15	27	9	0
AccumulatedTime	115.19500000000001	13.026	273.48	9.037	4.0009999999999994	32.333	0	26.293	249.037	79.781	271.177	0
In	0	0	0	0	0	0	0	12:54:5	0	0	0	0
Out	0	0	0	0	0	0	0	12:54:6	0	0	0	0
HowLong	0	0	0	0	0	0	0	1	0	0	0	0
Times	28	8	13	2	3	9	0	11	15	27	9	0
AccumulatedTime	115.19500000000001	13.026	273.48	9.037	4.0009999999999994	32.333	0	27.293	249.037	79.781	271.177	0
In	0	0	0	0	0	12:54:6	0	0	0	0	0	0
Out	0	0	0	0	0	12:54:7	0	0	0	0	0	0
HowLong	0	0	0	0	0	1.01	0	0	0	0	0	0
Times	28	8	13	2	3	10	0	11	15	27	9	0
AccumulatedTime	115.19500000000001	13.026	273.48	9.037	4.0009999999999994	33.342999999999996	0	27.293	249.037	79.781	271.177	0
In	0	0	0	0	0	0	0	12:54:7	0	0	0	0
Out	0	0	0	0	0	0	0	12:54:10	0	0	0	0
HowLong	0	0	0	0	0	0	0	3	0	0	0	0
Times	28	8	13	2	3	10	0	12	15	27	9	0
AccumulatedTime	115.19500000000001	13.026	273.48	9.037	4.0009999999999994	33.342999999999996	0	30.293	249.037	79.781	271.177	0
In	0	0	0	0	0	12:54:10	0	0	0	0	0	0
Out	0	0	0	0	0	12:54:13	0	0	0	0	0	0
HowLong	0	0	0	0	0	3.013	0	0	0	0	0	0
Times	28	8	13	2	3	11	0	12	15	27	9	0
AccumulatedTime	115.19500000000001	13.026	273.48	9.037	4.0009999999999994	36.355999999999995	0	30.293	249.037	79.781	271.177	0
In	0	0	0	0	0	0	0	12:54:13	0	0	0	0
Out	0	0	0	0	0	0	0	12:54:14	0	0	0	0
HowLong	0	0	0	0	0	0	0	1.028	0	0	0	0
Times	28	8	13	2	3	11	0	13	15	27	9	0
AccumulatedTime	115.19500000000001	13.026	273.48	9.037	4.0009999999999994	36.355999999999995	0	31.320999999999998	249.037	79.781	271.177	0
In	0	0	0	0	0	12:54:14	0	0	0	0	0	0
Out	0	0	0	0	0	12:54:24	0	0	0	0	0	0
HowLong	0	0	0	0	0	10.041	0	0	0	0	0	0
Times	28	8	13	2	3	12	0	13	15	27	9	0
AccumulatedTime	115.19500000000001	13.026	273.48	9.037	4.0009999999999994	46.39699999999999	0	31.320999999999998	249.037	79.781	271.177	0
In	0	0	0	0	0	0	0	12:54:24	0	0	0	0
Out	0	0	0	0	0	0	0	12:54:25	0	0	0	0
HowLong	0	0	0	0	0	0	0	1.001	0	0	0	0
Times	28	8	13	2	3	12	0	14	15	27	9	0
AccumulatedTime	115.19500000000001	13.026	273.48	9.037	4.0009999999999994	46.39699999999999	0	32.321999999999996	249.037	79.781	271.177	0
In	0	0	0	0	0	12:54:25	0	0	0	0	0	0
Out	0	0	0	0	0	12:54:27	0	0	0	0	0	0
HowLong	0	0	0	0	0	2	0	0	0	0	0	0
Times	28	8	13	2	3	13	0	14	15	27	9	0
AccumulatedTime	115.19500000000001	13.026	273.48	9.037	4.0009999999999994	48.39699999999999	0	32.321999999999996	249.037	79.781	271.177	0
In	0	0	0	0	0	0	0	12:54:27	0	0	0	0
Out	0	0	0	0	0	0	0	12:54:31	0	0	0	0
HowLong	0	0	0	0	0	0	0	4.013	0	0	0	0
Times	28	8	13	2	3	13	0	15	15	27	9	0
AccumulatedTime	115.19500000000001	13.026	273.48	9.037	4.0009999999999994	48.39699999999999	0	36.334999999999994	249.037	79.781	271.177	0
In	0	0	0	0	0	12:54:31	0	0	0	0	0	0
Out	0	0	0	0	0	12:54:32	0	0	0	0	0	0
HowLong	0	0	0	0	0	1.018	0	0	0	0	0	0
Times	28	8	13	2	3	14	0	15	15	27	9	0
AccumulatedTime	115.19500000000001	13.026	273.48	9.037	4.0009999999999994	49.41499999999999	0	36.334999999999994	249.037	79.781	271.177	0
In	0	0	0	0	0	0	0	12:54:32	0	0	0	0
Out	0	0	0	0	0	0	0	12:54:34	0	0	0	0
HowLong	0	0	0	0	0	0	0	2.014	0	0	0	0
Times	28	8	13	2	3	14	0	16	15	27	9	0
AccumulatedTime	115.19500000000001	13.026	273.48	9.037	4.0009999999999994	49.41499999999999	0	38.349	249.037	79.781	271.177	0
In	0	0	0	0	0	12:54:34	0	0	0	0	0	0
Out	0	0	0	0	0	12:54:35	0	0	0	0	0	0
HowLong	0	0	0	0	0	1.026	0	0	0	0	0	0
Times	28	8	13	2	3	15	0	16	15	27	9	0
AccumulatedTime	115.19500000000001	13.026	273.48	9.037	4.0009999999999994	50.440999999999995	0	38.349	249.037	79.781	271.177	0
In	0	0	0	0	0	0	0	12:54:35	0	0	0	0
Out	0	0	0	0	0	0	0	12:54:37	0	0	0	0
HowLong	0	0	0	0	0	0	0	2.024	0	0	0	0
Times	28	8	13	2	3	15	0	17	15	27	9	0
AccumulatedTime	115.19500000000001	13.026	273.48	9.037	4.0009999999999994	50.440999999999995	0	40.373	249.037	79.781	271.177	0
In	0	0	0	0	0	0	0	0	0	0	12:54:37	0
Out	0	0	0	0	0	0	0	0	0	0	12:54:38	0
HowLong	0	0	0	0	0	0	0	0	0	0	1.001	0
Times	28	8	13	2	3	15	0	17	15	27	10	0
AccumulatedTime	115.19500000000001	13.026	273.48	9.037	4.0009999999999994	50.440999999999995	0	40.373	249.037	79.781	272.178	0
In	0	0	0	0	0	0	0	12:54:38	0	0	0	0
Out	0	0	0	0	0	0	0	12:54:39	0	0	0	0
HowLong	0	0	0	0	0	0	0	1.018	0	0	0	0
Times	28	8	13	2	3	15	0	18	15	27	10	0
AccumulatedTime	115.19500000000001	13.026	273.48	9.037	4.0009999999999994	50.440999999999995	0	41.391	249.037	79.781	272.178	0
In	0	0	0	0	0	12:54:39	0	0	0	0	0	0
Out	0	0	0	0	0	12:54:42	0	0	0	0	0	0
HowLong	0	0	0	0	0	3.051	0	0	0	0	0	0
Times	28	8	13	2	3	16	0	18	15	27	10	0
AccumulatedTime	115.19500000000001	13.026	273.48	9.037	4.0009999999999994	53.492	0	41.391	249.037	79.781	272.178	0
In	0	0	0	0	0	0	0	12:54:42	0	0	0	0
Out	0	0	0	0	0	0	0	12:54:43	0	0	0	0
HowLong	0	0	0	0	0	0	0	1	0	0	0	0
Times	28	8	13	2	3	16	0	19	15	27	10	0
AccumulatedTime	115.19500000000001	13.026	273.48	9.037	4.0009999999999994	53.492	0	42.391	249.037	79.781	272.178	0
In	0	0	0	0	0	12:54:43	0	0	0	0	0	0
Out	0	0	0	0	0	12:55:30	0	0	0	0	0	0
HowLong	0	0	0	0	0	47.416	0	0	0	0	0	0
Times	28	8	13	2	3	17	0	19	15	27	10	0
AccumulatedTime	115.19500000000001	13.026	273.48	9.037	4.0009999999999994	100.90799999999999	0	42.391	249.037	79.781	272.178	0
In	0	0	0	0	0	0	0	12:55:30	0	0	0	0
Out	0	0	0	0	0	0	0	12:55:39	0	0	0	0
HowLong	0	0	0	0	0	0	0	9.083	0	0	0	0
Times	28	8	13	2	3	17	0	20	15	27	10	0
AccumulatedTime	115.19500000000001	13.026	273.48	9.037	4.0009999999999994	100.90799999999999	0	51.474	249.037	79.781	272.178	0
In	0	0	0	0	0	12:55:39	0	0	0	0	0	0
Out	0	0	0	0	0	12:55:40	0	0	0	0	0	0
HowLong	0	0	0	0	0	1.03	0	0	0	0	0	0
Times	28	8	13	2	3	18	0	20	15	27	10	0
AccumulatedTime	115.19500000000001	13.026	273.48	9.037	4.0009999999999994	101.93799999999999	0	51.474	249.037	79.781	272.178	0
In	0	0	0	0	0	0	0	0	0	0	12:55:40	0
Out	0	0	0	0	0	0	0	0	0	0	12:55:41	0
HowLong	0	0	0	0	0	0	0	0	0	0	1.011	0
Times	28	8	13	2	3	18	0	20	15	27	11	0
AccumulatedTime	115.19500000000001	13.026	273.48	9.037	4.0009999999999994	101.93799999999999	0	51.474	249.037	79.781	273.189	0
In	0	0	0	0	0	12:55:41	0	0	0	0	0	0
Out	0	0	0	0	0	12:55:42	0	0	0	0	0	0
HowLong	0	0	0	0	0	1.002	0	0	0	0	0	0
Times	28	8	13	2	3	19	0	20	15	27	11	0
AccumulatedTime	115.19500000000001	13.026	273.48	9.037	4.0009999999999994	102.93999999999998	0	51.474	249.037	79.781	273.189	0
In	0	0	0	0	0	0	0	12:55:42	0	0	0	0
Out	0	0	0	0	0	0	0	12:55:43	0	0	0	0
HowLong	0	0	0	0	0	0	0	1.028	0	0	0	0
Times	28	8	13	2	3	19	0	21	15	27	11	0
AccumulatedTime	115.19500000000001	13.026	273.48	9.037	4.0009999999999994	102.93999999999998	0	52.501999999999995	249.037	79.781	273.189	0
In	0	0	0	0	0	12:55:43	0	0	0	0	0	0
Out	0	0	0	0	0	12:56:4	0	0	0	0	0	0
HowLong	0	0	0	0	0	20.14	0	0	0	0	0	0
Times	28	8	13	2	3	20	0	21	15	27	11	0
AccumulatedTime	115.19500000000001	13.026	273.48	9.037	4.0009999999999994	123.07999999999998	0	52.501999999999995	249.037	79.781	273.189	0
In	0	0	0	0	0	0	0	12:56:4	0	0	0	0
Out	0	0	0	0	0	0	0	12:56:8	0	0	0	0
HowLong	0	0	0	0	0	0	0	4.049	0	0	0	0
Times	28	8	13	2	3	20	0	22	15	27	11	0
AccumulatedTime	115.19500000000001	13.026	273.48	9.037	4.0009999999999994	123.07999999999998	0	56.550999999999995	249.037	79.781	273.189	0
In	0	0	0	0	0	0	0	0	0	0	12:56:8	0
Out	0	0	0	0	0	0	0	0	0	0	12:56:9	0
HowLong	0	0	0	0	0	0	0	0	0	0	1	0
Times	28	8	13	2	3	20	0	22	15	27	12	0
AccumulatedTime	115.19500000000001	13.026	273.48	9.037	4.0009999999999994	123.07999999999998	0	56.550999999999995	249.037	79.781	274.189	0
In	0	0	0	0	0	0	0	12:56:9	0	0	0	0
Out	0	0	0	0	0	0	0	12:56:10	0	0	0	0
HowLong	0	0	0	0	0	0	0	1.02	0	0	0	0
Times	28	8	13	2	3	20	0	23	15	27	12	0
AccumulatedTime	115.19500000000001	13.026	273.48	9.037	4.0009999999999994	123.07999999999998	0	57.571	249.037	79.781	274.189	0
In	0	0	0	0	0	0	0	0	0	0	12:56:10	0
Out	0	0	0	0	0	0	0	0	0	0	12:56:11	0
HowLong	0	0	0	0	0	0	0	0	0	0	1.011	0
Times	28	8	13	2	3	20	0	23	15	27	13	0
AccumulatedTime	115.19500000000001	13.026	273.48	9.037	4.0009999999999994	123.07999999999998	0	57.571	249.037	79.781	275.20000000000005	0
In	0	0	0	0	0	0	0	12:56:11	0	0	0	0
Out	0	0	0	0	0	0	0	12:56:16	0	0	0	0
HowLong	0	0	0	0	0	0	0	5.04	0	0	0	0
Times	28	8	13	2	3	20	0	24	15	27	13	0
AccumulatedTime	115.19500000000001	13.026	273.48	9.037	4.0009999999999994	123.07999999999998	0	62.611	249.037	79.781	275.20000000000005	0
In	0	0	0	0	0	12:56:16	0	0	0	0	0	0
Out	0	0	0	0	0	12:56:17	0	0	0	0	0	0
HowLong	0	0	0	0	0	1.002	0	0	0	0	0	0
Times	28	8	13	2	3	21	0	24	15	27	13	0
AccumulatedTime	115.19500000000001	13.026	273.48	9.037	4.0009999999999994	124.08199999999998	0	62.611	249.037	79.781	275.20000000000005	0
In	0	0	0	0	0	0	0	12:56:17	0	0	0	0
Out	0	0	0	0	0	0	0	12:56:19	0	0	0	0
HowLong	0	0	0	0	0	0	0	2.04	0	0	0	0
Times	28	8	13	2	3	21	0	25	15	27	13	0
AccumulatedTime	115.19500000000001	13.026	273.48	9.037	4.0009999999999994	124.08199999999998	0	64.651	249.037	79.781	275.20000000000005	0
In	0	0	0	0	0	12:56:19	0	0	0	0	0	0
Out	0	0	0	0	0	12:56:20	0	0	0	0	0	0
HowLong	0	0	0	0	0	1	0	0	0	0	0	0
Times	28	8	13	2	3	22	0	25	15	27	13	0
AccumulatedTime	115.19500000000001	13.026	273.48	9.037	4.0009999999999994	125.08199999999998	0	64.651	249.037	79.781	275.20000000000005	0
In	0	0	0	0	0	0	0	12:56:20	0	0	0	0
Out	0	0	0	0	0	0	0	12:56:22	0	0	0	0
HowLong	0	0	0	0	0	0	0	2.003	0	0	0	0
Times	28	8	13	2	3	22	0	26	15	27	13	0
AccumulatedTime	115.19500000000001	13.026	273.48	9.037	4.0009999999999994	125.08199999999998	0	66.654	249.037	79.781	275.20000000000005	0
In	0	0	0	0	0	12:56:22	0	0	0	0	0	0
Out	0	0	0	0	0	12:56:27	0	0	0	0	0	0
HowLong	0	0	0	0	0	5.04	0	0	0	0	0	0
Times	28	8	13	2	3	23	0	26	15	27	13	0
AccumulatedTime	115.19500000000001	13.026	273.48	9.037	4.0009999999999994	130.12199999999999	0	66.654	249.037	79.781	275.20000000000005	0
In	0	0	0	0	0	0	0	12:56:27	0	0	0	0
Out	0	0	0	0	0	0	0	12:56:28	0	0	0	0
HowLong	0	0	0	0	0	0	0	1	0	0	0	0
Times	28	8	13	2	3	23	0	27	15	27	13	0
AccumulatedTime	115.19500000000001	13.026	273.48	9.037	4.0009999999999994	130.12199999999999	0	67.654	249.037	79.781	275.20000000000005	0
In	0	0	0	0	0	12:56:28	0	0	0	0	0	0
Out	0	0	0	0	0	12:56:29	0	0	0	0	0	0
HowLong	0	0	0	0	0	1.009	0	0	0	0	0	0
Times	28	8	13	2	3	24	0	27	15	27	13	0
AccumulatedTime	115.19500000000001	13.026	273.48	9.037	4.0009999999999994	131.13099999999997	0	67.654	249.037	79.781	275.20000000000005	0
In	0	0	0	0	0	0	0	12:56:29	0	0	0	0
Out	0	0	0	0	0	0	0	12:56:31	0	0	0	0
HowLong	0	0	0	0	0	0	0	2.019	0	0	0	0
Times	28	8	13	2	3	24	0	28	15	27	13	0
AccumulatedTime	115.19500000000001	13.026	273.48	9.037	4.0009999999999994	131.13099999999997	0	69.673	249.037	79.781	275.20000000000005	0
In	0	0	0	0	0	12:56:31	0	0	0	0	0	0
Out	0	0	0	0	0	12:56:33	0	0	0	0	0	0
HowLong	0	0	0	0	0	2.012	0	0	0	0	0	0
Times	28	8	13	2	3	25	0	28	15	27	13	0
AccumulatedTime	115.19500000000001	13.026	273.48	9.037	4.0009999999999994	133.14299999999997	0	69.673	249.037	79.781	275.20000000000005	0
In	0	0	0	0	0	0	0	12:56:33	0	0	0	0
Out	0	0	0	0	0	0	0	12:56:40	0	0	0	0
HowLong	0	0	0	0	0	0	0	7.042	0	0	0	0
Times	28	8	13	2	3	25	0	29	15	27	13	0
AccumulatedTime	115.19500000000001	13.026	273.48	9.037	4.0009999999999994	133.14299999999997	0	76.715	249.037	79.781	275.20000000000005	0
In	0	0	0	0	0	12:56:40	0	0	0	0	0	0
Out	0	0	0	0	0	12:56:43	0	0	0	0	0	0
HowLong	0	0	0	0	0	3.01	0	0	0	0	0	0
Times	28	8	13	2	3	26	0	29	15	27	13	0
AccumulatedTime	115.19500000000001	13.026	273.48	9.037	4.0009999999999994	136.15299999999996	0	76.715	249.037	79.781	275.20000000000005	0
In	0	0	0	0	0	0	0	12:56:43	0	0	0	0
Out	0	0	0	0	0	0	0	12:56:44	0	0	0	0
HowLong	0	0	0	0	0	0	0	1.02	0	0	0	0
Times	28	8	13	2	3	26	0	30	15	27	13	0
AccumulatedTime	115.19500000000001	13.026	273.48	9.037	4.0009999999999994	136.15299999999996	0	77.735	249.037	79.781	275.20000000000005	0
In	0	0	0	0	0	12:56:44	0	0	0	0	0	0
Out	0	0	0	0	0	12:56:45	0	0	0	0	0	0
HowLong	0	0	0	0	0	1.011	0	0	0	0	0	0
Times	28	8	13	2	3	27	0	30	15	27	13	0
AccumulatedTime	115.19500000000001	13.026	273.48	9.037	4.0009999999999994	137.16399999999996	0	77.735	249.037	79.781	275.20000000000005	0
In	0	0	0	0	0	0	0	12:56:45	0	0	0	0
Out	0	0	0	0	0	0	0	12:56:47	0	0	0	0
HowLong	0	0	0	0	0	0	0	2	0	0	0	0
Times	28	8	13	2	3	27	0	31	15	27	13	0
AccumulatedTime	115.19500000000001	13.026	273.48	9.037	4.0009999999999994	137.16399999999996	0	79.735	249.037	79.781	275.20000000000005	0
In	0	0	0	0	0	12:56:47	0	0	0	0	0	0
Out	0	0	0	0	0	12:56:48	0	0	0	0	0	0
HowLong	0	0	0	0	0	1	0	0	0	0	0	0
Times	28	8	13	2	3	28	0	31	15	27	13	0
AccumulatedTime	115.19500000000001	13.026	273.48	9.037	4.0009999999999994	138.16399999999996	0	79.735	249.037	79.781	275.20000000000005	0
In	0	0	0	0	0	0	0	12:56:48	0	0	0	0
Out	0	0	0	0	0	0	0	12:56:49	0	0	0	0
HowLong	0	0	0	0	0	0	0	1.003	0	0	0	0
Times	28	8	13	2	3	28	0	32	15	27	13	0
AccumulatedTime	115.19500000000001	13.026	273.48	9.037	4.0009999999999994	138.16399999999996	0	80.738	249.037	79.781	275.20000000000005	0
In	0	0	0	0	0	12:56:49	0	0	0	0	0	0
Out	0	0	0	0	0	12:56:58	0	0	0	0	0	0
HowLong	0	0	0	0	0	9.079	0	0	0	0	0	0
Times	28	8	13	2	3	29	0	32	15	27	13	0
AccumulatedTime	115.19500000000001	13.026	273.48	9.037	4.0009999999999994	147.24299999999997	0	80.738	249.037	79.781	275.20000000000005	0
In	0	0	0	0	0	0	0	12:56:58	0	0	0	0
Out	0	0	0	0	0	0	0	12:57:0	0	0	0	0
HowLong	0	0	0	0	0	0	0	2.001	0	0	0	0
Times	28	8	13	2	3	29	0	33	15	27	13	0
AccumulatedTime	115.19500000000001	13.026	273.48	9.037	4.0009999999999994	147.24299999999997	0	82.739	249.037	79.781	275.20000000000005	0
In	0	0	0	0	0	12:57:0	0	0	0	0	0	0
Out	0	0	0	0	0	12:57:1	0	0	0	0	0	0
HowLong	0	0	0	0	0	1	0	0	0	0	0	0
Times	28	8	13	2	3	30	0	33	15	27	13	0
AccumulatedTime	115.19500000000001	13.026	273.48	9.037	4.0009999999999994	148.24299999999997	0	82.739	249.037	79.781	275.20000000000005	0
In	0	0	0	0	0	0	0	12:57:1	0	0	0	0
Out	0	0	0	0	0	0	0	12:57:4	0	0	0	0
HowLong	0	0	0	0	0	0	0	3.01	0	0	0	0
Times	28	8	13	2	3	30	0	34	15	27	13	0
AccumulatedTime	115.19500000000001	13.026	273.48	9.037	4.0009999999999994	148.24299999999997	0	85.74900000000001	249.037	79.781	275.20000000000005	0
In	0	0	0	0	0	12:57:4	0	0	0	0	0	0
Out	0	0	0	0	0	12:57:5	0	0	0	0	0	0
HowLong	0	0	0	0	0	1.02	0	0	0	0	0	0
Times	28	8	13	2	3	31	0	34	15	27	13	0
AccumulatedTime	115.19500000000001	13.026	273.48	9.037	4.0009999999999994	149.26299999999998	0	85.74900000000001	249.037	79.781	275.20000000000005	0
In	0	0	0	0	0	0	0	12:57:5	0	0	0	0
Out	0	0	0	0	0	0	0	12:57:7	0	0	0	0
HowLong	0	0	0	0	0	0	0	2.012	0	0	0	0
Times	28	8	13	2	3	31	0	35	15	27	13	0
AccumulatedTime	115.19500000000001	13.026	273.48	9.037	4.0009999999999994	149.26299999999998	0	87.76100000000001	249.037	79.781	275.20000000000005	0
In	0	0	0	0	0	12:57:7	0	0	0	0	0	0
Out	0	0	0	0	0	12:57:9	0	0	0	0	0	0
HowLong	0	0	0	0	0	2.041	0	0	0	0	0	0
Times	28	8	13	2	3	32	0	35	15	27	13	0
AccumulatedTime	115.19500000000001	13.026	273.48	9.037	4.0009999999999994	151.30399999999997	0	87.76100000000001	249.037	79.781	275.20000000000005	0
In	0	0	0	0	0	0	0	12:57:9	0	0	0	0
Out	0	0	0	0	0	0	0	12:57:10	0	0	0	0
HowLong	0	0	0	0	0	0	0	1.001	0	0	0	0
Times	28	8	13	2	3	32	0	36	15	27	13	0
AccumulatedTime	115.19500000000001	13.026	273.48	9.037	4.0009999999999994	151.30399999999997	0	88.76200000000001	249.037	79.781	275.20000000000005	0
In	0	0	0	0	0	12:57:10	0	0	0	0	0	0
Out	0	0	0	0	0	12:57:12	0	0	0	0	0	0
HowLong	0	0	0	0	0	2.03	0	0	0	0	0	0
Times	28	8	13	2	3	33	0	36	15	27	13	0
AccumulatedTime	115.19500000000001	13.026	273.48	9.037	4.0009999999999994	153.33399999999997	0	88.76200000000001	249.037	79.781	275.20000000000005	0
In	0	0	0	0	0	0	0	12:57:12	0	0	0	0
Out	0	0	0	0	0	0	0	12:57:14	0	0	0	0
HowLong	0	0	0	0	0	0	0	2.011	0	0	0	0
Times	28	8	13	2	3	33	0	37	15	27	13	0
AccumulatedTime	115.19500000000001	13.026	273.48	9.037	4.0009999999999994	153.33399999999997	0	90.77300000000001	249.037	79.781	275.20000000000005	0
In	0	0	0	0	0	12:57:14	0	0	0	0	0	0
Out	0	0	0	0	0	12:57:16	0	0	0	0	0	0
HowLong	0	0	0	0	0	2.03	0	0	0	0	0	0
Times	28	8	13	2	3	34	0	37	15	27	13	0
AccumulatedTime	115.19500000000001	13.026	273.48	9.037	4.0009999999999994	155.36399999999998	0	90.77300000000001	249.037	79.781	275.20000000000005	0
In	0	0	0	0	0	0	0	12:57:16	0	0	0	0
Out	0	0	0	0	0	0	0	12:57:20	0	0	0	0
HowLong	0	0	0	0	0	0	0	4.041	0	0	0	0
Times	28	8	13	2	3	34	0	38	15	27	13	0
AccumulatedTime	115.19500000000001	13.026	273.48	9.037	4.0009999999999994	155.36399999999998	0	94.81400000000001	249.037	79.781	275.20000000000005	0
In	0	0	0	0	0	12:57:20	0	0	0	0	0	0
Out	0	0	0	0	0	12:57:21	0	0	0	0	0	0
HowLong	0	0	0	0	0	1.01	0	0	0	0	0	0
Times	28	8	13	2	3	35	0	38	15	27	13	0
AccumulatedTime	115.19500000000001	13.026	273.48	9.037	4.0009999999999994	156.37399999999997	0	94.81400000000001	249.037	79.781	275.20000000000005	0
In	0	0	0	0	0	0	0	0	0	0	12:57:21	0
Out	0	0	0	0	0	0	0	0	0	0	12:57:22	0
HowLong	0	0	0	0	0	0	0	0	0	0	1	0
Times	28	8	13	2	3	35	0	38	15	27	14	0
AccumulatedTime	115.19500000000001	13.026	273.48	9.037	4.0009999999999994	156.37399999999997	0	94.81400000000001	249.037	79.781	276.20000000000005	0
In	0	0	0	0	0	0	0	12:57:22	0	0	0	0
Out	0	0	0	0	0	0	0	12:57:23	0	0	0	0
HowLong	0	0	0	0	0	0	0	1	0	0	0	0
Times	28	8	13	2	3	35	0	39	15	27	14	0
AccumulatedTime	115.19500000000001	13.026	273.48	9.037	4.0009999999999994	156.37399999999997	0	95.81400000000001	249.037	79.781	276.20000000000005	0
In	0	0	0	0	0	12:57:23	0	0	0	0	0	0
Out	0	0	0	0	0	12:57:24	0	0	0	0	0	0
HowLong	0	0	0	0	0	1.004	0	0	0	0	0	0
Times	28	8	13	2	3	36	0	39	15	27	14	0
AccumulatedTime	115.19500000000001	13.026	273.48	9.037	4.0009999999999994	157.37799999999996	0	95.81400000000001	249.037	79.781	276.20000000000005	0
In	0	0	0	0	0	0	0	12:57:24	0	0	0	0
Out	0	0	0	0	0	0	0	12:57:28	0	0	0	0
HowLong	0	0	0	0	0	0	0	4.07	0	0	0	0
Times	28	8	13	2	3	36	0	40	15	27	14	0
AccumulatedTime	115.19500000000001	13.026	273.48	9.037	4.0009999999999994	157.37799999999996	0	99.88400000000001	249.037	79.781	276.20000000000005	0
In	0	0	0	0	0	0	0	0	0	0	12:57:28	0
Out	0	0	0	0	0	0	0	0	0	0	12:57:29	0
HowLong	0	0	0	0	0	0	0	0	0	0	1.016	0
Times	28	8	13	2	3	36	0	40	15	27	15	0
AccumulatedTime	115.19500000000001	13.026	273.48	9.037	4.0009999999999994	157.37799999999996	0	99.88400000000001	249.037	79.781	277.21600000000007	0
In	0	0	0	0	0	12:57:29	0	0	0	0	0	0
Out	0	0	0	0	0	12:57:30	0	0	0	0	0	0
HowLong	0	0	0	0	0	1.005	0	0	0	0	0	0
Times	28	8	13	2	3	37	0	40	15	27	15	0
AccumulatedTime	115.19500000000001	13.026	273.48	9.037	4.0009999999999994	158.38299999999995	0	99.88400000000001	249.037	79.781	277.21600000000007	0
In	0	0	0	0	0	0	0	12:57:30	0	0	0	0
Out	0	0	0	0	0	0	0	12:57:34	0	0	0	0
HowLong	0	0	0	0	0	0	0	4.029	0	0	0	0
Times	28	8	13	2	3	37	0	41	15	27	15	0
AccumulatedTime	115.19500000000001	13.026	273.48	9.037	4.0009999999999994	158.38299999999995	0	103.91300000000001	249.037	79.781	277.21600000000007	0
In	0	0	0	0	0	12:57:34	0	0	0	0	0	0
Out	0	0	0	0	0	12:57:52	0	0	0	0	0	0
HowLong	0	0	0	0	0	18.136	0	0	0	0	0	0
Times	28	8	13	2	3	38	0	41	15	27	15	0
AccumulatedTime	115.19500000000001	13.026	273.48	9.037	4.0009999999999994	176.51899999999995	0	103.91300000000001	249.037	79.781	277.21600000000007	0
In	0	0	0	0	0	0	0	12:57:52	0	0	0	0
Out	0	0	0	0	0	0	0	12:57:53	0	0	0	0
HowLong	0	0	0	0	0	0	0	1.022	0	0	0	0
Times	28	8	13	2	3	38	0	42	15	27	15	0
AccumulatedTime	115.19500000000001	13.026	273.48	9.037	4.0009999999999994	176.51899999999995	0	104.93500000000002	249.037	79.781	277.21600000000007	0
In	0	0	0	0	0	12:57:53	0	0	0	0	0	0
Out	0	0	0	0	0	12:58:41	0	0	0	0	0	0
HowLong	0	0	0	0	0	47.47	0	0	0	0	0	0
Times	28	8	13	2	3	39	0	42	15	27	15	0
AccumulatedTime	115.19500000000001	13.026	273.48	9.037	4.0009999999999994	223.98899999999995	0	104.93500000000002	249.037	79.781	277.21600000000007	0
In	0	0	0	0	0	0	0	12:58:41	0	0	0	0
Out	0	0	0	0	0	0	0	12:58:42	0	0	0	0
HowLong	0	0	0	0	0	0	0	1.009	0	0	0	0
Times	28	8	13	2	3	39	0	43	15	27	15	0
AccumulatedTime	115.19500000000001	13.026	273.48	9.037	4.0009999999999994	223.98899999999995	0	105.94400000000002	249.037	79.781	277.21600000000007	0
In	0	0	0	0	0	12:58:42	0	0	0	0	0	0
Out	0	0	0	0	0	12:58:59	0	0	0	0	0	0
HowLong	0	0	0	0	0	17.143	0	0	0	0	0	0
Times	28	8	13	2	3	40	0	43	15	27	15	0
AccumulatedTime	115.19500000000001	13.026	273.48	9.037	4.0009999999999994	241.13199999999995	0	105.94400000000002	249.037	79.781	277.21600000000007	0
In	0	0	0	0	0	0	0	12:58:59	0	0	0	0
Out	0	0	0	0	0	0	0	12:59:2	0	0	0	0
HowLong	0	0	0	0	0	0	0	3.021	0	0	0	0
Times	28	8	13	2	3	40	0	44	15	27	15	0
AccumulatedTime	115.19500000000001	13.026	273.48	9.037	4.0009999999999994	241.13199999999995	0	108.96500000000002	249.037	79.781	277.21600000000007	0
In	0	0	0	0	0	0	0	0	0	0	12:59:2	0
Out	0	0	0	0	0	0	0	0	0	0	12:59:3	0
HowLong	0	0	0	0	0	0	0	0	0	0	1.021	0
Times	28	8	13	2	3	40	0	44	15	27	16	0
AccumulatedTime	115.19500000000001	13.026	273.48	9.037	4.0009999999999994	241.13199999999995	0	108.96500000000002	249.037	79.781	278.2370000000001	0
In	0	0	0	0	0	12:59:3	0	0	0	0	0	0
Out	0	0	0	0	0	12:59:4	0	0	0	0	0	0
HowLong	0	0	0	0	0	1.01	0	0	0	0	0	0
Times	28	8	13	2	3	41	0	44	15	27	16	0
AccumulatedTime	115.19500000000001	13.026	273.48	9.037	4.0009999999999994	242.14199999999994	0	108.96500000000002	249.037	79.781	278.2370000000001	0
In	0	0	0	0	0	0	0	12:59:4	0	0	0	0
Out	0	0	0	0	0	0	0	12:59:5	0	0	0	0
HowLong	0	0	0	0	0	0	0	1	0	0	0	0
Times	28	8	13	2	3	41	0	45	15	27	16	0
AccumulatedTime	115.19500000000001	13.026	273.48	9.037	4.0009999999999994	242.14199999999994	0	109.96500000000002	249.037	79.781	278.2370000000001	0
In	0	0	0	0	0	12:59:5	0	0	0	0	0	0
Out	0	0	0	0	0	12:59:6	0	0	0	0	0	0
HowLong	0	0	0	0	0	1.029	0	0	0	0	0	0
Times	28	8	13	2	3	42	0	45	15	27	16	0
AccumulatedTime	115.19500000000001	13.026	273.48	9.037	4.0009999999999994	243.17099999999994	0	109.96500000000002	249.037	79.781	278.2370000000001	0
In	0	0	0	0	0	0	0	12:59:6	0	0	0	0
Out	0	0	0	0	0	0	0	12:59:14	0	0	0	0
HowLong	0	0	0	0	0	0	0	8.107	0	0	0	0
Times	28	8	13	2	3	42	0	46	15	27	16	0
AccumulatedTime	115.19500000000001	13.026	273.48	9.037	4.0009999999999994	243.17099999999994	0	118.07200000000002	249.037	79.781	278.2370000000001	0
In	0	0	0	0	0	0	0	0	0	0	12:59:14	0
Out	0	0	0	0	0	0	0	0	0	0	12:59:15	0
HowLong	0	0	0	0	0	0	0	0	0	0	1.02	0
Times	28	8	13	2	3	42	0	46	15	27	17	0
AccumulatedTime	115.19500000000001	13.026	273.48	9.037	4.0009999999999994	243.17099999999994	0	118.07200000000002	249.037	79.781	279.25700000000006	0
In	0	0	0	0	0	0	0	12:59:15	0	0	0	0
Out	0	0	0	0	0	0	0	12:59:20	0	0	0	0
HowLong	0	0	0	0	0	0	0	5.041	0	0	0	0
Times	28	8	13	2	3	42	0	47	15	27	17	0
AccumulatedTime	115.19500000000001	13.026	273.48	9.037	4.0009999999999994	243.17099999999994	0	123.11300000000001	249.037	79.781	279.25700000000006	0
In	0	0	0	0	0	0	0	0	0	0	12:59:20	0
Out	0	0	0	0	0	0	0	0	0	0	12:59:23	0
HowLong	0	0	0	0	0	0	0	0	0	0	3.01	0
Times	28	8	13	2	3	42	0	47	15	27	18	0
AccumulatedTime	115.19500000000001	13.026	273.48	9.037	4.0009999999999994	243.17099999999994	0	123.11300000000001	249.037	79.781	282.26700000000005	0
In	0	0	0	0	0	0	0	12:59:23	0	0	0	0
Out	0	0	0	0	0	0	0	12:59:27	0	0	0	0
HowLong	0	0	0	0	0	0	0	4	0	0	0	0
Times	28	8	13	2	3	42	0	48	15	27	18	0
AccumulatedTime	115.19500000000001	13.026	273.48	9.037	4.0009999999999994	243.17099999999994	0	127.11300000000001	249.037	79.781	282.26700000000005	0
In	0	0	0	0	0	0	0	0	0	0	12:59:27	0
Out	0	0	0	0	0	0	0	0	0	0	12:59:28	0
HowLong	0	0	0	0	0	0	0	0	0	0	1.008	0
Times	28	8	13	2	3	42	0	48	15	27	19	0
AccumulatedTime	115.19500000000001	13.026	273.48	9.037	4.0009999999999994	243.17099999999994	0	127.11300000000001	249.037	79.781	283.27500000000003	0
In	0	0	0	0	0	0	0	12:59:28	0	0	0	0
Out	0	0	0	0	0	0	0	12:59:33	0	0	0	0
HowLong	0	0	0	0	0	0	0	5.047	0	0	0	0
Times	28	8	13	2	3	42	0	49	15	27	19	0
AccumulatedTime	115.19500000000001	13.026	273.48	9.037	4.0009999999999994	243.17099999999994	0	132.16000000000003	249.037	79.781	283.27500000000003	0
In	0	0	0	0	0	0	0	0	0	0	12:59:33	0
Out	0	0	0	0	0	0	0	0	0	0	12:59:34	0
HowLong	0	0	0	0	0	0	0	0	0	0	1.011	0
Times	28	8	13	2	3	42	0	49	15	27	20	0
AccumulatedTime	115.19500000000001	13.026	273.48	9.037	4.0009999999999994	243.17099999999994	0	132.16000000000003	249.037	79.781	284.28600000000006	0
In	0	0	0	0	0	0	0	12:59:34	0	0	0	0
Out	0	0	0	0	0	0	0	12:59:35	0	0	0	0
HowLong	0	0	0	0	0	0	0	1.006	0	0	0	0
Times	28	8	13	2	3	42	0	50	15	27	20	0
AccumulatedTime	115.19500000000001	13.026	273.48	9.037	4.0009999999999994	243.17099999999994	0	133.16600000000003	249.037	79.781	284.28600000000006	0
In	0	0	0	0	0	0	0	0	0	0	12:59:35	0
Out	0	0	0	0	0	0	0	0	0	0	12:59:36	0
HowLong	0	0	0	0	0	0	0	0	0	0	1	0
Times	28	8	13	2	3	42	0	50	15	27	21	0
AccumulatedTime	115.19500000000001	13.026	273.48	9.037	4.0009999999999994	243.17099999999994	0	133.16600000000003	249.037	79.781	285.28600000000006	0
In	0	0	0	0	0	0	0	12:59:36	0	0	0	0
Out	0	0	0	0	0	0	0	12:59:39	0	0	0	0
HowLong	0	0	0	0	0	0	0	3.011	0	0	0	0
Times	28	8	13	2	3	42	0	51	15	27	21	0
AccumulatedTime	115.19500000000001	13.026	273.48	9.037	4.0009999999999994	243.17099999999994	0	136.17700000000002	249.037	79.781	285.28600000000006	0
In	0	0	0	0	0	0	0	0	0	0	12:59:39	0
Out	0	0	0	0	0	0	0	0	0	0	12:59:40	0
HowLong	0	0	0	0	0	0	0	0	0	0	1	0
Times	28	8	13	2	3	42	0	51	15	27	22	0
AccumulatedTime	115.19500000000001	13.026	273.48	9.037	4.0009999999999994	243.17099999999994	0	136.17700000000002	249.037	79.781	286.28600000000006	0
In	0	0	0	0	0	0	0	12:59:40	0	0	0	0
Out	0	0	0	0	0	0	0	12:59:42	0	0	0	0
HowLong	0	0	0	0	0	0	0	2.028	0	0	0	0
Times	28	8	13	2	3	42	0	52	15	27	22	0
AccumulatedTime	115.19500000000001	13.026	273.48	9.037	4.0009999999999994	243.17099999999994	0	138.205	249.037	79.781	286.28600000000006	0
In	0	0	0	0	0	0	0	0	0	0	12:59:42	0
Out	0	0	0	0	0	0	0	0	0	0	12:59:43	0
HowLong	0	0	0	0	0	0	0	0	0	0	1.012	0
Times	28	8	13	2	3	42	0	52	15	27	23	0
AccumulatedTime	115.19500000000001	13.026	273.48	9.037	4.0009999999999994	243.17099999999994	0	138.205	249.037	79.781	287.29800000000006	0
In	0	0	0	0	0	0	0	12:59:43	0	0	0	0
Out	0	0	0	0	0	0	0	12:59:47	0	0	0	0
HowLong	0	0	0	0	0	0	0	3.032	0	0	0	0
Times	28	8	13	2	3	42	0	53	15	27	23	0
AccumulatedTime	115.19500000000001	13.026	273.48	9.037	4.0009999999999994	243.17099999999994	0	141.23700000000002	249.037	79.781	287.29800000000006	0
In	0	0	0	0	0	0	0	0	0	0	12:59:47	0
Out	0	0	0	0	0	0	0	0	0	0	12:59:48	0
HowLong	0	0	0	0	0	0	0	0	0	0	1.001	0
Times	28	8	13	2	3	42	0	53	15	27	24	0
AccumulatedTime	115.19500000000001	13.026	273.48	9.037	4.0009999999999994	243.17099999999994	0	141.23700000000002	249.037	79.781	288.29900000000004	0
In	0	0	0	0	0	0	0	12:59:48	0	0	0	0
Out	0	0	0	0	0	0	0	12:59:53	0	0	0	0
HowLong	0	0	0	0	0	0	0	5.01	0	0	0	0
Times	28	8	13	2	3	42	0	54	15	27	24	0
AccumulatedTime	115.19500000000001	13.026	273.48	9.037	4.0009999999999994	243.17099999999994	0	146.247	249.037	79.781	288.29900000000004	0
In	0	0	0	0	0	0	0	0	0	0	12:59:53	0
Out	0	0	0	0	0	0	0	0	0	0	12:59:57	0
HowLong	0	0	0	0	0	0	0	0	0	0	4.042	0
Times	28	8	13	2	3	42	0	54	15	27	25	0
AccumulatedTime	115.19500000000001	13.026	273.48	9.037	4.0009999999999994	243.17099999999994	0	146.247	249.037	79.781	292.341	0
In	0	0	0	0	0	0	0	12:59:57	0	0	0	0
Out	0	0	0	0	0	0	0	12:59:59	0	0	0	0
HowLong	0	0	0	0	0	0	0	2	0	0	0	0
Times	28	8	13	2	3	42	0	55	15	27	25	0
AccumulatedTime	115.19500000000001	13.026	273.48	9.037	4.0009999999999994	243.17099999999994	0	148.247	249.037	79.781	292.341	0
In	0	0	0	0	0	0	0	0	0	0	12:59:59	0
Out	0	0	0	0	0	0	0	0	0	0	13:0:0	0
HowLong	0	0	0	0	0	0	0	0	0	0	1.031	0
Times	28	8	13	2	3	42	0	55	15	27	26	0
AccumulatedTime	115.19500000000001	13.026	273.48	9.037	4.0009999999999994	243.17099999999994	0	148.247	249.037	79.781	293.372	0
In	0	0	0	0	0	13:0:0	0	0	0	0	0	0
Out	0	0	0	0	0	13:0:59	0	0	0	0	0	0
HowLong	0	0	0	0	0	59.424	0	0	0	0	0	0
Times	28	8	13	2	3	43	0	55	15	27	26	0
AccumulatedTime	115.19500000000001	13.026	273.48	9.037	4.0009999999999994	302.5949999999999	0	148.247	249.037	79.781	293.372	0
In	0	0	0	0	0	0	0	13:0:59	0	0	0	0
Out	0	0	0	0	0	0	0	13:1:0	0	0	0	0
HowLong	0	0	0	0	0	0	0	1.002	0	0	0	0
Times	28	8	13	2	3	43	0	56	15	27	26	0
AccumulatedTime	115.19500000000001	13.026	273.48	9.037	4.0009999999999994	302.5949999999999	0	149.24900000000002	249.037	79.781	293.372	0
In	0	0	0	0	0	13:1:0	0	0	0	0	0	0
Out	0	0	0	0	0	13:1:3	0	0	0	0	0	0
HowLong	0	0	0	0	0	3.028	0	0	0	0	0	0
Times	28	8	13	2	3	44	0	56	15	27	26	0
AccumulatedTime	115.19500000000001	13.026	273.48	9.037	4.0009999999999994	305.62299999999993	0	149.24900000000002	249.037	79.781	293.372	0
In	0	13:1:3	0	0	0	0	0	0	0	0	0	0
Out	0	13:1:4	0	0	0	0	0	0	0	0	0	0
HowLong	0	1	0	0	0	0	0	0	0	0	0	0
Times	28	9	13	2	3	44	0	56	15	27	26	0
AccumulatedTime	115.19500000000001	14.026	273.48	9.037	4.0009999999999994	305.62299999999993	0	149.24900000000002	249.037	79.781	293.372	0
In	0	0	0	0	0	0	0	0	13:1:4	0	0	0
Out	0	0	0	0	0	0	0	0	13:1:6	0	0	0
HowLong	0	0	0	0	0	0	0	0	2.012	0	0	0
Times	28	9	13	2	3	44	0	56	16	27	26	0
AccumulatedTime	115.19500000000001	14.026	273.48	9.037	4.0009999999999994	305.62299999999993	0	149.24900000000002	251.049	79.781	293.372	0
In	0	0	0	0	0	0	0	0	0	13:1:6	0	0
Out	0	0	0	0	0	0	0	0	0	13:1:20	0	0
HowLong	0	0	0	0	0	0	0	0	0	14.003	0	0
Times	28	9	13	2	3	44	0	56	16	28	26	0
AccumulatedTime	115.19500000000001	14.026	273.48	9.037	4.0009999999999994	305.62299999999993	0	149.24900000000002	251.049	93.784	293.372	0
In	0	0	0	0	0	0	0	0	13:1:20	0	0	0
Out	0	0	0	0	0	0	0	0	13:1:23	0	0	0
HowLong	0	0	0	0	0	0	0	0	3.006	0	0	0
Times	28	9	13	2	3	44	0	56	17	28	26	0
AccumulatedTime	115.19500000000001	14.026	273.48	9.037	4.0009999999999994	305.62299999999993	0	149.24900000000002	254.055	93.784	293.372	0
In	0	0	0	0	0	0	0	0	0	13:1:23	0	0
Out	0	0	0	0	0	0	0	0	0	13:1:34	0	0
HowLong	0	0	0	0	0	0	0	0	0	11.036	0	0
Times	28	9	13	2	3	44	0	56	17	29	26	0
AccumulatedTime	115.19500000000001	14.026	273.48	9.037	4.0009999999999994	305.62299999999993	0	149.24900000000002	254.055	104.82000000000001	293.372	0
In	0	0	0	0	0	0	0	0	13:1:34	0	0	0
Out	0	0	0	0	0	0	0	0	13:1:35	0	0	0
HowLong	0	0	0	0	0	0	0	0	1	0	0	0
Times	28	9	13	2	3	44	0	56	18	29	26	0
AccumulatedTime	115.19500000000001	14.026	273.48	9.037	4.0009999999999994	305.62299999999993	0	149.24900000000002	255.055	104.82000000000001	293.372	0
In	0	0	0	0	13:1:35	0	0	0	0	0	0	0
Out	0	0	0	0	13:1:36	0	0	0	0	0	0	0
HowLong	0	0	0	0	1.006	0	0	0	0	0	0	0
Times	28	9	13	2	4	44	0	56	18	29	26	0
AccumulatedTime	115.19500000000001	14.026	273.48	9.037	5.007	305.62299999999993	0	149.24900000000002	255.055	104.82000000000001	293.372	0
In	0	0	0	0	0	13:1:36	0	0	0	0	0	0
Out	0	0	0	0	0	13:1:37	0	0	0	0	0	0
HowLong	0	0	0	0	0	1.001	0	0	0	0	0	0
Times	28	9	13	2	4	45	0	56	18	29	26	0
AccumulatedTime	115.19500000000001	14.026	273.48	9.037	5.007	306.6239999999999	0	149.24900000000002	255.055	104.82000000000001	293.372	0
In	0	0	0	0	0	0	0	13:1:37	0	0	0	0
Out	0	0	0	0	0	0	0	13:1:38	0	0	0	0
HowLong	0	0	0	0	0	0	0	1.014	0	0	0	0
Times	28	9	13	2	4	45	0	57	18	29	26	0
AccumulatedTime	115.19500000000001	14.026	273.48	9.037	5.007	306.6239999999999	0	150.26300000000003	255.055	104.82000000000001	293.372	0
In	0	0	0	0	0	0	0	0	13:1:38	0	0	0
Out	0	0	0	0	0	0	0	0	13:1:42	0	0	0
HowLong	0	0	0	0	0	0	0	0	4.017	0	0	0
Times	28	9	13	2	4	45	0	57	19	29	26	0
AccumulatedTime	115.19500000000001	14.026	273.48	9.037	5.007	306.6239999999999	0	150.26300000000003	259.072	104.82000000000001	293.372	0
In	0	0	0	0	0	0	0	0	0	13:1:42	0	0
Out	0	0	0	0	0	0	0	0	0	13:1:43	0	0
HowLong	0	0	0	0	0	0	0	0	0	1	0	0
Times	28	9	13	2	4	45	0	57	19	30	26	0
AccumulatedTime	115.19500000000001	14.026	273.48	9.037	5.007	306.6239999999999	0	150.26300000000003	259.072	105.82000000000001	293.372	0
In	0	0	0	0	0	0	0	0	13:1:43	0	0	0
Out	0	0	0	0	0	0	0	0	13:1:47	0	0	0
HowLong	0	0	0	0	0	0	0	0	4.004	0	0	0
Times	28	9	13	2	4	45	0	57	20	30	26	0
AccumulatedTime	115.19500000000001	14.026	273.48	9.037	5.007	306.6239999999999	0	150.26300000000003	263.076	105.82000000000001	293.372	0
In	0	0	0	0	0	0	0	0	0	13:1:47	0	0
Out	0	0	0	0	0	0	0	0	0	13:1:48	0	0
HowLong	0	0	0	0	0	0	0	0	0	1	0	0
Times	28	9	13	2	4	45	0	57	20	31	26	0
AccumulatedTime	115.19500000000001	14.026	273.48	9.037	5.007	306.6239999999999	0	150.26300000000003	263.076	106.82000000000001	293.372	0
In	0	0	0	0	0	0	0	0	13:1:48	0	0	0
Out	0	0	0	0	0	0	0	0	13:1:56	0	0	0
HowLong	0	0	0	0	0	0	0	0	8.007	0	0	0
Times	28	9	13	2	4	45	0	57	21	31	26	0
AccumulatedTime	115.19500000000001	14.026	273.48	9.037	5.007	306.6239999999999	0	150.26300000000003	271.083	106.82000000000001	293.372	0
In	0	0	0	0	0	0	0	0	0	13:1:56	0	0
Out	0	0	0	0	0	0	0	0	0	13:2:0	0	0
HowLong	0	0	0	0	0	0	0	0	0	4.03	0	0
Times	28	9	13	2	4	45	0	57	21	32	26	0
AccumulatedTime	115.19500000000001	14.026	273.48	9.037	5.007	306.6239999999999	0	150.26300000000003	271.083	110.85000000000001	293.372	0
In	0	0	0	0	0	0	0	0	13:2:0	0	0	0
Out	0	0	0	0	0	0	0	0	13:2:13	0	0	0
HowLong	0	0	0	0	0	0	0	0	13.042	0	0	0
Times	28	9	13	2	4	45	0	57	22	32	26	0
AccumulatedTime	115.19500000000001	14.026	273.48	9.037	5.007	306.6239999999999	0	150.26300000000003	284.125	110.85000000000001	293.372	0
In	0	13:2:13	0	0	0	0	0	0	0	0	0	0
Out	0	13:2:16	0	0	0	0	0	0	0	0	0	0
HowLong	0	3.002	0	0	0	0	0	0	0	0	0	0
Times	28	10	13	2	4	45	0	57	22	32	26	0
AccumulatedTime	115.19500000000001	17.028	273.48	9.037	5.007	306.6239999999999	0	150.26300000000003	284.125	110.85000000000001	293.372	0
In	0	0	0	0	0	0	0	0	13:2:16	0	0	0
Out	0	0	0	0	0	0	0	0	13:2:29	0	0	0
HowLong	0	0	0	0	0	0	0	0	13.039	0	0	0
Times	28	10	13	2	4	45	0	57	23	32	26	0
AccumulatedTime	115.19500000000001	17.028	273.48	9.037	5.007	306.6239999999999	0	150.26300000000003	297.164	110.85000000000001	293.372	0
In	0	0	0	0	0	0	0	0	0	13:2:29	0	0
Out	0	0	0	0	0	0	0	0	0	13:2:32	0	0
HowLong	0	0	0	0	0	0	0	0	0	3	0	0
Times	28	10	13	2	4	45	0	57	23	33	26	0
AccumulatedTime	115.19500000000001	17.028	273.48	9.037	5.007	306.6239999999999	0	150.26300000000003	297.164	113.85000000000001	293.372	0
In	0	0	0	0	0	0	0	0	13:2:32	0	0	0
Out	0	0	0	0	0	0	0	0	13:2:33	0	0	0
HowLong	0	0	0	0	0	0	0	0	1	0	0	0
Times	28	10	13	2	4	45	0	57	24	33	26	0
AccumulatedTime	115.19500000000001	17.028	273.48	9.037	5.007	306.6239999999999	0	150.26300000000003	298.164	113.85000000000001	293.372	0
In	0	0	0	0	0	0	0	0	0	13:2:33	0	0
Out	0	0	0	0	0	0	0	0	0	13:2:34	0	0
HowLong	0	0	0	0	0	0	0	0	0	1	0	0
Times	28	10	13	2	4	45	0	57	24	34	26	0
AccumulatedTime	115.19500000000001	17.028	273.48	9.037	5.007	306.6239999999999	0	150.26300000000003	298.164	114.85000000000001	293.372	0
In	0	0	0	0	0	0	0	0	13:2:34	0	0	0
Out	0	0	0	0	0	0	0	0	13:2:39	0	0	0
HowLong	0	0	0	0	0	0	0	0	5	0	0	0
Times	28	10	13	2	4	45	0	57	25	34	26	0
AccumulatedTime	115.19500000000001	17.028	273.48	9.037	5.007	306.6239999999999	0	150.26300000000003	303.164	114.85000000000001	293.372	0
In	0	0	0	0	0	0	0	0	0	13:2:39	0	0
Out	0	0	0	0	0	0	0	0	0	13:2:40	0	0
HowLong	0	0	0	0	0	0	0	0	0	1	0	0
Times	28	10	13	2	4	45	0	57	25	35	26	0
AccumulatedTime	115.19500000000001	17.028	273.48	9.037	5.007	306.6239999999999	0	150.26300000000003	303.164	115.85000000000001	293.372	0
In	0	0	0	0	0	0	0	0	13:2:40	0	0	0
Out	0	0	0	0	0	0	0	0	13:2:41	0	0	0
HowLong	0	0	0	0	0	0	0	0	1	0	0	0
Times	28	10	13	2	4	45	0	57	26	35	26	0
AccumulatedTime	115.19500000000001	17.028	273.48	9.037	5.007	306.6239999999999	0	150.26300000000003	304.164	115.85000000000001	293.372	0
In	0	0	0	0	0	0	0	0	0	13:2:41	0	0
Out	0	0	0	0	0	0	0	0	0	13:2:43	0	0
HowLong	0	0	0	0	0	0	0	0	0	2	0	0
Times	28	10	13	2	4	45	0	57	26	36	26	0
AccumulatedTime	115.19500000000001	17.028	273.48	9.037	5.007	306.6239999999999	0	150.26300000000003	304.164	117.85000000000001	293.372	0
In	0	0	0	0	0	0	0	0	13:2:43	0	0	0
Out	0	0	0	0	0	0	0	0	13:2:44	0	0	0
HowLong	0	0	0	0	0	0	0	0	1	0	0	0
Times	28	10	13	2	4	45	0	57	27	36	26	0
AccumulatedTime	115.19500000000001	17.028	273.48	9.037	5.007	306.6239999999999	0	150.26300000000003	305.164	117.85000000000001	293.372	0
In	0	0	0	0	0	0	0	0	0	13:2:44	0	0
Out	0	0	0	0	0	0	0	0	0	13:2:47	0	0
HowLong	0	0	0	0	0	0	0	0	0	3.001	0	0
Times	28	10	13	2	4	45	0	57	27	37	26	0
AccumulatedTime	115.19500000000001	17.028	273.48	9.037	5.007	306.6239999999999	0	150.26300000000003	305.164	120.85100000000001	293.372	0
In	0	0	0	0	0	0	0	0	13:2:47	0	0	0
Out	0	0	0	0	0	0	0	0	13:2:51	0	0	0
HowLong	0	0	0	0	0	0	0	0	4	0	0	0
Times	28	10	13	2	4	45	0	57	28	37	26	0
AccumulatedTime	115.19500000000001	17.028	273.48	9.037	5.007	306.6239999999999	0	150.26300000000003	309.164	120.85100000000001	293.372	0
In	0	0	0	0	0	0	0	0	0	13:2:51	0	0
Out	0	0	0	0	0	0	0	0	0	13:2:54	0	0
HowLong	0	0	0	0	0	0	0	0	0	3.006	0	0
Times	28	10	13	2	4	45	0	57	28	38	26	0
AccumulatedTime	115.19500000000001	17.028	273.48	9.037	5.007	306.6239999999999	0	150.26300000000003	309.164	123.85700000000001	293.372	0
In	0	0	0	0	0	0	0	0	13:2:54	0	0	0
Out	0	0	0	0	0	0	0	0	13:2:56	0	0	0
HowLong	0	0	0	0	0	0	0	0	2.018	0	0	0
Times	28	10	13	2	4	45	0	57	29	38	26	0
AccumulatedTime	115.19500000000001	17.028	273.48	9.037	5.007	306.6239999999999	0	150.26300000000003	311.18199999999996	123.85700000000001	293.372	0
In	0	13:2:56	0	0	0	0	0	0	0	0	0	0
Out	0	13:2:57	0	0	0	0	0	0	0	0	0	0
HowLong	0	1.001	0	0	0	0	0	0	0	0	0	0
Times	28	11	13	2	4	45	0	57	29	38	26	0
AccumulatedTime	115.19500000000001	18.029	273.48	9.037	5.007	306.6239999999999	0	150.26300000000003	311.18199999999996	123.85700000000001	293.372	0
In	0	0	0	0	0	0	0	0	13:2:57	0	0	0
Out	0	0	0	0	0	0	0	0	13:2:59	0	0	0
HowLong	0	0	0	0	0	0	0	0	2.014	0	0	0
Times	28	11	13	2	4	45	0	57	30	38	26	0
AccumulatedTime	115.19500000000001	18.029	273.48	9.037	5.007	306.6239999999999	0	150.26300000000003	313.19599999999997	123.85700000000001	293.372	0
In	0	0	0	0	0	0	0	0	0	13:2:59	0	0
Out	0	0	0	0	0	0	0	0	0	13:3:1	0	0
HowLong	0	0	0	0	0	0	0	0	0	2.001	0	0
Times	28	11	13	2	4	45	0	57	30	39	26	0
AccumulatedTime	115.19500000000001	18.029	273.48	9.037	5.007	306.6239999999999	0	150.26300000000003	313.19599999999997	125.85800000000002	293.372	0
In	0	0	0	0	0	0	0	0	13:3:1	0	0	0
Out	0	0	0	0	0	0	0	0	13:3:6	0	0	0
HowLong	0	0	0	0	0	0	0	0	5	0	0	0
Times	28	11	13	2	4	45	0	57	31	39	26	0
AccumulatedTime	115.19500000000001	18.029	273.48	9.037	5.007	306.6239999999999	0	150.26300000000003	318.19599999999997	125.85800000000002	293.372	0
In	0	0	0	0	0	0	0	0	0	13:3:6	0	0
Out	0	0	0	0	0	0	0	0	0	13:3:7	0	0
HowLong	0	0	0	0	0	0	0	0	0	1.001	0	0
Times	28	11	13	2	4	45	0	57	31	40	26	0
AccumulatedTime	115.19500000000001	18.029	273.48	9.037	5.007	306.6239999999999	0	150.26300000000003	318.19599999999997	126.85900000000002	293.372	0
In	0	0	0	0	0	0	0	0	13:3:7	0	0	0
Out	0	0	0	0	0	0	0	0	13:3:9	0	0	0
HowLong	0	0	0	0	0	0	0	0	2	0	0	0
Times	28	11	13	2	4	45	0	57	32	40	26	0
AccumulatedTime	115.19500000000001	18.029	273.48	9.037	5.007	306.6239999999999	0	150.26300000000003	320.19599999999997	126.85900000000002	293.372	0
In	0	0	0	0	0	0	0	0	0	13:3:9	0	0
Out	0	0	0	0	0	0	0	0	0	13:3:12	0	0
HowLong	0	0	0	0	0	0	0	0	0	3	0	0
Times	28	11	13	2	4	45	0	57	32	41	26	0
AccumulatedTime	115.19500000000001	18.029	273.48	9.037	5.007	306.6239999999999	0	150.26300000000003	320.19599999999997	129.85900000000004	293.372	0
In	0	0	0	0	0	0	0	0	13:3:12	0	0	0
Out	0	0	0	0	0	0	0	0	13:3:16	0	0	0
HowLong	0	0	0	0	0	0	0	0	4.04	0	0	0
Times	28	11	13	2	4	45	0	57	33	41	26	0
AccumulatedTime	115.19500000000001	18.029	273.48	9.037	5.007	306.6239999999999	0	150.26300000000003	324.236	129.85900000000004	293.372	0
In	0	0	0	0	0	0	0	0	0	13:3:16	0	0
Out	0	0	0	0	0	0	0	0	0	13:3:18	0	0
HowLong	0	0	0	0	0	0	0	0	0	2	0	0
Times	28	11	13	2	4	45	0	57	33	42	26	0
AccumulatedTime	115.19500000000001	18.029	273.48	9.037	5.007	306.6239999999999	0	150.26300000000003	324.236	131.85900000000004	293.372	0
In	0	0	0	0	0	0	0	0	13:3:18	0	0	0
Out	0	0	0	0	0	0	0	0	13:3:19	0	0	0
HowLong	0	0	0	0	0	0	0	0	1	0	0	0
Times	28	11	13	2	4	45	0	57	34	42	26	0
AccumulatedTime	115.19500000000001	18.029	273.48	9.037	5.007	306.6239999999999	0	150.26300000000003	325.236	131.85900000000004	293.372	0
In	0	0	0	0	0	0	0	0	0	13:3:19	0	0
Out	0	0	0	0	0	0	0	0	0	13:3:23	0	0
HowLong	0	0	0	0	0	0	0	0	0	4	0	0
Times	28	11	13	2	4	45	0	57	34	43	26	0
AccumulatedTime	115.19500000000001	18.029	273.48	9.037	5.007	306.6239999999999	0	150.26300000000003	325.236	135.85900000000004	293.372	0
In	0	0	0	0	0	0	0	0	13:3:23	0	0	0
Out	0	0	0	0	0	0	0	0	13:3:24	0	0	0
HowLong	0	0	0	0	0	0	0	0	1	0	0	0
Times	28	11	13	2	4	45	0	57	35	43	26	0
AccumulatedTime	115.19500000000001	18.029	273.48	9.037	5.007	306.6239999999999	0	150.26300000000003	326.236	135.85900000000004	293.372	0
In	0	0	0	0	0	0	0	0	0	13:3:24	0	0
Out	0	0	0	0	0	0	0	0	0	13:3:43	0	0
HowLong	0	0	0	0	0	0	0	0	0	19.069	0	0
Times	28	11	13	2	4	45	0	57	35	44	26	0
AccumulatedTime	115.19500000000001	18.029	273.48	9.037	5.007	306.6239999999999	0	150.26300000000003	326.236	154.92800000000003	293.372	0
In	0	0	0	0	0	0	0	0	13:3:43	0	0	0
Out	0	0	0	0	0	0	0	0	13:3:46	0	0	0
HowLong	0	0	0	0	0	0	0	0	3.011	0	0	0
Times	28	11	13	2	4	45	0	57	36	44	26	0
AccumulatedTime	115.19500000000001	18.029	273.48	9.037	5.007	306.6239999999999	0	150.26300000000003	329.247	154.92800000000003	293.372	0
In	0	0	0	0	0	0	0	0	0	13:3:46	0	0
Out	0	0	0	0	0	0	0	0	0	13:3:47	0	0
HowLong	0	0	0	0	0	0	0	0	0	1.001	0	0
Times	28	11	13	2	4	45	0	57	36	45	26	0
AccumulatedTime	115.19500000000001	18.029	273.48	9.037	5.007	306.6239999999999	0	150.26300000000003	329.247	155.92900000000003	293.372	0
In	0	0	0	0	0	0	0	0	13:3:47	0	0	0
Out	0	0	0	0	0	0	0	0	13:4:4	0	0	0
HowLong	0	0	0	0	0	0	0	0	17.028	0	0	0
Times	28	11	13	2	4	45	0	57	37	45	26	0
AccumulatedTime	115.19500000000001	18.029	273.48	9.037	5.007	306.6239999999999	0	150.26300000000003	346.27500000000003	155.92900000000003	293.372	0
In	0	0	0	0	0	0	0	0	0	13:4:4	0	0
Out	0	0	0	0	0	0	0	0	0	13:4:5	0	0
HowLong	0	0	0	0	0	0	0	0	0	1.01	0	0
Times	28	11	13	2	4	45	0	57	37	46	26	0
AccumulatedTime	115.19500000000001	18.029	273.48	9.037	5.007	306.6239999999999	0	150.26300000000003	346.27500000000003	156.93900000000002	293.372	0
In	0	0	0	0	0	0	0	0	13:4:5	0	0	0
Out	0	0	0	0	0	0	0	0	13:4:7	0	0	0
HowLong	0	0	0	0	0	0	0	0	2.003	0	0	0
Times	28	11	13	2	4	45	0	57	38	46	26	0
AccumulatedTime	115.19500000000001	18.029	273.48	9.037	5.007	306.6239999999999	0	150.26300000000003	348.278	156.93900000000002	293.372	0
In	0	0	0	0	0	0	0	0	0	13:4:7	0	0
Out	0	0	0	0	0	0	0	0	0	13:4:10	0	0
HowLong	0	0	0	0	0	0	0	0	0	2.03	0	0
Times	28	11	13	2	4	45	0	57	38	47	26	0
AccumulatedTime	115.19500000000001	18.029	273.48	9.037	5.007	306.6239999999999	0	150.26300000000003	348.278	158.96900000000002	293.372	0
In	0	0	0	0	0	0	0	0	13:4:10	0	0	0
Out	0	0	0	0	0	0	0	0	13:4:25	0	0	0
HowLong	0	0	0	0	0	0	0	0	15.053	0	0	0
Times	28	11	13	2	4	45	0	57	39	47	26	0
AccumulatedTime	115.19500000000001	18.029	273.48	9.037	5.007	306.6239999999999	0	150.26300000000003	363.331	158.96900000000002	293.372	0
In	0	0	0	0	0	0	0	0	0	13:4:25	0	0
Out	0	0	0	0	0	0	0	0	0	13:4:26	0	0
HowLong	0	0	0	0	0	0	0	0	0	1	0	0
Times	28	11	13	2	4	45	0	57	39	48	26	0
AccumulatedTime	115.19500000000001	18.029	273.48	9.037	5.007	306.6239999999999	0	150.26300000000003	363.331	159.96900000000002	293.372	0
In	0	0	0	0	0	0	0	0	13:4:26	0	0	0
Out	0	0	0	0	0	0	0	0	13:5:1	0	0	0
HowLong	0	0	0	0	0	0	0	0	35.041	0	0	0
Times	28	11	13	2	4	45	0	57	40	48	26	0
AccumulatedTime	115.19500000000001	18.029	273.48	9.037	5.007	306.6239999999999	0	150.26300000000003	398.372	159.96900000000002	293.372	0
In	0	0	0	0	0	0	0	0	0	13:5:1	0	0
Out	0	0	0	0	0	0	0	0	0	13:5:2	0	0
HowLong	0	0	0	0	0	0	0	0	0	1	0	0
Times	28	11	13	2	4	45	0	57	40	49	26	0
AccumulatedTime	115.19500000000001	18.029	273.48	9.037	5.007	306.6239999999999	0	150.26300000000003	398.372	160.96900000000002	293.372	0
In	0	0	0	0	0	0	0	0	13:5:2	0	0	0
Out	0	0	0	0	0	0	0	0	13:5:4	0	0	0
HowLong	0	0	0	0	0	0	0	0	2.002	0	0	0
Times	28	11	13	2	4	45	0	57	41	49	26	0
AccumulatedTime	115.19500000000001	18.029	273.48	9.037	5.007	306.6239999999999	0	150.26300000000003	400.374	160.96900000000002	293.372	0
In	0	0	0	0	0	0	0	0	0	13:5:4	0	0
Out	0	0	0	0	0	0	0	0	0	13:5:5	0	0
HowLong	0	0	0	0	0	0	0	0	0	1.019	0	0
Times	28	11	13	2	4	45	0	57	41	50	26	0
AccumulatedTime	115.19500000000001	18.029	273.48	9.037	5.007	306.6239999999999	0	150.26300000000003	400.374	161.98800000000003	293.372	0
In	0	0	0	0	0	0	0	0	13:5:5	0	0	0
Out	0	0	0	0	0	0	0	0	13:5:6	0	0	0
HowLong	0	0	0	0	0	0	0	0	1.008	0	0	0
Times	28	11	13	2	4	45	0	57	42	50	26	0
AccumulatedTime	115.19500000000001	18.029	273.48	9.037	5.007	306.6239999999999	0	150.26300000000003	401.382	161.98800000000003	293.372	0
In	0	0	0	0	0	0	0	0	0	13:5:6	0	0
Out	0	0	0	0	0	0	0	0	0	13:5:7	0	0
HowLong	0	0	0	0	0	0	0	0	0	1	0	0
Times	28	11	13	2	4	45	0	57	42	51	26	0
AccumulatedTime	115.19500000000001	18.029	273.48	9.037	5.007	306.6239999999999	0	150.26300000000003	401.382	162.98800000000003	293.372	0
In	0	0	0	0	0	0	0	0	13:5:7	0	0	0
Out	0	0	0	0	0	0	0	0	13:5:15	0	0	0
HowLong	0	0	0	0	0	0	0	0	8.013	0	0	0
Times	28	11	13	2	4	45	0	57	43	51	26	0
AccumulatedTime	115.19500000000001	18.029	273.48	9.037	5.007	306.6239999999999	0	150.26300000000003	409.395	162.98800000000003	293.372	0
In	0	0	0	0	0	0	0	0	0	13:5:15	0	0
Out	0	0	0	0	0	0	0	0	0	13:5:22	0	0
HowLong	0	0	0	0	0	0	0	0	0	7.039	0	0
Times	28	11	13	2	4	45	0	57	43	52	26	0
AccumulatedTime	115.19500000000001	18.029	273.48	9.037	5.007	306.6239999999999	0	150.26300000000003	409.395	170.02700000000002	293.372	0
In	0	0	0	0	0	0	0	0	13:5:22	0	0	0
Out	0	0	0	0	0	0	0	0	13:5:30	0	0	0
HowLong	0	0	0	0	0	0	0	0	8.029	0	0	0
Times	28	11	13	2	4	45	0	57	44	52	26	0
AccumulatedTime	115.19500000000001	18.029	273.48	9.037	5.007	306.6239999999999	0	150.26300000000003	417.424	170.02700000000002	293.372	0
In	0	13:5:30	0	0	0	0	0	0	0	0	0	0
Out	0	13:5:31	0	0	0	0	0	0	0	0	0	0
HowLong	0	1.01	0	0	0	0	0	0	0	0	0	0
Times	28	12	13	2	4	45	0	57	44	52	26	0
AccumulatedTime	115.19500000000001	19.039	273.48	9.037	5.007	306.6239999999999	0	150.26300000000003	417.424	170.02700000000002	293.372	0
In	0	0	0	0	0	0	0	0	13:5:31	0	0	0
Out	0	0	0	0	0	0	0	0	13:5:34	0	0	0
HowLong	0	0	0	0	0	0	0	0	3.004	0	0	0
Times	28	12	13	2	4	45	0	57	45	52	26	0
AccumulatedTime	115.19500000000001	19.039	273.48	9.037	5.007	306.6239999999999	0	150.26300000000003	420.428	170.02700000000002	293.372	0
In	0	0	0	0	0	0	0	0	0	13:5:34	0	0
Out	0	0	0	0	0	0	0	0	0	13:5:36	0	0
HowLong	0	0	0	0	0	0	0	0	0	2	0	0
Times	28	12	13	2	4	45	0	57	45	53	26	0
AccumulatedTime	115.19500000000001	19.039	273.48	9.037	5.007	306.6239999999999	0	150.26300000000003	420.428	172.02700000000002	293.372	0
In	0	0	0	0	0	0	0	0	13:5:36	0	0	0
Out	0	0	0	0	0	0	0	0	13:5:40	0	0	0
HowLong	0	0	0	0	0	0	0	0	4.002	0	0	0
Times	28	12	13	2	4	45	0	57	46	53	26	0
AccumulatedTime	115.19500000000001	19.039	273.48	9.037	5.007	306.6239999999999	0	150.26300000000003	424.43	172.02700000000002	293.372	0
In	0	0	0	0	0	0	0	0	0	13:5:40	0	0
Out	0	0	0	0	0	0	0	0	0	13:5:41	0	0
HowLong	0	0	0	0	0	0	0	0	0	1	0	0
Times	28	12	13	2	4	45	0	57	46	54	26	0
AccumulatedTime	115.19500000000001	19.039	273.48	9.037	5.007	306.6239999999999	0	150.26300000000003	424.43	173.02700000000002	293.372	0
In	0	0	0	0	0	0	0	0	13:5:41	0	0	0
Out	0	0	0	0	0	0	0	0	13:5:42	0	0	0
HowLong	0	0	0	0	0	0	0	0	1	0	0	0
Times	28	12	13	2	4	45	0	57	47	54	26	0
AccumulatedTime	115.19500000000001	19.039	273.48	9.037	5.007	306.6239999999999	0	150.26300000000003	425.43	173.02700000000002	293.372	0
In	0	0	0	0	0	0	0	0	0	13:5:42	0	0
Out	0	0	0	0	0	0	0	0	0	13:5:43	0	0
HowLong	0	0	0	0	0	0	0	0	0	1	0	0
Times	28	12	13	2	4	45	0	57	47	55	26	0
AccumulatedTime	115.19500000000001	19.039	273.48	9.037	5.007	306.6239999999999	0	150.26300000000003	425.43	174.02700000000002	293.372	0
In	0	0	0	0	0	0	0	0	13:5:43	0	0	0
Out	0	0	0	0	0	0	0	0	13:5:45	0	0	0
HowLong	0	0	0	0	0	0	0	0	2	0	0	0
Times	28	12	13	2	4	45	0	57	48	55	26	0
AccumulatedTime	115.19500000000001	19.039	273.48	9.037	5.007	306.6239999999999	0	150.26300000000003	427.43	174.02700000000002	293.372	0
In	0	0	0	0	0	0	0	0	0	13:5:45	0	0
Out	0	0	0	0	0	0	0	0	0	13:5:46	0	0
HowLong	0	0	0	0	0	0	0	0	0	1.006	0	0
Times	28	12	13	2	4	45	0	57	48	56	26	0
AccumulatedTime	115.19500000000001	19.039	273.48	9.037	5.007	306.6239999999999	0	150.26300000000003	427.43	175.03300000000002	293.372	0
In	0	0	0	0	0	0	0	0	13:5:46	0	0	0
Out	0	0	0	0	0	0	0	0	13:5:47	0	0	0
HowLong	0	0	0	0	0	0	0	0	1.02	0	0	0
Times	28	12	13	2	4	45	0	57	49	56	26	0
AccumulatedTime	115.19500000000001	19.039	273.48	9.037	5.007	306.6239999999999	0	150.26300000000003	428.45	175.03300000000002	293.372	0
In	0	0	0	0	0	0	0	0	0	13:5:47	0	0
Out	0	0	0	0	0	0	0	0	0	13:5:53	0	0
HowLong	0	0	0	0	0	0	0	0	0	6.014	0	0
Times	28	12	13	2	4	45	0	57	49	57	26	0
AccumulatedTime	115.19500000000001	19.039	273.48	9.037	5.007	306.6239999999999	0	150.26300000000003	428.45	181.04700000000003	293.372	0
In	0	0	0	0	0	0	0	0	13:5:53	0	0	0
Out	0	0	0	0	0	0	0	0	13:5:57	0	0	0
HowLong	0	0	0	0	0	0	0	0	4.038	0	0	0
Times	28	12	13	2	4	45	0	57	50	57	26	0
AccumulatedTime	115.19500000000001	19.039	273.48	9.037	5.007	306.6239999999999	0	150.26300000000003	432.488	181.04700000000003	293.372	0
In	0	0	0	0	0	0	0	0	0	13:5:57	0	0
Out	0	0	0	0	0	0	0	0	0	13:5:59	0	0
HowLong	0	0	0	0	0	0	0	0	0	2	0	0
Times	28	12	13	2	4	45	0	57	50	58	26	0
AccumulatedTime	115.19500000000001	19.039	273.48	9.037	5.007	306.6239999999999	0	150.26300000000003	432.488	183.04700000000003	293.372	0
In	0	0	0	0	0	0	0	0	13:5:59	0	0	0
Out	0	0	0	0	0	0	0	0	13:6:0	0	0	0
HowLong	0	0	0	0	0	0	0	0	1.002	0	0	0
Times	28	12	13	2	4	45	0	57	51	58	26	0
AccumulatedTime	115.19500000000001	19.039	273.48	9.037	5.007	306.6239999999999	0	150.26300000000003	433.49	183.04700000000003	293.372	0
In	0	0	0	0	0	0	0	0	0	13:6:0	0	0
Out	0	0	0	0	0	0	0	0	0	13:6:1	0	0
HowLong	0	0	0	0	0	0	0	0	0	1.006	0	0
Times	28	12	13	2	4	45	0	57	51	59	26	0
AccumulatedTime	115.19500000000001	19.039	273.48	9.037	5.007	306.6239999999999	0	150.26300000000003	433.49	184.05300000000003	293.372	0
In	0	0	0	0	0	0	0	0	13:6:1	0	0	0
Out	0	0	0	0	0	0	0	0	13:6:2	0	0	0
HowLong	0	0	0	0	0	0	0	0	1.022	0	0	0
Times	28	12	13	2	4	45	0	57	52	59	26	0
AccumulatedTime	115.19500000000001	19.039	273.48	9.037	5.007	306.6239999999999	0	150.26300000000003	434.512	184.05300000000003	293.372	0
In	0	0	0	0	0	0	0	0	0	13:6:2	0	0
Out	0	0	0	0	0	0	0	0	0	13:6:4	0	0
HowLong	0	0	0	0	0	0	0	0	0	2.012	0	0
Times	28	12	13	2	4	45	0	57	52	60	26	0
AccumulatedTime	115.19500000000001	19.039	273.48	9.037	5.007	306.6239999999999	0	150.26300000000003	434.512	186.06500000000003	293.372	0
In	0	0	0	0	0	0	0	0	13:6:4	0	0	0
Out	0	0	0	0	0	0	0	0	13:6:6	0	0	0
HowLong	0	0	0	0	0	0	0	0	2.001	0	0	0
Times	28	12	13	2	4	45	0	57	53	60	26	0
AccumulatedTime	115.19500000000001	19.039	273.48	9.037	5.007	306.6239999999999	0	150.26300000000003	436.513	186.06500000000003	293.372	0
In	0	13:6:6	0	0	0	0	0	0	0	0	0	0
Out	0	13:6:7	0	0	0	0	0	0	0	0	0	0
HowLong	0	1	0	0	0	0	0	0	0	0	0	0
Times	28	13	13	2	4	45	0	57	53	60	26	0
AccumulatedTime	115.19500000000001	20.039	273.48	9.037	5.007	306.6239999999999	0	150.26300000000003	436.513	186.06500000000003	293.372	0
In	0	0	0	0	0	0	0	0	13:6:7	0	0	0
Out	0	0	0	0	0	0	0	0	13:6:10	0	0	0
HowLong	0	0	0	0	0	0	0	0	3.002	0	0	0
Times	28	13	13	2	4	45	0	57	54	60	26	0
AccumulatedTime	115.19500000000001	20.039	273.48	9.037	5.007	306.6239999999999	0	150.26300000000003	439.515	186.06500000000003	293.372	0
In	0	0	0	0	0	0	0	0	0	13:6:10	0	0
Out	0	0	0	0	0	0	0	0	0	13:6:11	0	0
HowLong	0	0	0	0	0	0	0	0	0	1	0	0
Times	28	13	13	2	4	45	0	57	54	61	26	0
AccumulatedTime	115.19500000000001	20.039	273.48	9.037	5.007	306.6239999999999	0	150.26300000000003	439.515	187.06500000000003	293.372	0
In	0	0	0	0	0	0	0	0	13:6:11	0	0	0
Out	0	0	0	0	0	0	0	0	13:6:19	0	0	0
HowLong	0	0	0	0	0	0	0	0	8.067	0	0	0
Times	28	13	13	2	4	45	0	57	55	61	26	0
AccumulatedTime	115.19500000000001	20.039	273.48	9.037	5.007	306.6239999999999	0	150.26300000000003	447.582	187.06500000000003	293.372	0
In	0	0	0	0	0	0	0	0	0	13:6:19	0	0
Out	0	0	0	0	0	0	0	0	0	13:6:22	0	0
HowLong	0	0	0	0	0	0	0	0	0	3.013	0	0
Times	28	13	13	2	4	45	0	57	55	62	26	0
AccumulatedTime	115.19500000000001	20.039	273.48	9.037	5.007	306.6239999999999	0	150.26300000000003	447.582	190.07800000000003	293.372	0
In	0	0	0	0	0	0	0	0	13:6:22	0	0	0
Out	0	0	0	0	0	0	0	0	13:6:23	0	0	0
HowLong	0	0	0	0	0	0	0	0	1	0	0	0
Times	28	13	13	2	4	45	0	57	56	62	26	0
AccumulatedTime	115.19500000000001	20.039	273.48	9.037	5.007	306.6239999999999	0	150.26300000000003	448.582	190.07800000000003	293.372	0
In	0	0	0	0	0	0	0	0	0	13:6:23	0	0
Out	0	0	0	0	0	0	0	0	0	13:6:24	0	0
HowLong	0	0	0	0	0	0	0	0	0	1	0	0
Times	28	13	13	2	4	45	0	57	56	63	26	0
AccumulatedTime	115.19500000000001	20.039	273.48	9.037	5.007	306.6239999999999	0	150.26300000000003	448.582	191.07800000000003	293.372	0
In	0	0	0	0	0	0	0	0	13:6:24	0	0	0
Out	0	0	0	0	0	0	0	0	13:6:29	0	0	0
HowLong	0	0	0	0	0	0	0	0	5.009	0	0	0
Times	28	13	13	2	4	45	0	57	57	63	26	0
AccumulatedTime	115.19500000000001	20.039	273.48	9.037	5.007	306.6239999999999	0	150.26300000000003	453.591	191.07800000000003	293.372	0
In	0	0	0	0	0	0	0	0	0	13:6:29	0	0
Out	0	0	0	0	0	0	0	0	0	13:6:30	0	0
HowLong	0	0	0	0	0	0	0	0	0	1	0	0
Times	28	13	13	2	4	45	0	57	57	64	26	0
AccumulatedTime	115.19500000000001	20.039	273.48	9.037	5.007	306.6239999999999	0	150.26300000000003	453.591	192.07800000000003	293.372	0
In	0	13:6:30	0	0	0	0	0	0	0	0	0	0
Out	0	13:6:34	0	0	0	0	0	0	0	0	0	0
HowLong	0	4.031	0	0	0	0	0	0	0	0	0	0
Times	28	14	13	2	4	45	0	57	57	64	26	0
AccumulatedTime	115.19500000000001	24.07	273.48	9.037	5.007	306.6239999999999	0	150.26300000000003	453.591	192.07800000000003	293.372	0
In	0	0	0	0	0	0	0	0	13:6:34	0	0	0
Out	0	0	0	0	0	0	0	0	13:6:35	0	0	0
HowLong	0	0	0	0	0	0	0	0	1.003	0	0	0
Times	28	14	13	2	4	45	0	57	58	64	26	0
AccumulatedTime	115.19500000000001	24.07	273.48	9.037	5.007	306.6239999999999	0	150.26300000000003	454.594	192.07800000000003	293.372	0
In	0	0	0	0	0	0	0	0	0	13:6:35	0	0
Out	0	0	0	0	0	0	0	0	0	13:6:36	0	0
HowLong	0	0	0	0	0	0	0	0	0	1	0	0
Times	28	14	13	2	4	45	0	57	58	65	26	0
AccumulatedTime	115.19500000000001	24.07	273.48	9.037	5.007	306.6239999999999	0	150.26300000000003	454.594	193.07800000000003	293.372	0
In	13:6:36	0	0	0	0	0	0	0	0	0	0	0
Out	13:6:38	0	0	0	0	0	0	0	0	0	0	0
HowLong	2	0	0	0	0	0	0	0	0	0	0	0
Times	29	14	13	2	4	45	0	57	58	65	26	0
AccumulatedTime	117.19500000000001	24.07	273.48	9.037	5.007	306.6239999999999	0	150.26300000000003	454.594	193.07800000000003	293.372	0
In	0	0	0	0	0	0	0	0	0	13:6:38	0	0
Out	0	0	0	0	0	0	0	0	0	13:6:39	0	0
HowLong	0	0	0	0	0	0	0	0	0	1	0	0
Times	29	14	13	2	4	45	0	57	58	66	26	0
AccumulatedTime	117.19500000000001	24.07	273.48	9.037	5.007	306.6239999999999	0	150.26300000000003	454.594	194.07800000000003	293.372	0
In	0	13:6:39	0	0	0	0	0	0	0	0	0	0
Out	0	13:6:41	0	0	0	0	0	0	0	0	0	0
HowLong	0	2.002	0	0	0	0	0	0	0	0	0	0
Times	29	15	13	2	4	45	0	57	58	66	26	0
AccumulatedTime	117.19500000000001	26.072	273.48	9.037	5.007	306.6239999999999	0	150.26300000000003	454.594	194.07800000000003	293.372	0
In	0	0	0	0	0	0	0	0	0	13:6:41	0	0
Out	0	0	0	0	0	0	0	0	0	13:6:42	0	0
HowLong	0	0	0	0	0	0	0	0	0	1.001	0	0
Times	29	15	13	2	4	45	0	57	58	67	26	0
AccumulatedTime	117.19500000000001	26.072	273.48	9.037	5.007	306.6239999999999	0	150.26300000000003	454.594	195.07900000000004	293.372	0
In	0	13:6:42	0	0	0	0	0	0	0	0	0	0
Out	0	13:6:44	0	0	0	0	0	0	0	0	0	0
HowLong	0	2	0	0	0	0	0	0	0	0	0	0
Times	29	16	13	2	4	45	0	57	58	67	26	0
AccumulatedTime	117.19500000000001	28.072	273.48	9.037	5.007	306.6239999999999	0	150.26300000000003	454.594	195.07900000000004	293.372	0
In	13:6:44	0	0	0	0	0	0	0	0	0	0	0
Out	13:6:45	0	0	0	0	0	0	0	0	0	0	0
HowLong	1	0	0	0	0	0	0	0	0	0	0	0
Times	30	16	13	2	4	45	0	57	58	67	26	0
AccumulatedTime	118.19500000000001	28.072	273.48	9.037	5.007	306.6239999999999	0	150.26300000000003	454.594	195.07900000000004	293.372	0
In	0	0	13:6:45	0	0	0	0	0	0	0	0	0
Out	0	0	13:6:46	0	0	0	0	0	0	0	0	0
HowLong	0	0	1.026	0	0	0	0	0	0	0	0	0
Times	30	16	14	2	4	45	0	57	58	67	26	0
AccumulatedTime	118.19500000000001	28.072	274.50600000000003	9.037	5.007	306.6239999999999	0	150.26300000000003	454.594	195.07900000000004	293.372	0
In	13:6:46	0	0	0	0	0	0	0	0	0	0	0
Out	13:6:47	0	0	0	0	0	0	0	0	0	0	0
HowLong	1.011	0	0	0	0	0	0	0	0	0	0	0
Times	31	16	14	2	4	45	0	57	58	67	26	0
AccumulatedTime	119.206	28.072	274.50600000000003	9.037	5.007	306.6239999999999	0	150.26300000000003	454.594	195.07900000000004	293.372	0
In	0	0	13:6:47	0	0	0	0	0	0	0	0	0
Out	0	0	13:6:49	0	0	0	0	0	0	0	0	0
HowLong	0	0	2.001	0	0	0	0	0	0	0	0	0
Times	31	16	15	2	4	45	0	57	58	67	26	0
AccumulatedTime	119.206	28.072	276.507	9.037	5.007	306.6239999999999	0	150.26300000000003	454.594	195.07900000000004	293.372	0
In	0	0	0	0	0	0	0	0	0	13:6:49	0	0
Out	0	0	0	0	0	0	0	0	0	13:6:50	0	0
HowLong	0	0	0	0	0	0	0	0	0	1	0	0
Times	31	16	15	2	4	45	0	57	58	68	26	0
AccumulatedTime	119.206	28.072	276.507	9.037	5.007	306.6239999999999	0	150.26300000000003	454.594	196.07900000000004	293.372	0
In	13:6:50	0	0	0	0	0	0	0	0	0	0	0
Out	13:6:52	0	0	0	0	0	0	0	0	0	0	0
HowLong	2	0	0	0	0	0	0	0	0	0	0	0
Times	32	16	15	2	4	45	0	57	58	68	26	0
AccumulatedTime	121.206	28.072	276.507	9.037	5.007	306.6239999999999	0	150.26300000000003	454.594	196.07900000000004	293.372	0
In	0	0	13:6:52	0	0	0	0	0	0	0	0	0
Out	0	0	13:7:3	0	0	0	0	0	0	0	0	0
HowLong	0	0	11.001	0	0	0	0	0	0	0	0	0
Times	32	16	16	2	4	45	0	57	58	68	26	0
AccumulatedTime	121.206	28.072	287.508	9.037	5.007	306.6239999999999	0	150.26300000000003	454.594	196.07900000000004	293.372	0
In	13:7:3	0	0	0	0	0	0	0	0	0	0	0
Out	13:7:4	0	0	0	0	0	0	0	0	0	0	0
HowLong	1	0	0	0	0	0	0	0	0	0	0	0
Times	33	16	16	2	4	45	0	57	58	68	26	0
AccumulatedTime	122.206	28.072	287.508	9.037	5.007	306.6239999999999	0	150.26300000000003	454.594	196.07900000000004	293.372	0
In	0	0	13:7:4	0	0	0	0	0	0	0	0	0
Out	0	0	13:7:7	0	0	0	0	0	0	0	0	0
HowLong	0	0	3.021	0	0	0	0	0	0	0	0	0
Times	33	16	17	2	4	45	0	57	58	68	26	0
AccumulatedTime	122.206	28.072	290.529	9.037	5.007	306.6239999999999	0	150.26300000000003	454.594	196.07900000000004	293.372	0
In	13:7:7	0	0	0	0	0	0	0	0	0	0	0
Out	13:7:8	0	0	0	0	0	0	0	0	0	0	0
HowLong	1.005	0	0	0	0	0	0	0	0	0	0	0
Times	34	16	17	2	4	45	0	57	58	68	26	0
AccumulatedTime	123.211	28.072	290.529	9.037	5.007	306.6239999999999	0	150.26300000000003	454.594	196.07900000000004	293.372	0
In	0	0	13:7:8	0	0	0	0	0	0	0	0	0
Out	0	0	13:7:9	0	0	0	0	0	0	0	0	0
HowLong	0	0	1.011	0	0	0	0	0	0	0	0	0
Times	34	16	18	2	4	45	0	57	58	68	26	0
AccumulatedTime	123.211	28.072	291.54	9.037	5.007	306.6239999999999	0	150.26300000000003	454.594	196.07900000000004	293.372	0
In	13:7:9	0	0	0	0	0	0	0	0	0	0	0
Out	13:7:27	0	0	0	0	0	0	0	0	0	0	0
HowLong	18.003	0	0	0	0	0	0	0	0	0	0	0
Times	35	16	18	2	4	45	0	57	58	68	26	0
AccumulatedTime	141.214	28.072	291.54	9.037	5.007	306.6239999999999	0	150.26300000000003	454.594	196.07900000000004	293.372	0
In	0	0	13:7:27	0	0	0	0	0	0	0	0	0
Out	0	0	13:12:18	0	0	0	0	0	0	0	0	0
HowLong	0	0	290.945	0	0	0	0	0	0	0	0	0
Times	35	16	19	2	4	45	0	57	58	68	26	0
AccumulatedTime	141.214	28.072	582.485	9.037	5.007	306.6239999999999	0	150.26300000000003	454.594	196.07900000000004	293.372	0
In	0	13:12:18	0	0	0	0	0	0	0	0	0	0
Out	0	13:12:19	0	0	0	0	0	0	0	0	0	0
HowLong	0	1	0	0	0	0	0	0	0	0	0	0
Times	35	17	19	2	4	45	0	57	58	68	26	0
AccumulatedTime	141.214	29.072	582.485	9.037	5.007	306.6239999999999	0	150.26300000000003	454.594	196.07900000000004	293.372	0
In	0	0	13:12:19	0	0	0	0	0	0	0	0	0
Out	0	0	13:12:50	0	0	0	0	0	0	0	0	0
HowLong	0	0	31.083	0	0	0	0	0	0	0	0	0
Times	35	17	20	2	4	45	0	57	58	68	26	0
AccumulatedTime	141.214	29.072	613.568	9.037	5.007	306.6239999999999	0	150.26300000000003	454.594	196.07900000000004	293.372	0
In	0	13:12:50	0	0	0	0	0	0	0	0	0	0
Out	0	13:12:52	0	0	0	0	0	0	0	0	0	0
HowLong	0	2	0	0	0	0	0	0	0	0	0	0
Times	35	18	20	2	4	45	0	57	58	68	26	0
AccumulatedTime	141.214	31.072	613.568	9.037	5.007	306.6239999999999	0	150.26300000000003	454.594	196.07900000000004	293.372	0
In	0	0	13:12:52	0	0	0	0	0	0	0	0	0
Out	0	0	13:13:4	0	0	0	0	0	0	0	0	0
HowLong	0	0	12.001	0	0	0	0	0	0	0	0	0
Times	35	18	21	2	4	45	0	57	58	68	26	0
AccumulatedTime	141.214	31.072	625.569	9.037	5.007	306.6239999999999	0	150.26300000000003	454.594	196.07900000000004	293.372	0
In	0	13:13:4	0	0	0	0	0	0	0	0	0	0
Out	0	13:13:5	0	0	0	0	0	0	0	0	0	0
HowLong	0	1	0	0	0	0	0	0	0	0	0	0
Times	35	19	21	2	4	45	0	57	58	68	26	0
AccumulatedTime	141.214	32.072	625.569	9.037	5.007	306.6239999999999	0	150.26300000000003	454.594	196.07900000000004	293.372	0
In	0	0	13:13:5	0	0	0	0	0	0	0	0	0
Out	0	0	13:13:28	0	0	0	0	0	0	0	0	0
HowLong	0	0	23.043	0	0	0	0	0	0	0	0	0
Times	35	19	22	2	4	45	0	57	58	68	26	0
AccumulatedTime	141.214	32.072	648.612	9.037	5.007	306.6239999999999	0	150.26300000000003	454.594	196.07900000000004	293.372	0
In	0	13:13:28	0	0	0	0	0	0	0	0	0	0
Out	0	13:13:29	0	0	0	0	0	0	0	0	0	0
HowLong	0	1.019	0	0	0	0	0	0	0	0	0	0
Times	35	20	22	2	4	45	0	57	58	68	26	0
AccumulatedTime	141.214	33.091	648.612	9.037	5.007	306.6239999999999	0	150.26300000000003	454.594	196.07900000000004	293.372	0
In	13:13:29	0	0	0	0	0	0	0	0	0	0	0
Out	13:13:30	0	0	0	0	0	0	0	0	0	0	0
HowLong	1.006	0	0	0	0	0	0	0	0	0	0	0
Times	36	20	22	2	4	45	0	57	58	68	26	0
AccumulatedTime	142.22	33.091	648.612	9.037	5.007	306.6239999999999	0	150.26300000000003	454.594	196.07900000000004	293.372	0
In	0	13:13:30	0	0	0	0	0	0	0	0	0	0
Out	0	13:13:31	0	0	0	0	0	0	0	0	0	0
HowLong	0	1	0	0	0	0	0	0	0	0	0	0
Times	36	21	22	2	4	45	0	57	58	68	26	0
AccumulatedTime	142.22	34.091	648.612	9.037	5.007	306.6239999999999	0	150.26300000000003	454.594	196.07900000000004	293.372	0
In	0	0	13:13:31	0	0	0	0	0	0	0	0	0
Out	0	0	13:13:33	0	0	0	0	0	0	0	0	0
HowLong	0	0	2.011	0	0	0	0	0	0	0	0	0
Times	36	21	23	2	4	45	0	57	58	68	26	0
AccumulatedTime	142.22	34.091	650.6229999999999	9.037	5.007	306.6239999999999	0	150.26300000000003	454.594	196.07900000000004	293.372	0
In	13:13:33	0	0	0	0	0	0	0	0	0	0	0
Out	13:13:35	0	0	0	0	0	0	0	0	0	0	0
HowLong	2	0	0	0	0	0	0	0	0	0	0	0
Times	37	21	23	2	4	45	0	57	58	68	26	0
AccumulatedTime	144.22	34.091	650.6229999999999	9.037	5.007	306.6239999999999	0	150.26300000000003	454.594	196.07900000000004	293.372	0
In	0	0	13:13:35	0	0	0	0	0	0	0	0	0
Out	0	0	13:13:56	0	0	0	0	0	0	0	0	0
HowLong	0	0	21.045	0	0	0	0	0	0	0	0	0
Times	37	21	24	2	4	45	0	57	58	68	26	0
AccumulatedTime	144.22	34.091	671.6679999999999	9.037	5.007	306.6239999999999	0	150.26300000000003	454.594	196.07900000000004	293.372	0
In	0	13:13:56	0	0	0	0	0	0	0	0	0	0
Out	0	13:14:2	0	0	0	0	0	0	0	0	0	0
HowLong	0	6.039	0	0	0	0	0	0	0	0	0	0
Times	37	22	24	2	4	45	0	57	58	68	26	0
AccumulatedTime	144.22	40.13	671.6679999999999	9.037	5.007	306.6239999999999	0	150.26300000000003	454.594	196.07900000000004	293.372	0
In	0	0	13:14:2	0	0	0	0	0	0	0	0	0
Out	0	0	13:14:3	0	0	0	0	0	0	0	0	0
HowLong	0	0	1	0	0	0	0	0	0	0	0	0
Times	37	22	25	2	4	45	0	57	58	68	26	0
AccumulatedTime	144.22	40.13	672.6679999999999	9.037	5.007	306.6239999999999	0	150.26300000000003	454.594	196.07900000000004	293.372	0
In	0	13:14:3	0	0	0	0	0	0	0	0	0	0
Out	0	13:14:5	0	0	0	0	0	0	0	0	0	0
HowLong	0	2.001	0	0	0	0	0	0	0	0	0	0
Times	37	23	25	2	4	45	0	57	58	68	26	0
AccumulatedTime	144.22	42.131	672.6679999999999	9.037	5.007	306.6239999999999	0	150.26300000000003	454.594	196.07900000000004	293.372	0
In	0	0	13:14:5	0	0	0	0	0	0	0	0	0
Out	0	0	13:14:6	0	0	0	0	0	0	0	0	0
HowLong	0	0	1	0	0	0	0	0	0	0	0	0
Times	37	23	26	2	4	45	0	57	58	68	26	0
AccumulatedTime	144.22	42.131	673.6679999999999	9.037	5.007	306.6239999999999	0	150.26300000000003	454.594	196.07900000000004	293.372	0
In	0	13:14:6	0	0	0	0	0	0	0	0	0	0
Out	0	13:14:7	0	0	0	0	0	0	0	0	0	0
HowLong	0	1	0	0	0	0	0	0	0	0	0	0
Times	37	24	26	2	4	45	0	57	58	68	26	0
AccumulatedTime	144.22	43.131	673.6679999999999	9.037	5.007	306.6239999999999	0	150.26300000000003	454.594	196.07900000000004	293.372	0
In	0	0	13:14:7	0	0	0	0	0	0	0	0	0
Out	0	0	13:14:12	0	0	0	0	0	0	0	0	0
HowLong	0	0	5	0	0	0	0	0	0	0	0	0
Times	37	24	27	2	4	45	0	57	58	68	26	0
AccumulatedTime	144.22	43.131	678.6679999999999	9.037	5.007	306.6239999999999	0	150.26300000000003	454.594	196.07900000000004	293.372	0
In	0	13:14:12	0	0	0	0	0	0	0	0	0	0
Out	0	13:14:13	0	0	0	0	0	0	0	0	0	0
HowLong	0	1.002	0	0	0	0	0	0	0	0	0	0
Times	37	25	27	2	4	45	0	57	58	68	26	0
AccumulatedTime	144.22	44.133	678.6679999999999	9.037	5.007	306.6239999999999	0	150.26300000000003	454.594	196.07900000000004	293.372	0
In	0	0	13:14:13	0	0	0	0	0	0	0	0	0
Out	0	0	13:14:17	0	0	0	0	0	0	0	0	0
HowLong	0	0	4.02	0	0	0	0	0	0	0	0	0
Times	37	25	28	2	4	45	0	57	58	68	26	0
AccumulatedTime	144.22	44.133	682.6879999999999	9.037	5.007	306.6239999999999	0	150.26300000000003	454.594	196.07900000000004	293.372	0
In	0	13:14:17	0	0	0	0	0	0	0	0	0	0
Out	0	13:14:18	0	0	0	0	0	0	0	0	0	0
HowLong	0	1.017	0	0	0	0	0	0	0	0	0	0
Times	37	26	28	2	4	45	0	57	58	68	26	0
AccumulatedTime	144.22	45.150000000000006	682.6879999999999	9.037	5.007	306.6239999999999	0	150.26300000000003	454.594	196.07900000000004	293.372	0
In	0	0	13:14:18	0	0	0	0	0	0	0	0	0
Out	0	0	13:14:26	0	0	0	0	0	0	0	0	0
HowLong	0	0	8.042	0	0	0	0	0	0	0	0	0
Times	37	26	29	2	4	45	0	57	58	68	26	0
AccumulatedTime	144.22	45.150000000000006	690.7299999999999	9.037	5.007	306.6239999999999	0	150.26300000000003	454.594	196.07900000000004	293.372	0
In	0	13:14:26	0	0	0	0	0	0	0	0	0	0
Out	0	13:14:28	0	0	0	0	0	0	0	0	0	0
HowLong	0	2.003	0	0	0	0	0	0	0	0	0	0
Times	37	27	29	2	4	45	0	57	58	68	26	0
AccumulatedTime	144.22	47.153000000000006	690.7299999999999	9.037	5.007	306.6239999999999	0	150.26300000000003	454.594	196.07900000000004	293.372	0
In	0	0	13:14:28	0	0	0	0	0	0	0	0	0
Out	0	0	13:14:30	0	0	0	0	0	0	0	0	0
HowLong	0	0	2	0	0	0	0	0	0	0	0	0
Times	37	27	30	2	4	45	0	57	58	68	26	0
AccumulatedTime	144.22	47.153000000000006	692.7299999999999	9.037	5.007	306.6239999999999	0	150.26300000000003	454.594	196.07900000000004	293.372	0
In	0	13:14:30	0	0	0	0	0	0	0	0	0	0
Out	0	13:14:33	0	0	0	0	0	0	0	0	0	0
HowLong	0	3.026	0	0	0	0	0	0	0	0	0	0
Times	37	28	30	2	4	45	0	57	58	68	26	0
AccumulatedTime	144.22	50.179	692.7299999999999	9.037	5.007	306.6239999999999	0	150.26300000000003	454.594	196.07900000000004	293.372	0
In	0	0	13:14:33	0	0	0	0	0	0	0	0	0
Out	0	0	13:14:36	0	0	0	0	0	0	0	0	0
HowLong	0	0	3.013	0	0	0	0	0	0	0	0	0
Times	37	28	31	2	4	45	0	57	58	68	26	0
AccumulatedTime	144.22	50.179	695.7429999999999	9.037	5.007	306.6239999999999	0	150.26300000000003	454.594	196.07900000000004	293.372	0
In	0	13:14:36	0	0	0	0	0	0	0	0	0	0
Out	0	13:14:37	0	0	0	0	0	0	0	0	0	0
HowLong	0	1	0	0	0	0	0	0	0	0	0	0
Times	37	29	31	2	4	45	0	57	58	68	26	0
AccumulatedTime	144.22	51.179	695.7429999999999	9.037	5.007	306.6239999999999	0	150.26300000000003	454.594	196.07900000000004	293.372	0
In	0	0	13:14:37	0	0	0	0	0	0	0	0	0
Out	0	0	13:14:50	0	0	0	0	0	0	0	0	0
HowLong	0	0	13.04	0	0	0	0	0	0	0	0	0
Times	37	29	32	2	4	45	0	57	58	68	26	0
AccumulatedTime	144.22	51.179	708.7829999999999	9.037	5.007	306.6239999999999	0	150.26300000000003	454.594	196.07900000000004	293.372	0
In	0	13:14:50	0	0	0	0	0	0	0	0	0	0
Out	0	13:14:52	0	0	0	0	0	0	0	0	0	0
HowLong	0	2	0	0	0	0	0	0	0	0	0	0
Times	37	30	32	2	4	45	0	57	58	68	26	0
AccumulatedTime	144.22	53.179	708.7829999999999	9.037	5.007	306.6239999999999	0	150.26300000000003	454.594	196.07900000000004	293.372	0
In	0	0	13:14:52	0	0	0	0	0	0	0	0	0
Out	0	0	13:14:59	0	0	0	0	0	0	0	0	0
HowLong	0	0	7.002	0	0	0	0	0	0	0	0	0
Times	37	30	33	2	4	45	0	57	58	68	26	0
AccumulatedTime	144.22	53.179	715.7849999999999	9.037	5.007	306.6239999999999	0	150.26300000000003	454.594	196.07900000000004	293.372	0
In	0	13:14:59	0	0	0	0	0	0	0	0	0	0
Out	0	13:15:0	0	0	0	0	0	0	0	0	0	0
HowLong	0	1	0	0	0	0	0	0	0	0	0	0
Times	37	31	33	2	4	45	0	57	58	68	26	0
AccumulatedTime	144.22	54.179	715.7849999999999	9.037	5.007	306.6239999999999	0	150.26300000000003	454.594	196.07900000000004	293.372	0
In	0	0	13:15:0	0	0	0	0	0	0	0	0	0
Out	0	0	13:15:1	0	0	0	0	0	0	0	0	0
HowLong	0	0	1	0	0	0	0	0	0	0	0	0
Times	37	31	34	2	4	45	0	57	58	68	26	0
AccumulatedTime	144.22	54.179	716.7849999999999	9.037	5.007	306.6239999999999	0	150.26300000000003	454.594	196.07900000000004	293.372	0
In	0	13:15:1	0	0	0	0	0	0	0	0	0	0
Out	0	13:15:2	0	0	0	0	0	0	0	0	0	0
HowLong	0	1.001	0	0	0	0	0	0	0	0	0	0
Times	37	32	34	2	4	45	0	57	58	68	26	0
AccumulatedTime	144.22	55.18	716.7849999999999	9.037	5.007	306.6239999999999	0	150.26300000000003	454.594	196.07900000000004	293.372	0
In	0	0	13:15:2	0	0	0	0	0	0	0	0	0
Out	0	0	13:15:3	0	0	0	0	0	0	0	0	0
HowLong	0	0	1	0	0	0	0	0	0	0	0	0
Times	37	32	35	2	4	45	0	57	58	68	26	0
AccumulatedTime	144.22	55.18	717.7849999999999	9.037	5.007	306.6239999999999	0	150.26300000000003	454.594	196.07900000000004	293.372	0
In	0	13:15:3	0	0	0	0	0	0	0	0	0	0
Out	0	13:15:5	0	0	0	0	0	0	0	0	0	0
HowLong	0	2.002	0	0	0	0	0	0	0	0	0	0
Times	37	33	35	2	4	45	0	57	58	68	26	0
AccumulatedTime	144.22	57.182	717.7849999999999	9.037	5.007	306.6239999999999	0	150.26300000000003	454.594	196.07900000000004	293.372	0
In	0	0	13:15:5	0	0	0	0	0	0	0	0	0
Out	0	0	13:15:7	0	0	0	0	0	0	0	0	0
HowLong	0	0	2.003	0	0	0	0	0	0	0	0	0
Times	37	33	36	2	4	45	0	57	58	68	26	0
AccumulatedTime	144.22	57.182	719.7879999999999	9.037	5.007	306.6239999999999	0	150.26300000000003	454.594	196.07900000000004	293.372	0
In	0	13:15:7	0	0	0	0	0	0	0	0	0	0
Out	0	13:15:8	0	0	0	0	0	0	0	0	0	0
HowLong	0	1.019	0	0	0	0	0	0	0	0	0	0
Times	37	34	36	2	4	45	0	57	58	68	26	0
AccumulatedTime	144.22	58.201	719.7879999999999	9.037	5.007	306.6239999999999	0	150.26300000000003	454.594	196.07900000000004	293.372	0
In	0	0	13:15:8	0	0	0	0	0	0	0	0	0
Out	0	0	13:15:21	0	0	0	0	0	0	0	0	0
HowLong	0	0	13.016	0	0	0	0	0	0	0	0	0
Times	37	34	37	2	4	45	0	57	58	68	26	0
AccumulatedTime	144.22	58.201	732.8039999999999	9.037	5.007	306.6239999999999	0	150.26300000000003	454.594	196.07900000000004	293.372	0
In	0	13:15:21	0	0	0	0	0	0	0	0	0	0
Out	0	13:15:22	0	0	0	0	0	0	0	0	0	0
HowLong	0	1	0	0	0	0	0	0	0	0	0	0
Times	37	35	37	2	4	45	0	57	58	68	26	0
AccumulatedTime	144.22	59.201	732.8039999999999	9.037	5.007	306.6239999999999	0	150.26300000000003	454.594	196.07900000000004	293.372	0
In	0	0	13:15:22	0	0	0	0	0	0	0	0	0
Out	0	0	13:15:25	0	0	0	0	0	0	0	0	0
HowLong	0	0	3	0	0	0	0	0	0	0	0	0
Times	37	35	38	2	4	45	0	57	58	68	26	0
AccumulatedTime	144.22	59.201	735.8039999999999	9.037	5.007	306.6239999999999	0	150.26300000000003	454.594	196.07900000000004	293.372	0
In	0	13:15:25	0	0	0	0	0	0	0	0	0	0
Out	0	13:15:28	0	0	0	0	0	0	0	0	0	0
HowLong	0	3.001	0	0	0	0	0	0	0	0	0	0
Times	37	36	38	2	4	45	0	57	58	68	26	0
AccumulatedTime	144.22	62.202	735.8039999999999	9.037	5.007	306.6239999999999	0	150.26300000000003	454.594	196.07900000000004	293.372	0
In	0	0	13:15:28	0	0	0	0	0	0	0	0	0
Out	0	0	13:15:30	0	0	0	0	0	0	0	0	0
HowLong	0	0	2.004	0	0	0	0	0	0	0	0	0
Times	37	36	39	2	4	45	0	57	58	68	26	0
AccumulatedTime	144.22	62.202	737.8079999999999	9.037	5.007	306.6239999999999	0	150.26300000000003	454.594	196.07900000000004	293.372	0
In	0	13:15:30	0	0	0	0	0	0	0	0	0	0
Out	0	13:15:31	0	0	0	0	0	0	0	0	0	0
HowLong	0	1	0	0	0	0	0	0	0	0	0	0
Times	37	37	39	2	4	45	0	57	58	68	26	0
AccumulatedTime	144.22	63.202	737.8079999999999	9.037	5.007	306.6239999999999	0	150.26300000000003	454.594	196.07900000000004	293.372	0
In	0	0	13:15:31	0	0	0	0	0	0	0	0	0
Out	0	0	13:16:49	0	0	0	0	0	0	0	0	0
HowLong	0	0	77.198	0	0	0	0	0	0	0	0	0
Times	37	37	40	2	4	45	0	57	58	68	26	0
AccumulatedTime	144.22	63.202	815.0059999999999	9.037	5.007	306.6239999999999	0	150.26300000000003	454.594	196.07900000000004	293.372	0
In	0	13:16:49	0	0	0	0	0	0	0	0	0	0
Out	0	13:16:53	0	0	0	0	0	0	0	0	0	0
HowLong	0	4.002	0	0	0	0	0	0	0	0	0	0
Times	37	38	40	2	4	45	0	57	58	68	26	0
AccumulatedTime	144.22	67.204	815.0059999999999	9.037	5.007	306.6239999999999	0	150.26300000000003	454.594	196.07900000000004	293.372	0
In	0	0	13:16:53	0	0	0	0	0	0	0	0	0
Out	0	0	13:17:15	0	0	0	0	0	0	0	0	0
HowLong	0	0	22.039	0	0	0	0	0	0	0	0	0
Times	37	38	41	2	4	45	0	57	58	68	26	0
AccumulatedTime	144.22	67.204	837.0449999999998	9.037	5.007	306.6239999999999	0	150.26300000000003	454.594	196.07900000000004	293.372	0
In	0	13:17:15	0	0	0	0	0	0	0	0	0	0
Out	0	13:17:19	0	0	0	0	0	0	0	0	0	0
HowLong	0	4	0	0	0	0	0	0	0	0	0	0
Times	37	39	41	2	4	45	0	57	58	68	26	0
AccumulatedTime	144.22	71.204	837.0449999999998	9.037	5.007	306.6239999999999	0	150.26300000000003	454.594	196.07900000000004	293.372	0
In	0	0	13:17:19	0	0	0	0	0	0	0	0	0
Out	0	0	13:17:20	0	0	0	0	0	0	0	0	0
HowLong	0	0	1	0	0	0	0	0	0	0	0	0
Times	37	39	42	2	4	45	0	57	58	68	26	0
AccumulatedTime	144.22	71.204	838.0449999999998	9.037	5.007	306.6239999999999	0	150.26300000000003	454.594	196.07900000000004	293.372	0
In	0	13:17:20	0	0	0	0	0	0	0	0	0	0
Out	0	13:17:21	0	0	0	0	0	0	0	0	0	0
HowLong	0	1	0	0	0	0	0	0	0	0	0	0
Times	37	40	42	2	4	45	0	57	58	68	26	0
AccumulatedTime	144.22	72.204	838.0449999999998	9.037	5.007	306.6239999999999	0	150.26300000000003	454.594	196.07900000000004	293.372	0
In	0	0	13:17:21	0	0	0	0	0	0	0	0	0
Out	0	0	13:18:5	0	0	0	0	0	0	0	0	0
HowLong	0	0	44.082	0	0	0	0	0	0	0	0	0
Times	37	40	43	2	4	45	0	57	58	68	26	0
AccumulatedTime	144.22	72.204	882.1269999999998	9.037	5.007	306.6239999999999	0	150.26300000000003	454.594	196.07900000000004	293.372	0
In	0	13:18:5	0	0	0	0	0	0	0	0	0	0
Out	0	13:18:8	0	0	0	0	0	0	0	0	0	0
HowLong	0	3	0	0	0	0	0	0	0	0	0	0
Times	37	41	43	2	4	45	0	57	58	68	26	0
AccumulatedTime	144.22	75.204	882.1269999999998	9.037	5.007	306.6239999999999	0	150.26300000000003	454.594	196.07900000000004	293.372	0
In	0	0	13:18:8	0	0	0	0	0	0	0	0	0
Out	0	0	13:18:9	0	0	0	0	0	0	0	0	0
HowLong	0	0	1	0	0	0	0	0	0	0	0	0
Times	37	41	44	2	4	45	0	57	58	68	26	0
AccumulatedTime	144.22	75.204	883.1269999999998	9.037	5.007	306.6239999999999	0	150.26300000000003	454.594	196.07900000000004	293.372	0
In	0	13:18:9	0	0	0	0	0	0	0	0	0	0
Out	0	13:18:11	0	0	0	0	0	0	0	0	0	0
HowLong	0	2.027	0	0	0	0	0	0	0	0	0	0
Times	37	42	44	2	4	45	0	57	58	68	26	0
AccumulatedTime	144.22	77.231	883.1269999999998	9.037	5.007	306.6239999999999	0	150.26300000000003	454.594	196.07900000000004	293.372	0
In	0	0	13:18:11	0	0	0	0	0	0	0	0	0
Out	0	0	13:18:55	0	0	0	0	0	0	0	0	0
HowLong	0	0	44.14	0	0	0	0	0	0	0	0	0
Times	37	42	45	2	4	45	0	57	58	68	26	0
AccumulatedTime	144.22	77.231	927.2669999999998	9.037	5.007	306.6239999999999	0	150.26300000000003	454.594	196.07900000000004	293.372	0
In	0	13:18:55	0	0	0	0	0	0	0	0	0	0
Out	0	13:19:0	0	0	0	0	0	0	0	0	0	0
HowLong	0	5.007	0	0	0	0	0	0	0	0	0	0
Times	37	43	45	2	4	45	0	57	58	68	26	0
AccumulatedTime	144.22	82.238	927.2669999999998	9.037	5.007	306.6239999999999	0	150.26300000000003	454.594	196.07900000000004	293.372	0
In	0	0	13:19:0	0	0	0	0	0	0	0	0	0
Out	0	0	13:19:16	0	0	0	0	0	0	0	0	0
HowLong	0	0	16.032	0	0	0	0	0	0	0	0	0
Times	37	43	46	2	4	45	0	57	58	68	26	0
AccumulatedTime	144.22	82.238	943.2989999999999	9.037	5.007	306.6239999999999	0	150.26300000000003	454.594	196.07900000000004	293.372	0
In	0	13:19:16	0	0	0	0	0	0	0	0	0	0
Out	0	13:19:17	0	0	0	0	0	0	0	0	0	0
HowLong	0	1	0	0	0	0	0	0	0	0	0	0
Times	37	44	46	2	4	45	0	57	58	68	26	0
AccumulatedTime	144.22	83.238	943.2989999999999	9.037	5.007	306.6239999999999	0	150.26300000000003	454.594	196.07900000000004	293.372	0
In	0	0	13:19:17	0	0	0	0	0	0	0	0	0
Out	0	0	13:20:41	0	0	0	0	0	0	0	0	0
HowLong	0	0	84.163	0	0	0	0	0	0	0	0	0
Times	37	44	47	2	4	45	0	57	58	68	26	0
AccumulatedTime	144.22	83.238	1027.4619999999998	9.037	5.007	306.6239999999999	0	150.26300000000003	454.594	196.07900000000004	293.372	0
In	0	0	0	0	0	0	0	0	0	13:20:41	0	0
Out	0	0	0	0	0	0	0	0	0	13:20:42	0	0
HowLong	0	0	0	0	0	0	0	0	0	1	0	0
Times	37	44	47	2	4	45	0	57	58	69	26	0
AccumulatedTime	144.22	83.238	1027.4619999999998	9.037	5.007	306.6239999999999	0	150.26300000000003	454.594	197.07900000000004	293.372	0
In	0	13:20:42	0	0	0	0	0	0	0	0	0	0
Out	0	13:20:43	0	0	0	0	0	0	0	0	0	0
HowLong	0	1	0	0	0	0	0	0	0	0	0	0
Times	37	45	47	2	4	45	0	57	58	69	26	0
AccumulatedTime	144.22	84.238	1027.4619999999998	9.037	5.007	306.6239999999999	0	150.26300000000003	454.594	197.07900000000004	293.372	0
In	0	0	13:20:43	0	0	0	0	0	0	0	0	0
Out	0	0	13:20:49	0	0	0	0	0	0	0	0	0
HowLong	0	0	6.003	0	0	0	0	0	0	0	0	0
Times	37	45	48	2	4	45	0	57	58	69	26	0
AccumulatedTime	144.22	84.238	1033.4649999999997	9.037	5.007	306.6239999999999	0	150.26300000000003	454.594	197.07900000000004	293.372	0
In	0	13:20:49	0	0	0	0	0	0	0	0	0	0
Out	0	13:20:50	0	0	0	0	0	0	0	0	0	0
HowLong	0	1	0	0	0	0	0	0	0	0	0	0
Times	37	46	48	2	4	45	0	57	58	69	26	0
AccumulatedTime	144.22	85.238	1033.4649999999997	9.037	5.007	306.6239999999999	0	150.26300000000003	454.594	197.07900000000004	293.372	0
In	0	0	13:20:50	0	0	0	0	0	0	0	0	0
Out	0	0	13:20:54	0	0	0	0	0	0	0	0	0
HowLong	0	0	4	0	0	0	0	0	0	0	0	0
Times	37	46	49	2	4	45	0	57	58	69	26	0
AccumulatedTime	144.22	85.238	1037.4649999999997	9.037	5.007	306.6239999999999	0	150.26300000000003	454.594	197.07900000000004	293.372	0
In	0	13:20:54	0	0	0	0	0	0	0	0	0	0
Out	0	13:20:56	0	0	0	0	0	0	0	0	0	0
HowLong	0	2.019	0	0	0	0	0	0	0	0	0	0
Times	37	47	49	2	4	45	0	57	58	69	26	0
AccumulatedTime	144.22	87.257	1037.4649999999997	9.037	5.007	306.6239999999999	0	150.26300000000003	454.594	197.07900000000004	293.372	0
In	0	0	13:20:56	0	0	0	0	0	0	0	0	0
Out	0	0	13:21:23	0	0	0	0	0	0	0	0	0
HowLong	0	0	27.061	0	0	0	0	0	0	0	0	0
Times	37	47	50	2	4	45	0	57	58	69	26	0
AccumulatedTime	144.22	87.257	1064.5259999999996	9.037	5.007	306.6239999999999	0	150.26300000000003	454.594	197.07900000000004	293.372	0
In	0	13:21:23	0	0	0	0	0	0	0	0	0	0
Out	0	13:21:25	0	0	0	0	0	0	0	0	0	0
HowLong	0	2	0	0	0	0	0	0	0	0	0	0
Times	37	48	50	2	4	45	0	57	58	69	26	0
AccumulatedTime	144.22	89.257	1064.5259999999996	9.037	5.007	306.6239999999999	0	150.26300000000003	454.594	197.07900000000004	293.372	0
In	0	0	13:21:25	0	0	0	0	0	0	0	0	0
Out	0	0	13:21:42	0	0	0	0	0	0	0	0	0
HowLong	0	0	17	0	0	0	0	0	0	0	0	0
Times	37	48	51	2	4	45	0	57	58	69	26	0
AccumulatedTime	144.22	89.257	1081.5259999999996	9.037	5.007	306.6239999999999	0	150.26300000000003	454.594	197.07900000000004	293.372	0
In	0	13:21:42	0	0	0	0	0	0	0	0	0	0
Out	0	13:21:43	0	0	0	0	0	0	0	0	0	0
HowLong	0	1	0	0	0	0	0	0	0	0	0	0
Times	37	49	51	2	4	45	0	57	58	69	26	0
AccumulatedTime	144.22	90.257	1081.5259999999996	9.037	5.007	306.6239999999999	0	150.26300000000003	454.594	197.07900000000004	293.372	0
In	0	0	13:21:43	0	0	0	0	0	0	0	0	0
Out	0	0	13:21:53	0	0	0	0	0	0	0	0	0
HowLong	0	0	10.001	0	0	0	0	0	0	0	0	0
Times	37	49	52	2	4	45	0	57	58	69	26	0
AccumulatedTime	144.22	90.257	1091.5269999999996	9.037	5.007	306.6239999999999	0	150.26300000000003	454.594	197.07900000000004	293.372	0
In	0	13:21:53	0	0	0	0	0	0	0	0	0	0
Out	0	13:21:54	0	0	0	0	0	0	0	0	0	0
HowLong	0	1	0	0	0	0	0	0	0	0	0	0
Times	37	50	52	2	4	45	0	57	58	69	26	0
[truncated: 4,351 more rows]
