# Supplementary material for: The Virtual-Spine Platform—Acquiring, visualizing, and analyzing individual sitting behavior
Source: PLoS One. 2018 Jun 13;13(6):e0195670. doi: 10.1371/journal.pone.0195670 (PMC5999082; doi:10.1371/journal.pone.0195670)
Supplement: S1 Data of Validation Experiments — The data collected during the validation experiments of five subjects in CSV format discussed in 2.6 Validation Experiments. (ZIP) [file pone.0195670.s003.zip › Subject_2.csv]

BodyPositions	Normal	Upright	Slump	PokingChin	TwistLeft	TwistRight	RightOverLeft	LeftOverRight	ArmLeaning	ArmBackLeaning	NotOnTheChair	OutOfRange
In	0	0	10:33:51	0	0	0	0	0	0	0
Out	0	0	10:33:52	0	0	0	0	0	0	0
HowLong	0	0	1	0	0	0	0	0	0	0
Times	0	0	1	0	0	0	0	0	0	0
Accumulated Time	0	0	1	0	0	0	0	0	0	0
In	10:33:52	0	0	0	0	0	0	0	0	0
Out	10:33:53	0	0	0	0	0	0	0	0	0
HowLong	1	0	0	0	0	0	0	0	0	0
Times	1	0	1	0	0	0	0	0	0	0
Accumulated Time	1	0	1	0	0	0	0	0	0	0
In	0	0	10:33:53	0	0	0	0	0	0	0
Out	0	0	10:33:56	0	0	0	0	0	0	0
HowLong	0	0	3	0	0	0	0	0	0	0
Times	1	0	2	0	0	0	0	0	0	0
Accumulated Time	1	0	4	0	0	0	0	0	0	0
In	10:33:56	0	0	0	0	0	0	0	0	0
Out	10:33:57	0	0	0	0	0	0	0	0	0
HowLong	1	0	0	0	0	0	0	0	0	0
Times	2	0	2	0	0	0	0	0	0	0
AccumulatedTime	2	0	4	0	0	0	0	0	0	0
In	0	0	10:33:57	0	0	0	0	0	0	0
Out	0	0	10:33:58	0	0	0	0	0	0	0
HowLong	0	0	1	0	0	0	0	0	0	0
Times	2	0	3	0	0	0	0	0	0	0
AccumulatedTime	2	0	5	0	0	0	0	0	0	0
In	10:33:58	0	0	0	0	0	0	0	0	0
Out	10:34:4	0	0	0	0	0	0	0	0	0
HowLong	6	0	0	0	0	0	0	0	0	0
Times	3	0	3	0	0	0	0	0	0	0
AccumulatedTime	8	0	5	0	0	0	0	0	0	0
In	0	0	10:34:4	0	0	0	0	0	0	0
Out	0	0	10:34:8	0	0	0	0	0	0	0
HowLong	0	0	3.025	0	0	0	0	0	0	0
Times	3	0	4	0	0	0	0	0	0	0
AccumulatedTime	8	0	8.025	0	0	0	0	0	0	0
In	0	0	0	0	0	0	10:34:8	0	0	0
Out	0	0	0	0	0	0	10:34:11	0	0	0
HowLong	0	0	0	0	0	0	3.014	0	0	0
Times	3	0	4	0	0	0	1	0	0	0
AccumulatedTime	8	0	8.025	0	0	0	3.014	0	0	0
In	10:34:11	0	0	0	0	0	0	0	0	0
Out	10:34:13	0	0	0	0	0	0	0	0	0
HowLong	2	0	0	0	0	0	0	0	0	0
Times	4	0	4	0	0	0	1	0	0	0
AccumulatedTime	10	0	8.025	0	0	0	3.014	0	0	0
In	0	0	0	0	10:34:13	0	0	0	0	0
Out	0	0	0	0	10:34:15	0	0	0	0	0
HowLong	0	0	0	0	2.001	0	0	0	0	0
Times	4	0	4	0	1	0	1	0	0	0
AccumulatedTime	10	0	8.025	0	2.001	0	3.014	0	0	0
In	0	0	0	0	0	10:34:15	0	0	0	0
Out	0	0	0	0	0	10:34:17	0	0	0	0
HowLong	0	0	0	0	0	2	0	0	0	0
Times	4	0	4	0	1	1	1	0	0	0
AccumulatedTime	10	0	8.025	0	2.001	2	3.014	0	0	0
In	10:34:17	0	0	0	0	0	0	0	0	0
Out	10:34:18	0	0	0	0	0	0	0	0	0
HowLong	1	0	0	0	0	0	0	0	0	0
Times	5	0	4	0	1	1	1	0	0	0
AccumulatedTime	11	0	8.025	0	2.001	2	3.014	0	0	0
In	0	0	10:34:18	0	0	0	0	0	0	0
Out	0	0	10:34:19	0	0	0	0	0	0	0
HowLong	0	0	1	0	0	0	0	0	0	0
Times	5	0	5	0	1	1	1	0	0	0
AccumulatedTime	11	0	9.025	0	2.001	2	3.014	0	0	0
In	10:34:19	0	0	0	0	0	0	0	0	0
Out	10:34:20	0	0	0	0	0	0	0	0	0
HowLong	1	0	0	0	0	0	0	0	0	0
Times	6	0	5	0	1	1	1	0	0	0
AccumulatedTime	12	0	9.025	0	2.001	2	3.014	0	0	0
In	0	0	10:34:20	0	0	0	0	0	0	0
Out	0	0	10:34:21	0	0	0	0	0	0	0
HowLong	0	0	1.002	0	0	0	0	0	0	0
Times	6	0	6	0	1	1	1	0	0	0
AccumulatedTime	12	0	10.027000000000001	0	2.001	2	3.014	0	0	0
In	0	0	0	0	0	0	10:34:21	0	0	0
Out	0	0	0	0	0	0	10:34:23	0	0	0
HowLong	0	0	0	0	0	0	2	0	0	0
Times	6	0	6	0	1	1	2	0	0	0
AccumulatedTime	12	0	10.027000000000001	0	2.001	2	5.013999999999999	0	0	0
In	0	0	10:34:23	0	0	0	0	0	0	0
Out	0	0	10:34:24	0	0	0	0	0	0	0
HowLong	0	0	1	0	0	0	0	0	0	0
Times	6	0	7	0	1	1	2	0	0	0
AccumulatedTime	12	0	11.027000000000001	0	2.001	2	5.013999999999999	0	0	0
In	0	0	0	0	0	0	10:34:24	0	0	0
Out	0	0	0	0	0	0	10:34:25	0	0	0
HowLong	0	0	0	0	0	0	1	0	0	0
Times	6	0	7	0	1	1	3	0	0	0
AccumulatedTime	12	0	11.027000000000001	0	2.001	2	6.013999999999999	0	0	0
In	0	0	10:34:25	0	0	0	0	0	0	0
Out	0	0	10:34:28	0	0	0	0	0	0	0
HowLong	0	0	3	0	0	0	0	0	0	0
Times	6	0	8	0	1	1	3	0	0	0
AccumulatedTime	12	0	14.027000000000001	0	2.001	2	6.013999999999999	0	0	0
In	0	0	0	0	0	0	10:34:28	0	0	0
Out	0	0	0	0	0	0	10:34:29	0	0	0
HowLong	0	0	0	0	0	0	1	0	0	0
Times	6	0	8	0	1	1	4	0	0	0
AccumulatedTime	12	0	14.027000000000001	0	2.001	2	7.013999999999999	0	0	0
In	0	0	10:34:29	0	0	0	0	0	0	0
Out	0	0	10:34:31	0	0	0	0	0	0	0
HowLong	0	0	2	0	0	0	0	0	0	0
Times	6	0	9	0	1	1	4	0	0	0
AccumulatedTime	12	0	16.027	0	2.001	2	7.013999999999999	0	0	0
In	10:34:31	0	0	0	0	0	0	0	0	0
Out	10:34:33	0	0	0	0	0	0	0	0	0
HowLong	2	0	0	0	0	0	0	0	0	0
Times	7	0	9	0	1	1	4	0	0	0
AccumulatedTime	14	0	16.027	0	2.001	2	7.013999999999999	0	0	0
In	0	0	10:34:33	0	0	0	0	0	0	0
Out	0	0	10:34:35	0	0	0	0	0	0	0
HowLong	0	0	2.023	0	0	0	0	0	0	0
Times	7	0	10	0	1	1	4	0	0	0
AccumulatedTime	14	0	18.05	0	2.001	2	7.013999999999999	0	0	0
In	10:34:35	0	0	0	0	0	0	0	0	0
Out	10:34:39	0	0	0	0	0	0	0	0	0
HowLong	4.013	0	0	0	0	0	0	0	0	0
Times	8	0	10	0	1	1	4	0	0	0
AccumulatedTime	18.012999999999998	0	18.05	0	2.001	2	7.013999999999999	0	0	0
In	0	0	0	0	0	0	10:34:39	0	0	0
Out	0	0	0	0	0	0	10:34:40	0	0	0
HowLong	0	0	0	0	0	0	1	0	0	0
Times	8	0	10	0	1	1	5	0	0	0
AccumulatedTime	18.012999999999998	0	18.05	0	2.001	2	8.014	0	0	0
In	10:34:40	0	0	0	0	0	0	0	0	0
Out	10:34:44	0	0	0	0	0	0	0	0	0
HowLong	4	0	0	0	0	0	0	0	0	0
Times	9	0	10	0	1	1	5	0	0	0
AccumulatedTime	22.012999999999998	0	18.05	0	2.001	2	8.014	0	0	0
In	0	0	10:34:44	0	0	0	0	0	0	0
Out	0	0	10:34:46	0	0	0	0	0	0	0
HowLong	0	0	2.004	0	0	0	0	0	0	0
Times	9	0	11	0	1	1	5	0	0	0
AccumulatedTime	22.012999999999998	0	20.054000000000002	0	2.001	2	8.014	0	0	0
In	10:34:46	0	0	0	0	0	0	0	0	0
Out	10:34:53	0	0	0	0	0	0	0	0	0
HowLong	7.084	0	0	0	0	0	0	0	0	0
Times	10	0	11	0	1	1	5	0	0	0
AccumulatedTime	29.096999999999998	0	20.054000000000002	0	2.001	2	8.014	0	0	0
In	0	0	10:34:53	0	0	0	0	0	0	0
Out	0	0	10:34:54	0	0	0	0	0	0	0
HowLong	0	0	1.023	0	0	0	0	0	0	0
Times	10	0	12	0	1	1	5	0	0	0
AccumulatedTime	29.096999999999998	0	21.077	0	2.001	2	8.014	0	0	0
In	10:34:54	0	0	0	0	0	0	0	0	0
Out	10:34:55	0	0	0	0	0	0	0	0	0
HowLong	1.011	0	0	0	0	0	0	0	0	0
Times	11	0	12	0	1	1	5	0	0	0
AccumulatedTime	30.107999999999997	0	21.077	0	2.001	2	8.014	0	0	0
In	0	0	10:34:55	0	0	0	0	0	0	0
Out	0	0	10:34:57	0	0	0	0	0	0	0
HowLong	0	0	2	0	0	0	0	0	0	0
Times	11	0	13	0	1	1	5	0	0	0
AccumulatedTime	30.107999999999997	0	23.077	0	2.001	2	8.014	0	0	0
In	10:34:57	0	0	0	0	0	0	0	0	0
Out	10:34:58	0	0	0	0	0	0	0	0	0
HowLong	1.001	0	0	0	0	0	0	0	0	0
Times	12	0	13	0	1	1	5	0	0	0
AccumulatedTime	31.108999999999998	0	23.077	0	2.001	2	8.014	0	0	0
In	0	0	10:34:58	0	0	0	0	0	0	0
Out	0	0	10:35:8	0	0	0	0	0	0	0
HowLong	0	0	10.001	0	0	0	0	0	0	0
Times	12	0	14	0	1	1	5	0	0	0
AccumulatedTime	31.108999999999998	0	33.078	0	2.001	2	8.014	0	0	0
In	10:35:8	0	0	0	0	0	0	0	0	0
Out	10:35:11	0	0	0	0	0	0	0	0	0
HowLong	3	0	0	0	0	0	0	0	0	0
Times	13	0	14	0	1	1	5	0	0	0
AccumulatedTime	34.108999999999995	0	33.078	0	2.001	2	8.014	0	0	0
In	0	0	10:35:11	0	0	0	0	0	0	0
Out	0	0	10:35:25	0	0	0	0	0	0	0
HowLong	0	0	14.041	0	0	0	0	0	0	0
Times	13	0	15	0	1	1	5	0	0	0
AccumulatedTime	34.108999999999995	0	47.119	0	2.001	2	8.014	0	0	0
In	10:35:25	0	0	0	0	0	0	0	0	0
Out	10:35:26	0	0	0	0	0	0	0	0	0
HowLong	1	0	0	0	0	0	0	0	0	0
Times	14	0	15	0	1	1	5	0	0	0
AccumulatedTime	35.108999999999995	0	47.119	0	2.001	2	8.014	0	0	0
In	0	0	10:35:26	0	0	0	0	0	0	0
Out	0	0	10:35:27	0	0	0	0	0	0	0
HowLong	0	0	1	0	0	0	0	0	0	0
Times	14	0	16	0	1	1	5	0	0	0
AccumulatedTime	35.108999999999995	0	48.119	0	2.001	2	8.014	0	0	0
In	10:35:27	0	0	0	0	0	0	0	0	0
Out	10:35:29	0	0	0	0	0	0	0	0	0
HowLong	2	0	0	0	0	0	0	0	0	0
Times	15	0	16	0	1	1	5	0	0	0
AccumulatedTime	37.108999999999995	0	48.119	0	2.001	2	8.014	0	0	0
In	0	0	10:35:29	0	0	0	0	0	0	0
Out	0	0	10:35:43	0	0	0	0	0	0	0
HowLong	0	0	14.001	0	0	0	0	0	0	0
Times	15	0	17	0	1	1	5	0	0	0
AccumulatedTime	37.108999999999995	0	62.12	0	2.001	2	8.014	0	0	0
In	10:35:43	0	0	0	0	0	0	0	0	0
Out	10:35:44	0	0	0	0	0	0	0	0	0
HowLong	1	0	0	0	0	0	0	0	0	0
Times	16	0	17	0	1	1	5	0	0	0
AccumulatedTime	38.108999999999995	0	62.12	0	2.001	2	8.014	0	0	0
In	0	0	10:35:44	0	0	0	0	0	0	0
Out	0	0	10:35:53	0	0	0	0	0	0	0
HowLong	0	0	9.006	0	0	0	0	0	0	0
Times	16	0	18	0	1	1	5	0	0	0
AccumulatedTime	38.108999999999995	0	71.126	0	2.001	2	8.014	0	0	0
In	10:35:53	0	0	0	0	0	0	0	0	0
Out	10:35:56	0	0	0	0	0	0	0	0	0
HowLong	3.001	0	0	0	0	0	0	0	0	0
Times	17	0	18	0	1	1	5	0	0	0
AccumulatedTime	41.10999999999999	0	71.126	0	2.001	2	8.014	0	0	0
In	0	0	10:35:56	0	0	0	0	0	0	0
Out	0	0	10:35:57	0	0	0	0	0	0	0
HowLong	0	0	1.02	0	0	0	0	0	0	0
Times	17	0	19	0	1	1	5	0	0	0
AccumulatedTime	41.10999999999999	0	72.146	0	2.001	2	8.014	0	0	0
In	10:35:57	0	0	0	0	0	0	0	0	0
Out	10:35:58	0	0	0	0	0	0	0	0	0
HowLong	1	0	0	0	0	0	0	0	0	0
Times	18	0	19	0	1	1	5	0	0	0
AccumulatedTime	42.10999999999999	0	72.146	0	2.001	2	8.014	0	0	0
In	0	0	10:35:58	0	0	0	0	0	0	0
Out	0	0	10:35:59	0	0	0	0	0	0	0
HowLong	0	0	1.014	0	0	0	0	0	0	0
Times	18	0	20	0	1	1	5	0	0	0
AccumulatedTime	42.10999999999999	0	73.16	0	2.001	2	8.014	0	0	0
In	10:35:59	0	0	0	0	0	0	0	0	0
Out	10:36:0	0	0	0	0	0	0	0	0	0
HowLong	1	0	0	0	0	0	0	0	0	0
Times	19	0	20	0	1	1	5	0	0	0
AccumulatedTime	43.10999999999999	0	73.16	0	2.001	2	8.014	0	0	0
In	0	0	10:36:0	0	0	0	0	0	0	0
Out	0	0	10:36:1	0	0	0	0	0	0	0
HowLong	0	0	1	0	0	0	0	0	0	0
Times	19	0	21	0	1	1	5	0	0	0
AccumulatedTime	43.10999999999999	0	74.16	0	2.001	2	8.014	0	0	0
In	10:36:1	0	0	0	0	0	0	0	0	0
Out	10:36:3	0	0	0	0	0	0	0	0	0
HowLong	2	0	0	0	0	0	0	0	0	0
Times	20	0	21	0	1	1	5	0	0	0
AccumulatedTime	45.10999999999999	0	74.16	0	2.001	2	8.014	0	0	0
In	0	0	10:36:3	0	0	0	0	0	0	0
Out	0	0	10:36:4	0	0	0	0	0	0	0
HowLong	0	0	1	0	0	0	0	0	0	0
Times	20	0	22	0	1	1	5	0	0	0
AccumulatedTime	45.10999999999999	0	75.16	0	2.001	2	8.014	0	0	0
In	10:36:4	0	0	0	0	0	0	0	0	0
Out	10:36:16	0	0	0	0	0	0	0	0	0
HowLong	12	0	0	0	0	0	0	0	0	0
Times	21	0	22	0	1	1	5	0	0	0
AccumulatedTime	57.10999999999999	0	75.16	0	2.001	2	8.014	0	0	0
In	0	0	10:36:16	0	0	0	0	0	0	0
Out	0	0	10:36:18	0	0	0	0	0	0	0
HowLong	0	0	2	0	0	0	0	0	0	0
Times	21	0	23	0	1	1	5	0	0	0
AccumulatedTime	57.10999999999999	0	77.16	0	2.001	2	8.014	0	0	0
In	10:36:18	0	0	0	0	0	0	0	0	0
Out	10:36:19	0	0	0	0	0	0	0	0	0
HowLong	1	0	0	0	0	0	0	0	0	0
Times	22	0	23	0	1	1	5	0	0	0
AccumulatedTime	58.10999999999999	0	77.16	0	2.001	2	8.014	0	0	0
In	0	0	10:36:19	0	0	0	0	0	0	0
Out	0	0	10:36:20	0	0	0	0	0	0	0
HowLong	0	0	1.001	0	0	0	0	0	0	0
Times	22	0	24	0	1	1	5	0	0	0
AccumulatedTime	58.10999999999999	0	78.161	0	2.001	2	8.014	0	0	0
In	10:36:20	0	0	0	0	0	0	0	0	0
Out	10:36:21	0	0	0	0	0	0	0	0	0
HowLong	1	0	0	0	0	0	0	0	0	0
Times	23	0	24	0	1	1	5	0	0	0
AccumulatedTime	59.10999999999999	0	78.161	0	2.001	2	8.014	0	0	0
In	0	0	10:36:21	0	0	0	0	0	0	0
Out	0	0	10:36:23	0	0	0	0	0	0	0
HowLong	0	0	2.002	0	0	0	0	0	0	0
Times	23	0	25	0	1	1	5	0	0	0
AccumulatedTime	59.10999999999999	0	80.163	0	2.001	2	8.014	0	0	0
In	10:36:23	0	0	0	0	0	0	0	0	0
Out	10:36:24	0	0	0	0	0	0	0	0	0
HowLong	1	0	0	0	0	0	0	0	0	0
Times	24	0	25	0	1	1	5	0	0	0
AccumulatedTime	60.10999999999999	0	80.163	0	2.001	2	8.014	0	0	0
In	0	0	10:36:24	0	0	0	0	0	0	0
Out	0	0	10:36:26	0	0	0	0	0	0	0
HowLong	0	0	2.003	0	0	0	0	0	0	0
Times	24	0	26	0	1	1	5	0	0	0
AccumulatedTime	60.10999999999999	0	82.166	0	2.001	2	8.014	0	0	0
In	10:36:26	0	0	0	0	0	0	0	0	0
Out	10:36:29	0	0	0	0	0	0	0	0	0
HowLong	3.001	0	0	0	0	0	0	0	0	0
Times	25	0	26	0	1	1	5	0	0	0
AccumulatedTime	63.11099999999999	0	82.166	0	2.001	2	8.014	0	0	0
In	0	0	0	0	0	0	0	10:36:29	0	0
Out	0	0	0	0	0	0	0	10:36:30	0	0
HowLong	0	0	0	0	0	0	0	1	0	0
Times	25	0	26	0	1	1	5	1	0	0
AccumulatedTime	63.11099999999999	0	82.166	0	2.001	2	8.014	1	0	0
In	10:36:30	0	0	0	0	0	0	0	0	0
Out	10:37:14	0	0	0	0	0	0	0	0	0
HowLong	44.033	0	0	0	0	0	0	0	0	0
Times	26	0	26	0	1	1	5	1	0	0
AccumulatedTime	107.14399999999999	0	82.166	0	2.001	2	8.014	1	0	0
In	0	0	0	0	0	0	10:37:14	0	0	0
Out	0	0	0	0	0	0	10:37:15	0	0	0
HowLong	0	0	0	0	0	0	1	0	0	0
Times	26	0	26	0	1	1	6	1	0	0
AccumulatedTime	107.14399999999999	0	82.166	0	2.001	2	9.014	1	0	0
In	0	0	0	10:37:15	0	0	0	0	0	0
Out	0	0	0	10:37:16	0	0	0	0	0	0
HowLong	0	0	0	1	0	0	0	0	0	0
Times	26	0	26	1	1	1	6	1	0	0
AccumulatedTime	107.14399999999999	0	82.166	1	2.001	2	9.014	1	0	0
In	10:37:16	0	0	0	0	0	0	0	0	0
Out	10:37:43	0	0	0	0	0	0	0	0	0
HowLong	27.067	0	0	0	0	0	0	0	0	0
Times	27	0	26	1	1	1	6	1	0	0
AccumulatedTime	134.21099999999998	0	82.166	1	2.001	2	9.014	1	0	0
In	0	10:37:43	0	0	0	0	0	0	0	0
Out	0	10:37:45	0	0	0	0	0	0	0	0
HowLong	0	2.011	0	0	0	0	0	0	0	0
Times	27	1	26	1	1	1	6	1	0	0
AccumulatedTime	134.21099999999998	2.011	82.166	1	2.001	2	9.014	1	0	0
In	0	0	10:37:45	0	0	0	0	0	0	0
Out	0	0	10:37:48	0	0	0	0	0	0	0
HowLong	0	0	3.002	0	0	0	0	0	0	0
Times	27	1	27	1	1	1	6	1	0	0
AccumulatedTime	134.21099999999998	2.011	85.16799999999999	1	2.001	2	9.014	1	0	0
In	10:37:48	0	0	0	0	0	0	0	0	0
Out	10:37:50	0	0	0	0	0	0	0	0	0
HowLong	2	0	0	0	0	0	0	0	0	0
Times	28	1	27	1	1	1	6	1	0	0
AccumulatedTime	136.21099999999998	2.011	85.16799999999999	1	2.001	2	9.014	1	0	0
In	0	0	10:37:50	0	0	0	0	0	0	0
Out	0	0	10:37:52	0	0	0	0	0	0	0
HowLong	0	0	2	0	0	0	0	0	0	0
Times	28	1	28	1	1	1	6	1	0	0
AccumulatedTime	136.21099999999998	2.011	87.16799999999999	1	2.001	2	9.014	1	0	0
In	10:37:52	0	0	0	0	0	0	0	0	0
Out	10:38:15	0	0	0	0	0	0	0	0	0
HowLong	23.043	0	0	0	0	0	0	0	0	0
Times	29	1	28	1	1	1	6	1	0	0
AccumulatedTime	159.254	2.011	87.16799999999999	1	2.001	2	9.014	1	0	0
In	0	0	10:38:15	0	0	0	0	0	0	0
Out	0	0	10:38:20	0	0	0	0	0	0	0
HowLong	0	0	5.001	0	0	0	0	0	0	0
Times	29	1	29	1	1	1	6	1	0	0
AccumulatedTime	159.254	2.011	92.169	1	2.001	2	9.014	1	0	0
In	0	0	0	10:38:20	0	0	0	0	0	0
Out	0	0	0	10:38:21	0	0	0	0	0	0
HowLong	0	0	0	1	0	0	0	0	0	0
Times	29	1	29	2	1	1	6	1	0	0
AccumulatedTime	159.254	2.011	92.169	2	2.001	2	9.014	1	0	0
In	0	0	10:38:21	0	0	0	0	0	0	0
Out	0	0	10:38:23	0	0	0	0	0	0	0
HowLong	0	0	2	0	0	0	0	0	0	0
Times	29	1	30	2	1	1	6	1	0	0
AccumulatedTime	159.254	2.011	94.169	2	2.001	2	9.014	1	0	0
In	10:38:23	0	0	0	0	0	0	0	0	0
Out	10:38:24	0	0	0	0	0	0	0	0	0
HowLong	1	0	0	0	0	0	0	0	0	0
Times	30	1	30	2	1	1	6	1	0	0
AccumulatedTime	160.254	2.011	94.169	2	2.001	2	9.014	1	0	0
In	0	0	10:38:24	0	0	0	0	0	0	0
Out	0	0	10:38:36	0	0	0	0	0	0	0
HowLong	0	0	12.036	0	0	0	0	0	0	0
Times	30	1	31	2	1	1	6	1	0	0
AccumulatedTime	160.254	2.011	106.205	2	2.001	2	9.014	1	0	0
In	10:38:36	0	0	0	0	0	0	0	0	0
Out	10:38:37	0	0	0	0	0	0	0	0	0
HowLong	1	0	0	0	0	0	0	0	0	0
Times	31	1	31	2	1	1	6	1	0	0
AccumulatedTime	161.254	2.011	106.205	2	2.001	2	9.014	1	0	0
In	0	0	10:38:37	0	0	0	0	0	0	0
Out	0	0	10:39:28	0	0	0	0	0	0	0
HowLong	0	0	51.044	0	0	0	0	0	0	0
Times	31	1	32	2	1	1	6	1	0	0
AccumulatedTime	161.254	2.011	157.249	2	2.001	2	9.014	1	0	0
In	10:39:28	0	0	0	0	0	0	0	0	0
Out	10:39:29	0	0	0	0	0	0	0	0	0
HowLong	1	0	0	0	0	0	0	0	0	0
Times	32	1	32	2	1	1	6	1	0	0
AccumulatedTime	162.254	2.011	157.249	2	2.001	2	9.014	1	0	0
In	0	0	10:39:29	0	0	0	0	0	0	0
Out	0	0	10:39:31	0	0	0	0	0	0	0
HowLong	0	0	2.024	0	0	0	0	0	0	0
Times	32	1	33	2	1	1	6	1	0	0
AccumulatedTime	162.254	2.011	159.273	2	2.001	2	9.014	1	0	0
In	10:39:31	0	0	0	0	0	0	0	0	0
Out	10:39:32	0	0	0	0	0	0	0	0	0
HowLong	1.002	0	0	0	0	0	0	0	0	0
Times	33	1	33	2	1	1	6	1	0	0
AccumulatedTime	163.256	2.011	159.273	2	2.001	2	9.014	1	0	0
In	0	0	10:39:32	0	0	0	0	0	0	0
Out	0	0	10:39:43	0	0	0	0	0	0	0
HowLong	0	0	11.012	0	0	0	0	0	0	0
Times	33	1	34	2	1	1	6	1	0	0
AccumulatedTime	163.256	2.011	170.285	2	2.001	2	9.014	1	0	0
In	10:39:43	0	0	0	0	0	0	0	0	0
Out	10:39:44	0	0	0	0	0	0	0	0	0
HowLong	1	0	0	0	0	0	0	0	0	0
Times	34	1	34	2	1	1	6	1	0	0
AccumulatedTime	164.256	2.011	170.285	2	2.001	2	9.014	1	0	0
In	0	0	10:39:44	0	0	0	0	0	0	0
Out	0	0	10:39:46	0	0	0	0	0	0	0
HowLong	0	0	2	0	0	0	0	0	0	0
Times	34	1	35	2	1	1	6	1	0	0
AccumulatedTime	164.256	2.011	172.285	2	2.001	2	9.014	1	0	0
In	10:39:46	0	0	0	0	0	0	0	0	0
Out	10:39:48	0	0	0	0	0	0	0	0	0
HowLong	2.001	0	0	0	0	0	0	0	0	0
Times	35	1	35	2	1	1	6	1	0	0
AccumulatedTime	166.257	2.011	172.285	2	2.001	2	9.014	1	0	0
In	0	0	10:39:48	0	0	0	0	0	0	0
Out	0	0	10:39:50	0	0	0	0	0	0	0
HowLong	0	0	2	0	0	0	0	0	0	0
Times	35	1	36	2	1	1	6	1	0	0
AccumulatedTime	166.257	2.011	174.285	2	2.001	2	9.014	1	0	0
In	10:39:50	0	0	0	0	0	0	0	0	0
Out	10:39:51	0	0	0	0	0	0	0	0	0
HowLong	1	0	0	0	0	0	0	0	0	0
Times	36	1	36	2	1	1	6	1	0	0
AccumulatedTime	167.257	2.011	174.285	2	2.001	2	9.014	1	0	0
In	0	0	10:39:51	0	0	0	0	0	0	0
Out	0	0	10:40:7	0	0	0	0	0	0	0
HowLong	0	0	16.002	0	0	0	0	0	0	0
Times	36	1	37	2	1	1	6	1	0	0
AccumulatedTime	167.257	2.011	190.287	2	2.001	2	9.014	1	0	0
In	10:40:7	0	0	0	0	0	0	0	0	0
Out	10:40:8	0	0	0	0	0	0	0	0	0
HowLong	1	0	0	0	0	0	0	0	0	0
Times	37	1	37	2	1	1	6	1	0	0
AccumulatedTime	168.257	2.011	190.287	2	2.001	2	9.014	1	0	0
In	0	0	10:40:8	0	0	0	0	0	0	0
Out	0	0	10:40:14	0	0	0	0	0	0	0
HowLong	0	0	6.003	0	0	0	0	0	0	0
Times	37	1	38	2	1	1	6	1	0	0
AccumulatedTime	168.257	2.011	196.29000000000002	2	2.001	2	9.014	1	0	0
In	10:40:14	0	0	0	0	0	0	0	0	0
Out	10:40:15	0	0	0	0	0	0	0	0	0
HowLong	1	0	0	0	0	0	0	0	0	0
Times	38	1	38	2	1	1	6	1	0	0
AccumulatedTime	169.257	2.011	196.29000000000002	2	2.001	2	9.014	1	0	0
In	0	0	10:40:15	0	0	0	0	0	0	0
Out	0	0	10:41:26	0	0	0	0	0	0	0
HowLong	0	0	71.158	0	0	0	0	0	0	0
Times	38	1	39	2	1	1	6	1	0	0
AccumulatedTime	169.257	2.011	267.44800000000004	2	2.001	2	9.014	1	0	0
In	10:41:26	0	0	0	0	0	0	0	0	0
Out	10:41:27	0	0	0	0	0	0	0	0	0
HowLong	1	0	0	0	0	0	0	0	0	0
Times	39	1	39	2	1	1	6	1	0	0
AccumulatedTime	170.257	2.011	267.44800000000004	2	2.001	2	9.014	1	0	0
In	0	0	10:41:27	0	0	0	0	0	0	0
Out	0	0	10:42:55	0	0	0	0	0	0	0
HowLong	0	0	88.126	0	0	0	0	0	0	0
Times	39	1	40	2	1	1	6	1	0	0
AccumulatedTime	170.257	2.011	355.57400000000007	2	2.001	2	9.014	1	0	0
In	10:42:55	0	0	0	0	0	0	0	0	0
Out	10:42:56	0	0	0	0	0	0	0	0	0
HowLong	1.025	0	0	0	0	0	0	0	0	0
Times	40	1	40	2	1	1	6	1	0	0
AccumulatedTime	171.282	2.011	355.57400000000007	2	2.001	2	9.014	1	0	0
In	0	0	10:42:56	0	0	0	0	0	0	0
Out	0	0	10:46:56	0	0	0	0	0	0	0
HowLong	0	0	239.336	0	0	0	0	0	0	0
Times	40	1	41	2	1	1	6	1	0	0
AccumulatedTime	171.282	2.011	594.9100000000001	2	2.001	2	9.014	1	0	0
In	10:46:56	0	0	0	0	0	0	0	0	0
Out	10:46:57	0	0	0	0	0	0	0	0	0
HowLong	1	0	0	0	0	0	0	0	0	0
Times	41	1	41	2	1	1	6	1	0	0
AccumulatedTime	172.282	2.011	594.9100000000001	2	2.001	2	9.014	1	0	0
In	0	0	10:46:57	0	0	0	0	0	0	0
Out	0	0	10:47:0	0	0	0	0	0	0	0
HowLong	0	0	3	0	0	0	0	0	0	0
Times	41	1	42	2	1	1	6	1	0	0
AccumulatedTime	172.282	2.011	597.9100000000001	2	2.001	2	9.014	1	0	0
In	10:47:0	0	0	0	0	0	0	0	0	0
Out	10:47:1	0	0	0	0	0	0	0	0	0
HowLong	1	0	0	0	0	0	0	0	0	0
Times	42	1	42	2	1	1	6	1	0	0
AccumulatedTime	173.282	2.011	597.9100000000001	2	2.001	2	9.014	1	0	0
In	0	0	10:47:1	0	0	0	0	0	0	0
Out	0	0	10:48:43	0	0	0	0	0	0	0
HowLong	0	0	102.122	0	0	0	0	0	0	0
Times	42	1	43	2	1	1	6	1	0	0
AccumulatedTime	173.282	2.011	700.032	2	2.001	2	9.014	1	0	0
In	10:48:43	0	0	0	0	0	0	0	0	0
Out	10:48:44	0	0	0	0	0	0	0	0	0
HowLong	1	0	0	0	0	0	0	0	0	0
Times	43	1	43	2	1	1	6	1	0	0
AccumulatedTime	174.282	2.011	700.032	2	2.001	2	9.014	1	0	0
In	0	0	10:48:44	0	0	0	0	0	0	0
Out	0	0	10:52:33	0	0	0	0	0	0	0
HowLong	0	0	229.184	0	0	0	0	0	0	0
Times	43	1	44	2	1	1	6	1	0	0
AccumulatedTime	174.282	2.011	929.216	2	2.001	2	9.014	1	0	0
In	0	0	0	0	10:52:33	0	0	0	0	0
Out	0	0	0	0	10:52:34	0	0	0	0	0
HowLong	0	0	0	0	1.001	0	0	0	0	0
Times	43	1	44	2	2	1	6	1	0	0
AccumulatedTime	174.282	2.011	929.216	2	3.002	2	9.014	1	0	0
In	10:52:34	0	0	0	0	0	0	0	0	0
Out	10:52:35	0	0	0	0	0	0	0	0	0
HowLong	1.001	0	0	0	0	0	0	0	0	0
Times	44	1	44	2	2	1	6	1	0	0
AccumulatedTime	175.28300000000002	2.011	929.216	2	3.002	2	9.014	1	0	0
In	0	0	0	0	0	0	10:52:35	0	0	0
Out	0	0	0	0	0	0	10:52:39	0	0	0
HowLong	0	0	0	0	0	0	4.013	0	0	0
Times	44	1	44	2	2	1	7	1	0	0
AccumulatedTime	175.28300000000002	2.011	929.216	2	3.002	2	13.027	1	0	0
In	10:52:39	0	0	0	0	0	0	0	0	0
Out	10:52:40	0	0	0	0	0	0	0	0	0
HowLong	1	0	0	0	0	0	0	0	0	0
Times	45	1	44	2	2	1	7	1	0	0
AccumulatedTime	176.28300000000002	2.011	929.216	2	3.002	2	13.027	1	0	0
In	0	10:52:40	0	0	0	0	0	0	0	0
Out	0	10:52:42	0	0	0	0	0	0	0	0
HowLong	0	2	0	0	0	0	0	0	0	0
Times	45	2	44	2	2	1	7	1	0	0
AccumulatedTime	176.28300000000002	4.011	929.216	2	3.002	2	13.027	1	0	0
In	0	0	0	0	0	0	10:52:42	0	0	0
Out	0	0	0	0	0	0	10:52:43	0	0	0
HowLong	0	0	0	0	0	0	1	0	0	0
Times	45	2	44	2	2	1	8	1	0	0
AccumulatedTime	176.28300000000002	4.011	929.216	2	3.002	2	14.027	1	0	0
In	10:52:43	0	0	0	0	0	0	0	0	0
Out	10:52:53	0	0	0	0	0	0	0	0	0
HowLong	10.04	0	0	0	0	0	0	0	0	0
Times	46	2	44	2	2	1	8	1	0	0
AccumulatedTime	186.323	4.011	929.216	2	3.002	2	14.027	1	0	0
In	0	0	10:52:53	0	0	0	0	0	0	0
Out	0	0	10:52:54	0	0	0	0	0	0	0
HowLong	0	0	1.001	0	0	0	0	0	0	0
Times	46	2	45	2	2	1	8	1	0	0
AccumulatedTime	186.323	4.011	930.217	2	3.002	2	14.027	1	0	0
In	10:52:54	0	0	0	0	0	0	0	0	0
Out	10:52:59	0	0	0	0	0	0	0	0	0
HowLong	5.041	0	0	0	0	0	0	0	0	0
Times	47	2	45	2	2	1	8	1	0	0
AccumulatedTime	191.364	4.011	930.217	2	3.002	2	14.027	1	0	0
In	0	0	10:52:59	0	0	0	0	0	0	0
Out	0	0	10:53:2	0	0	0	0	0	0	0
HowLong	0	0	3	0	0	0	0	0	0	0
Times	47	2	46	2	2	1	8	1	0	0
AccumulatedTime	191.364	4.011	933.217	2	3.002	2	14.027	1	0	0
In	10:53:2	0	0	0	0	0	0	0	0	0
Out	10:53:3	0	0	0	0	0	0	0	0	0
HowLong	1	0	0	0	0	0	0	0	0	0
Times	48	2	46	2	2	1	8	1	0	0
AccumulatedTime	192.364	4.011	933.217	2	3.002	2	14.027	1	0	0
In	0	0	10:53:3	0	0	0	0	0	0	0
Out	0	0	10:53:4	0	0	0	0	0	0	0
HowLong	0	0	1	0	0	0	0	0	0	0
Times	48	2	47	2	2	1	8	1	0	0
AccumulatedTime	192.364	4.011	934.217	2	3.002	2	14.027	1	0	0
In	10:53:4	0	0	0	0	0	0	0	0	0
Out	10:53:6	0	0	0	0	0	0	0	0	0
HowLong	2	0	0	0	0	0	0	0	0	0
Times	49	2	47	2	2	1	8	1	0	0
AccumulatedTime	194.364	4.011	934.217	2	3.002	2	14.027	1	0	0
In	0	0	10:53:6	0	0	0	0	0	0	0
Out	0	0	10:53:7	0	0	0	0	0	0	0
HowLong	0	0	1	0	0	0	0	0	0	0
Times	49	2	48	2	2	1	8	1	0	0
AccumulatedTime	194.364	4.011	935.217	2	3.002	2	14.027	1	0	0
In	10:53:7	0	0	0	0	0	0	0	0	0
Out	10:53:11	0	0	0	0	0	0	0	0	0
HowLong	4.039	0	0	0	0	0	0	0	0	0
Times	50	2	48	2	2	1	8	1	0	0
AccumulatedTime	198.403	4.011	935.217	2	3.002	2	14.027	1	0	0
In	0	0	10:53:11	0	0	0	0	0	0	0
Out	0	0	10:53:12	0	0	0	0	0	0	0
HowLong	0	0	1	0	0	0	0	0	0	0
Times	50	2	49	2	2	1	8	1	0	0
AccumulatedTime	198.403	4.011	936.217	2	3.002	2	14.027	1	0	0
In	10:53:12	0	0	0	0	0	0	0	0	0
Out	10:53:13	0	0	0	0	0	0	0	0	0
HowLong	1	0	0	0	0	0	0	0	0	0
Times	51	2	49	2	2	1	8	1	0	0
AccumulatedTime	199.403	4.011	936.217	2	3.002	2	14.027	1	0	0
In	0	0	10:53:13	0	0	0	0	0	0	0
Out	0	0	10:53:14	0	0	0	0	0	0	0
HowLong	0	0	1.002	0	0	0	0	0	0	0
Times	51	2	50	2	2	1	8	1	0	0
AccumulatedTime	199.403	4.011	937.2189999999999	2	3.002	2	14.027	1	0	0
In	10:53:14	0	0	0	0	0	0	0	0	0
Out	10:53:22	0	0	0	0	0	0	0	0	0
HowLong	8	0	0	0	0	0	0	0	0	0
Times	52	2	50	2	2	1	8	1	0	0
AccumulatedTime	207.403	4.011	937.2189999999999	2	3.002	2	14.027	1	0	0
In	0	0	10:53:22	0	0	0	0	0	0	0
Out	0	0	10:54:39	0	0	0	0	0	0	0
HowLong	0	0	77.04	0	0	0	0	0	0	0
Times	52	2	51	2	2	1	8	1	0	0
AccumulatedTime	207.403	4.011	1014.2589999999999	2	3.002	2	14.027	1	0	0
In	0	0	0	0	0	0	10:54:39	0	0	0
Out	0	0	0	0	0	0	10:54:40	0	0	0
HowLong	0	0	0	0	0	0	1	0	0	0
Times	52	2	51	2	2	1	9	1	0	0
AccumulatedTime	207.403	4.011	1014.2589999999999	2	3.002	2	15.027	1	0	0
In	10:54:40	0	0	0	0	0	0	0	0	0
Out	10:54:43	0	0	0	0	0	0	0	0	0
HowLong	3.005	0	0	0	0	0	0	0	0	0
Times	53	2	51	2	2	1	9	1	0	0
AccumulatedTime	210.408	4.011	1014.2589999999999	2	3.002	2	15.027	1	0	0
In	0	0	10:54:43	0	0	0	0	0	0	0
Out	0	0	10:54:46	0	0	0	0	0	0	0
HowLong	0	0	3.002	0	0	0	0	0	0	0
Times	53	2	52	2	2	1	9	1	0	0
AccumulatedTime	210.408	4.011	1017.2609999999999	2	3.002	2	15.027	1	0	0
In	10:54:46	0	0	0	0	0	0	0	0	0
Out	10:54:49	0	0	0	0	0	0	0	0	0
HowLong	3.02	0	0	0	0	0	0	0	0	0
Times	54	2	52	2	2	1	9	1	0	0
AccumulatedTime	213.428	4.011	1017.2609999999999	2	3.002	2	15.027	1	0	0
In	0	0	10:54:49	0	0	0	0	0	0	0
Out	0	0	10:54:51	0	0	0	0	0	0	0
HowLong	0	0	2	0	0	0	0	0	0	0
Times	54	2	53	2	2	1	9	1	0	0
AccumulatedTime	213.428	4.011	1019.2609999999999	2	3.002	2	15.027	1	0	0
In	10:54:51	0	0	0	0	0	0	0	0	0
Out	10:54:55	0	0	0	0	0	0	0	0	0
HowLong	4.013	0	0	0	0	0	0	0	0	0
Times	55	2	53	2	2	1	9	1	0	0
AccumulatedTime	217.441	4.011	1019.2609999999999	2	3.002	2	15.027	1	0	0
In	0	0	10:54:55	0	0	0	0	0	0	0
Out	0	0	10:54:56	0	0	0	0	0	0	0
HowLong	0	0	1	0	0	0	0	0	0	0
Times	55	2	54	2	2	1	9	1	0	0
AccumulatedTime	217.441	4.011	1020.2609999999999	2	3.002	2	15.027	1	0	0
In	10:54:56	0	0	0	0	0	0	0	0	0
Out	10:54:57	0	0	0	0	0	0	0	0	0
HowLong	1	0	0	0	0	0	0	0	0	0
Times	56	2	54	2	2	1	9	1	0	0
AccumulatedTime	218.441	4.011	1020.2609999999999	2	3.002	2	15.027	1	0	0
In	0	0	10:54:57	0	0	0	0	0	0	0
Out	0	0	10:58:19	0	0	0	0	0	0	0
HowLong	0	0	201.451	0	0	0	0	0	0	0
Times	56	2	55	2	2	1	9	1	0	0
AccumulatedTime	218.441	4.011	1221.7119999999998	2	3.002	2	15.027	1	0	0
In	10:58:19	0	0	0	0	0	0	0	0	0
Out	10:58:20	0	0	0	0	0	0	0	0	0
HowLong	1	0	0	0	0	0	0	0	0	0
Times	57	2	55	2	2	1	9	1	0	0
AccumulatedTime	219.441	4.011	1221.7119999999998	2	3.002	2	15.027	1	0	0
In	0	0	10:58:20	0	0	0	0	0	0	0
Out	0	0	10:58:21	0	0	0	0	0	0	0
HowLong	0	0	1	0	0	0	0	0	0	0
Times	57	2	56	2	2	1	9	1	0	0
AccumulatedTime	219.441	4.011	1222.7119999999998	2	3.002	2	15.027	1	0	0
In	10:58:21	0	0	0	0	0	0	0	0	0
Out	10:58:56	0	0	0	0	0	0	0	0	0
HowLong	35.001	0	0	0	0	0	0	0	0	0
Times	58	2	56	2	2	1	9	1	0	0
AccumulatedTime	254.442	4.011	1222.7119999999998	2	3.002	2	15.027	1	0	0
In	0	0	10:58:56	0	0	0	0	0	0	0
Out	0	0	10:58:57	0	0	0	0	0	0	0
HowLong	0	0	1	0	0	0	0	0	0	0
Times	58	2	57	2	2	1	9	1	0	0
AccumulatedTime	254.442	4.011	1223.7119999999998	2	3.002	2	15.027	1	0	0
In	10:58:57	0	0	0	0	0	0	0	0	0
Out	10:59:24	0	0	0	0	0	0	0	0	0
HowLong	27.039	0	0	0	0	0	0	0	0	0
Times	59	2	57	2	2	1	9	1	0	0
AccumulatedTime	281.481	4.011	1223.7119999999998	2	3.002	2	15.027	1	0	0
In	0	0	10:59:24	0	0	0	0	0	0	0
Out	0	0	10:59:25	0	0	0	0	0	0	0
HowLong	0	0	1.001	0	0	0	0	0	0	0
Times	59	2	58	2	2	1	9	1	0	0
AccumulatedTime	281.481	4.011	1224.7129999999997	2	3.002	2	15.027	1	0	0
In	10:59:25	0	0	0	0	0	0	0	0	0
Out	10:59:31	0	0	0	0	0	0	0	0	0
HowLong	6.006	0	0	0	0	0	0	0	0	0
Times	60	2	58	2	2	1	9	1	0	0
AccumulatedTime	287.48699999999997	4.011	1224.7129999999997	2	3.002	2	15.027	1	0	0
In	0	0	10:59:31	0	0	0	0	0	0	0
Out	0	0	10:59:32	0	0	0	0	0	0	0
HowLong	0	0	1.021	0	0	0	0	0	0	0
Times	60	2	59	2	2	1	9	1	0	0
AccumulatedTime	287.48699999999997	4.011	1225.7339999999997	2	3.002	2	15.027	1	0	0
In	10:59:32	0	0	0	0	0	0	0	0	0
Out	10:59:34	0	0	0	0	0	0	0	0	0
HowLong	2.011	0	0	0	0	0	0	0	0	0
Times	61	2	59	2	2	1	9	1	0	0
AccumulatedTime	289.498	4.011	1225.7339999999997	2	3.002	2	15.027	1	0	0
In	0	0	10:59:34	0	0	0	0	0	0	0
Out	0	0	10:59:35	0	0	0	0	0	0	0
HowLong	0	0	1	0	0	0	0	0	0	0
Times	61	2	60	2	2	1	9	1	0	0
AccumulatedTime	289.498	4.011	1226.7339999999997	2	3.002	2	15.027	1	0	0
In	10:59:35	0	0	0	0	0	0	0	0	0
Out	10:59:37	0	0	0	0	0	0	0	0	0
HowLong	2	0	0	0	0	0	0	0	0	0
Times	62	2	60	2	2	1	9	1	0	0
AccumulatedTime	291.498	4.011	1226.7339999999997	2	3.002	2	15.027	1	0	0
In	0	0	10:59:37	0	0	0	0	0	0	0
Out	0	0	10:59:38	0	0	0	0	0	0	0
HowLong	0	0	1	0	0	0	0	0	0	0
Times	62	2	61	2	2	1	9	1	0	0
AccumulatedTime	291.498	4.011	1227.7339999999997	2	3.002	2	15.027	1	0	0
In	10:59:38	0	0	0	0	0	0	0	0	0
Out	10:59:46	0	0	0	0	0	0	0	0	0
HowLong	8.001	0	0	0	0	0	0	0	0	0
Times	63	2	61	2	2	1	9	1	0	0
AccumulatedTime	299.49899999999997	4.011	1227.7339999999997	2	3.002	2	15.027	1	0	0
In	0	0	10:59:46	0	0	0	0	0	0	0
Out	0	0	10:59:47	0	0	0	0	0	0	0
HowLong	0	0	1	0	0	0	0	0	0	0
Times	63	2	62	2	2	1	9	1	0	0
AccumulatedTime	299.49899999999997	4.011	1228.7339999999997	2	3.002	2	15.027	1	0	0
In	10:59:47	0	0	0	0	0	0	0	0	0
Out	10:59:48	0	0	0	0	0	0	0	0	0
HowLong	1	0	0	0	0	0	0	0	0	0
Times	64	2	62	2	2	1	9	1	0	0
AccumulatedTime	300.49899999999997	4.011	1228.7339999999997	2	3.002	2	15.027	1	0	0
In	0	0	10:59:48	0	0	0	0	0	0	0
Out	0	0	10:59:49	0	0	0	0	0	0	0
HowLong	0	0	1	0	0	0	0	0	0	0
Times	64	2	63	2	2	1	9	1	0	0
AccumulatedTime	300.49899999999997	4.011	1229.7339999999997	2	3.002	2	15.027	1	0	0
In	10:59:49	0	0	0	0	0	0	0	0	0
Out	10:59:50	0	0	0	0	0	0	0	0	0
HowLong	1.001	0	0	0	0	0	0	0	0	0
Times	65	2	63	2	2	1	9	1	0	0
AccumulatedTime	301.49999999999994	4.011	1229.7339999999997	2	3.002	2	15.027	1	0	0
In	0	0	10:59:50	0	0	0	0	0	0	0
Out	0	0	10:59:51	0	0	0	0	0	0	0
HowLong	0	0	1.002	0	0	0	0	0	0	0
Times	65	2	64	2	2	1	9	1	0	0
AccumulatedTime	301.49999999999994	4.011	1230.7359999999996	2	3.002	2	15.027	1	0	0
In	10:59:51	0	0	0	0	0	0	0	0	0
Out	10:59:53	0	0	0	0	0	0	0	0	0
HowLong	2	0	0	0	0	0	0	0	0	0
Times	66	2	64	2	2	1	9	1	0	0
AccumulatedTime	303.49999999999994	4.011	1230.7359999999996	2	3.002	2	15.027	1	0	0
In	0	0	10:59:53	0	0	0	0	0	0	0
Out	0	0	10:59:55	0	0	0	0	0	0	0
HowLong	0	0	2	0	0	0	0	0	0	0
Times	66	2	65	2	2	1	9	1	0	0
AccumulatedTime	303.49999999999994	4.011	1232.7359999999996	2	3.002	2	15.027	1	0	0
In	10:59:55	0	0	0	0	0	0	0	0	0
Out	10:59:59	0	0	0	0	0	0	0	0	0
HowLong	4	0	0	0	0	0	0	0	0	0
Times	67	2	65	2	2	1	9	1	0	0
AccumulatedTime	307.49999999999994	4.011	1232.7359999999996	2	3.002	2	15.027	1	0	0
In	0	0	10:59:59	0	0	0	0	0	0	0
Out	0	0	11:0:1	0	0	0	0	0	0	0
HowLong	0	0	2	0	0	0	0	0	0	0
Times	67	2	66	2	2	1	9	1	0	0
AccumulatedTime	307.49999999999994	4.011	1234.7359999999996	2	3.002	2	15.027	1	0	0
In	11:0:1	0	0	0	0	0	0	0	0	0
Out	11:0:2	0	0	0	0	0	0	0	0	0
HowLong	1	0	0	0	0	0	0	0	0	0
Times	68	2	66	2	2	1	9	1	0	0
AccumulatedTime	308.49999999999994	4.011	1234.7359999999996	2	3.002	2	15.027	1	0	0
In	0	0	11:0:2	0	0	0	0	0	0	0
Out	0	0	11:0:4	0	0	0	0	0	0	0
HowLong	0	0	2	0	0	0	0	0	0	0
Times	68	2	67	2	2	1	9	1	0	0
AccumulatedTime	308.49999999999994	4.011	1236.7359999999996	2	3.002	2	15.027	1	0	0
In	11:0:4	0	0	0	0	0	0	0	0	0
Out	11:0:10	0	0	0	0	0	0	0	0	0
HowLong	6.003	0	0	0	0	0	0	0	0	0
Times	69	2	67	2	2	1	9	1	0	0
AccumulatedTime	314.50299999999993	4.011	1236.7359999999996	2	3.002	2	15.027	1	0	0
In	0	0	11:0:10	0	0	0	0	0	0	0
Out	0	0	11:0:14	0	0	0	0	0	0	0
HowLong	0	0	4.032	0	0	0	0	0	0	0
Times	69	2	68	2	2	1	9	1	0	0
AccumulatedTime	314.50299999999993	4.011	1240.7679999999996	2	3.002	2	15.027	1	0	0
In	11:0:14	0	0	0	0	0	0	0	0	0
Out	11:0:30	0	0	0	0	0	0	0	0	0
HowLong	16.002	0	0	0	0	0	0	0	0	0
Times	70	2	68	2	2	1	9	1	0	0
AccumulatedTime	330.50499999999994	4.011	1240.7679999999996	2	3.002	2	15.027	1	0	0
In	0	0	11:0:30	0	0	0	0	0	0	0
Out	0	0	11:0:31	0	0	0	0	0	0	0
HowLong	0	0	1	0	0	0	0	0	0	0
Times	70	2	69	2	2	1	9	1	0	0
AccumulatedTime	330.50499999999994	4.011	1241.7679999999996	2	3.002	2	15.027	1	0	0
In	11:0:31	0	0	0	0	0	0	0	0	0
Out	11:0:38	0	0	0	0	0	0	0	0	0
HowLong	7.002	0	0	0	0	0	0	0	0	0
Times	71	2	69	2	2	1	9	1	0	0
AccumulatedTime	337.50699999999995	4.011	1241.7679999999996	2	3.002	2	15.027	1	0	0
In	0	0	11:0:38	0	0	0	0	0	0	0
Out	0	0	11:0:39	0	0	0	0	0	0	0
HowLong	0	0	1	0	0	0	0	0	0	0
Times	71	2	70	2	2	1	9	1	0	0
AccumulatedTime	337.50699999999995	4.011	1242.7679999999996	2	3.002	2	15.027	1	0	0
In	11:0:39	0	0	0	0	0	0	0	0	0
Out	11:1:5	0	0	0	0	0	0	0	0	0
HowLong	26.039	0	0	0	0	0	0	0	0	0
Times	72	2	70	2	2	1	9	1	0	0
AccumulatedTime	363.54599999999994	4.011	1242.7679999999996	2	3.002	2	15.027	1	0	0
In	0	0	11:1:5	0	0	0	0	0	0	0
Out	0	0	11:1:7	0	0	0	0	0	0	0
HowLong	0	0	2	0	0	0	0	0	0	0
Times	72	2	71	2	2	1	9	1	0	0
AccumulatedTime	363.54599999999994	4.011	1244.7679999999996	2	3.002	2	15.027	1	0	0
In	11:1:7	0	0	0	0	0	0	0	0	0
Out	11:1:34	0	0	0	0	0	0	0	0	0
HowLong	27	0	0	0	0	0	0	0	0	0
Times	73	2	71	2	2	1	9	1	0	0
AccumulatedTime	390.54599999999994	4.011	1244.7679999999996	2	3.002	2	15.027	1	0	0
In	0	0	11:1:34	0	0	0	0	0	0	0
Out	0	0	11:1:35	0	0	0	0	0	0	0
HowLong	0	0	1	0	0	0	0	0	0	0
Times	73	2	72	2	2	1	9	1	0	0
AccumulatedTime	390.54599999999994	4.011	1245.7679999999996	2	3.002	2	15.027	1	0	0
In	11:1:35	0	0	0	0	0	0	0	0	0
Out	11:1:45	0	0	0	0	0	0	0	0	0
HowLong	10	0	0	0	0	0	0	0	0	0
Times	74	2	72	2	2	1	9	1	0	0
AccumulatedTime	400.54599999999994	4.011	1245.7679999999996	2	3.002	2	15.027	1	0	0
In	0	0	11:1:45	0	0	0	0	0	0	0
Out	0	0	11:1:46	0	0	0	0	0	0	0
HowLong	0	0	1	0	0	0	0	0	0	0
Times	74	2	73	2	2	1	9	1	0	0
AccumulatedTime	400.54599999999994	4.011	1246.7679999999996	2	3.002	2	15.027	1	0	0
In	11:1:46	0	0	0	0	0	0	0	0	0
Out	11:1:53	0	0	0	0	0	0	0	0	0
HowLong	7.002	0	0	0	0	0	0	0	0	0
Times	75	2	73	2	2	1	9	1	0	0
AccumulatedTime	407.54799999999994	4.011	1246.7679999999996	2	3.002	2	15.027	1	0	0
In	0	0	11:1:53	0	0	0	0	0	0	0
Out	0	0	11:1:55	0	0	0	0	0	0	0
HowLong	0	0	2	0	0	0	0	0	0	0
Times	75	2	74	2	2	1	9	1	0	0
AccumulatedTime	407.54799999999994	4.011	1248.7679999999996	2	3.002	2	15.027	1	0	0
In	11:1:55	0	0	0	0	0	0	0	0	0
Out	11:1:56	0	0	0	0	0	0	0	0	0
HowLong	1	0	0	0	0	0	0	0	0	0
Times	76	2	74	2	2	1	9	1	0	0
AccumulatedTime	408.54799999999994	4.011	1248.7679999999996	2	3.002	2	15.027	1	0	0
In	0	0	11:1:56	0	0	0	0	0	0	0
Out	0	0	11:1:57	0	0	0	0	0	0	0
HowLong	0	0	1	0	0	0	0	0	0	0
Times	76	2	75	2	2	1	9	1	0	0
AccumulatedTime	408.54799999999994	4.011	1249.7679999999996	2	3.002	2	15.027	1	0	0
In	0	0	0	0	0	0	0	11:1:57	0	0
Out	0	0	0	0	0	0	0	11:1:58	0	0
HowLong	0	0	0	0	0	0	0	1.004	0	0
Times	76	2	75	2	2	1	9	2	0	0
AccumulatedTime	408.54799999999994	4.011	1249.7679999999996	2	3.002	2	15.027	2.004	0	0
In	0	0	11:1:58	0	0	0	0	0	0	0
Out	0	0	11:2:3	0	0	0	0	0	0	0
HowLong	0	0	5.034	0	0	0	0	0	0	0
Times	76	2	76	2	2	1	9	2	0	0
AccumulatedTime	408.54799999999994	4.011	1254.8019999999997	2	3.002	2	15.027	2.004	0	0
In	11:2:3	0	0	0	0	0	0	0	0	0
Out	11:2:4	0	0	0	0	0	0	0	0	0
HowLong	1	0	0	0	0	0	0	0	0	0
Times	77	2	76	2	2	1	9	2	0	0
AccumulatedTime	409.54799999999994	4.011	1254.8019999999997	2	3.002	2	15.027	2.004	0	0
In	0	0	0	0	0	0	11:2:4	0	0	0
Out	0	0	0	0	0	0	11:2:5	0	0	0
HowLong	0	0	0	0	0	0	1	0	0	0
Times	77	2	76	2	2	1	10	2	0	0
AccumulatedTime	409.54799999999994	4.011	1254.8019999999997	2	3.002	2	16.027	2.004	0	0
In	0	0	0	0	0	0	0	11:2:5	0	0
Out	0	0	0	0	0	0	0	11:2:6	0	0
HowLong	0	0	0	0	0	0	0	1	0	0
Times	77	2	76	2	2	1	10	3	0	0
AccumulatedTime	409.54799999999994	4.011	1254.8019999999997	2	3.002	2	16.027	3.004	0	0
In	11:2:6	0	0	0	0	0	0	0	0	0
Out	11:2:10	0	0	0	0	0	0	0	0	0
HowLong	4	0	0	0	0	0	0	0	0	0
Times	78	2	76	2	2	1	10	3	0	0
AccumulatedTime	413.54799999999994	4.011	1254.8019999999997	2	3.002	2	16.027	3.004	0	0
In	0	0	11:2:10	0	0	0	0	0	0	0
Out	0	0	11:2:16	0	0	0	0	0	0	0
HowLong	0	0	6.005	0	0	0	0	0	0	0
Times	78	2	77	2	2	1	10	3	0	0
AccumulatedTime	413.54799999999994	4.011	1260.8069999999998	2	3.002	2	16.027	3.004	0	0
In	11:2:16	0	0	0	0	0	0	0	0	0
Out	11:2:30	0	0	0	0	0	0	0	0	0
HowLong	14.037	0	0	0	0	0	0	0	0	0
Times	79	2	77	2	2	1	10	3	0	0
AccumulatedTime	427.5849999999999	4.011	1260.8069999999998	2	3.002	2	16.027	3.004	0	0
In	0	0	11:2:30	0	0	0	0	0	0	0
Out	0	0	11:2:34	0	0	0	0	0	0	0
HowLong	0	0	4	0	0	0	0	0	0	0
Times	79	2	78	2	2	1	10	3	0	0
AccumulatedTime	427.5849999999999	4.011	1264.8069999999998	2	3.002	2	16.027	3.004	0	0
In	11:2:34	0	0	0	0	0	0	0	0	0
Out	11:2:35	0	0	0	0	0	0	0	0	0
HowLong	1	0	0	0	0	0	0	0	0	0
Times	80	2	78	2	2	1	10	3	0	0
AccumulatedTime	428.5849999999999	4.011	1264.8069999999998	2	3.002	2	16.027	3.004	0	0
In	0	0	11:2:35	0	0	0	0	0	0	0
Out	0	0	11:2:37	0	0	0	0	0	0	0
HowLong	0	0	2	0	0	0	0	0	0	0
Times	80	2	79	2	2	1	10	3	0	0
AccumulatedTime	428.5849999999999	4.011	1266.8069999999998	2	3.002	2	16.027	3.004	0	0
In	11:2:37	0	0	0	0	0	0	0	0	0
Out	11:2:55	0	0	0	0	0	0	0	0	0
HowLong	18.038	0	0	0	0	0	0	0	0	0
Times	81	2	79	2	2	1	10	3	0	0
AccumulatedTime	446.62299999999993	4.011	1266.8069999999998	2	3.002	2	16.027	3.004	0	0
In	0	0	0	0	0	0	0	11:2:55	0	0
Out	0	0	0	0	0	0	0	11:2:56	0	0
HowLong	0	0	0	0	0	0	0	1	0	0
Times	81	2	79	2	2	1	10	4	0	0
AccumulatedTime	446.62299999999993	4.011	1266.8069999999998	2	3.002	2	16.027	4.004	0	0
In	11:2:56	0	0	0	0	0	0	0	0	0
Out	11:2:58	0	0	0	0	0	0	0	0	0
HowLong	2	0	0	0	0	0	0	0	0	0
Times	82	2	79	2	2	1	10	4	0	0
AccumulatedTime	448.62299999999993	4.011	1266.8069999999998	2	3.002	2	16.027	4.004	0	0
In	0	0	11:2:58	0	0	0	0	0	0	0
Out	0	0	11:3:6	0	0	0	0	0	0	0
HowLong	0	0	8.003	0	0	0	0	0	0	0
Times	82	2	80	2	2	1	10	4	0	0
AccumulatedTime	448.62299999999993	4.011	1274.8099999999997	2	3.002	2	16.027	4.004	0	0
In	11:3:6	0	0	0	0	0	0	0	0	0
Out	11:3:7	0	0	0	0	0	0	0	0	0
HowLong	1	0	0	0	0	0	0	0	0	0
Times	83	2	80	2	2	1	10	4	0	0
AccumulatedTime	449.62299999999993	4.011	1274.8099999999997	2	3.002	2	16.027	4.004	0	0
In	0	0	11:3:7	0	0	0	0	0	0	0
Out	0	0	11:3:18	0	0	0	0	0	0	0
HowLong	0	0	11.002	0	0	0	0	0	0	0
Times	83	2	81	2	2	1	10	4	0	0
AccumulatedTime	449.62299999999993	4.011	1285.8119999999997	2	3.002	2	16.027	4.004	0	0
In	11:3:18	0	0	0	0	0	0	0	0	0
Out	11:3:19	0	0	0	0	0	0	0	0	0
HowLong	1	0	0	0	0	0	0	0	0	0
Times	84	2	81	2	2	1	10	4	0	0
AccumulatedTime	450.62299999999993	4.011	1285.8119999999997	2	3.002	2	16.027	4.004	0	0
In	0	0	11:3:19	0	0	0	0	0	0	0
Out	0	0	11:3:34	0	0	0	0	0	0	0
HowLong	0	0	15.037	0	0	0	0	0	0	0
Times	84	2	82	2	2	1	10	4	0	0
AccumulatedTime	450.62299999999993	4.011	1300.8489999999997	2	3.002	2	16.027	4.004	0	0
In	11:3:34	0	0	0	0	0	0	0	0	0
Out	11:3:54	0	0	0	0	0	0	0	0	0
HowLong	20.004	0	0	0	0	0	0	0	0	0
Times	85	2	82	2	2	1	10	4	0	0
AccumulatedTime	470.62699999999995	4.011	1300.8489999999997	2	3.002	2	16.027	4.004	0	0
In	0	0	11:3:54	0	0	0	0	0	0	0
Out	0	0	11:3:55	0	0	0	0	0	0	0
HowLong	0	0	1	0	0	0	0	0	0	0
Times	85	2	83	2	2	1	10	4	0	0
AccumulatedTime	470.62699999999995	4.011	1301.8489999999997	2	3.002	2	16.027	4.004	0	0
In	11:3:55	0	0	0	0	0	0	0	0	0
Out	11:3:56	0	0	0	0	0	0	0	0	0
HowLong	1.002	0	0	0	0	0	0	0	0	0
Times	86	2	83	2	2	1	10	4	0	0
AccumulatedTime	471.62899999999996	4.011	1301.8489999999997	2	3.002	2	16.027	4.004	0	0
In	0	0	11:3:56	0	0	0	0	0	0	0
Out	0	0	11:3:58	0	0	0	0	0	0	0
HowLong	0	0	2.02	0	0	0	0	0	0	0
Times	86	2	84	2	2	1	10	4	0	0
AccumulatedTime	471.62899999999996	4.011	1303.8689999999997	2	3.002	2	16.027	4.004	0	0
In	11:3:58	0	0	0	0	0	0	0	0	0
Out	11:3:59	0	0	0	0	0	0	0	0	0
HowLong	1	0	0	0	0	0	0	0	0	0
Times	87	2	84	2	2	1	10	4	0	0
AccumulatedTime	472.62899999999996	4.011	1303.8689999999997	2	3.002	2	16.027	4.004	0	0
In	0	0	11:3:59	0	0	0	0	0	0	0
Out	0	0	11:4:3	0	0	0	0	0	0	0
HowLong	0	0	4.013	0	0	0	0	0	0	0
Times	87	2	85	2	2	1	10	4	0	0
AccumulatedTime	472.62899999999996	4.011	1307.8819999999996	2	3.002	2	16.027	4.004	0	0
In	11:4:3	0	0	0	0	0	0	0	0	0
Out	11:4:39	0	0	0	0	0	0	0	0	0
HowLong	36.043	0	0	0	0	0	0	0	0	0
Times	88	2	85	2	2	1	10	4	0	0
AccumulatedTime	508.67199999999997	4.011	1307.8819999999996	2	3.002	2	16.027	4.004	0	0
In	0	0	11:4:39	0	0	0	0	0	0	0
Out	0	0	11:4:40	0	0	0	0	0	0	0
HowLong	0	0	1.003	0	0	0	0	0	0	0
Times	88	2	86	2	2	1	10	4	0	0
AccumulatedTime	508.67199999999997	4.011	1308.8849999999995	2	3.002	2	16.027	4.004	0	0
In	11:4:40	0	0	0	0	0	0	0	0	0
Out	11:4:53	0	0	0	0	0	0	0	0	0
HowLong	13.036	0	0	0	0	0	0	0	0	0
Times	89	2	86	2	2	1	10	4	0	0
AccumulatedTime	521.708	4.011	1308.8849999999995	2	3.002	2	16.027	4.004	0	0
In	0	0	11:4:53	0	0	0	0	0	0	0
Out	0	0	11:4:57	0	0	0	0	0	0	0
HowLong	0	0	4	0	0	0	0	0	0	0
Times	89	2	87	2	2	1	10	4	0	0
AccumulatedTime	521.708	4.011	1312.8849999999995	2	3.002	2	16.027	4.004	0	0
In	11:4:57	0	0	0	0	0	0	0	0	0
Out	11:4:58	0	0	0	0	0	0	0	0	0
HowLong	1	0	0	0	0	0	0	0	0	0
Times	90	2	87	2	2	1	10	4	0	0
AccumulatedTime	522.708	4.011	1312.8849999999995	2	3.002	2	16.027	4.004	0	0
In	0	0	11:4:58	0	0	0	0	0	0	0
Out	0	0	11:5:8	0	0	0	0	0	0	0
HowLong	0	0	10	0	0	0	0	0	0	0
Times	90	2	88	2	2	1	10	4	0	0
AccumulatedTime	522.708	4.011	1322.8849999999995	2	3.002	2	16.027	4.004	0	0
In	11:5:8	0	0	0	0	0	0	0	0	0
Out	11:5:12	0	0	0	0	0	0	0	0	0
HowLong	4	0	0	0	0	0	0	0	0	0
Times	91	2	88	2	2	1	10	4	0	0
AccumulatedTime	526.708	4.011	1322.8849999999995	2	3.002	2	16.027	4.004	0	0
In	0	0	11:5:12	0	0	0	0	0	0	0
Out	0	0	11:5:13	0	0	0	0	0	0	0
HowLong	0	0	1	0	0	0	0	0	0	0
Times	91	2	89	2	2	1	10	4	0	0
AccumulatedTime	526.708	4.011	1323.8849999999995	2	3.002	2	16.027	4.004	0	0
In	11:5:13	0	0	0	0	0	0	0	0	0
Out	11:5:15	0	0	0	0	0	0	0	0	0
HowLong	2	0	0	0	0	0	0	0	0	0
Times	92	2	89	2	2	1	10	4	0	0
AccumulatedTime	528.708	4.011	1323.8849999999995	2	3.002	2	16.027	4.004	0	0
In	0	0	11:5:15	0	0	0	0	0	0	0
Out	0	0	11:5:21	0	0	0	0	0	0	0
HowLong	0	0	6	0	0	0	0	0	0	0
Times	92	2	90	2	2	1	10	4	0	0
AccumulatedTime	528.708	4.011	1329.8849999999995	2	3.002	2	16.027	4.004	0	0
In	11:5:21	0	0	0	0	0	0	0	0	0
Out	11:5:22	0	0	0	0	0	0	0	0	0
HowLong	1	0	0	0	0	0	0	0	0	0
Times	93	2	90	2	2	1	10	4	0	0
AccumulatedTime	529.708	4.011	1329.8849999999995	2	3.002	2	16.027	4.004	0	0
In	0	0	11:5:22	0	0	0	0	0	0	0
Out	0	0	11:5:35	0	0	0	0	0	0	0
HowLong	0	0	13	0	0	0	0	0	0	0
Times	93	2	91	2	2	1	10	4	0	0
AccumulatedTime	529.708	4.011	1342.8849999999995	2	3.002	2	16.027	4.004	0	0
In	11:5:35	0	0	0	0	0	0	0	0	0
Out	11:5:51	0	0	0	0	0	0	0	0	0
HowLong	16.038	0	0	0	0	0	0	0	0	0
Times	94	2	91	2	2	1	10	4	0	0
AccumulatedTime	545.746	4.011	1342.8849999999995	2	3.002	2	16.027	4.004	0	0
In	0	0	11:5:51	0	0	0	0	0	0	0
Out	0	0	11:5:52	0	0	0	0	0	0	0
HowLong	0	0	1	0	0	0	0	0	0	0
Times	94	2	92	2	2	1	10	4	0	0
AccumulatedTime	545.746	4.011	1343.8849999999995	2	3.002	2	16.027	4.004	0	0
In	11:5:52	0	0	0	0	0	0	0	0	0
Out	11:5:54	0	0	0	0	0	0	0	0	0
HowLong	2	0	0	0	0	0	0	0	0	0
Times	95	2	92	2	2	1	10	4	0	0
AccumulatedTime	547.746	4.011	1343.8849999999995	2	3.002	2	16.027	4.004	0	0
In	0	0	11:5:54	0	0	0	0	0	0	0
Out	0	0	11:5:55	0	0	0	0	0	0	0
HowLong	0	0	1.002	0	0	0	0	0	0	0
Times	95	2	93	2	2	1	10	4	0	0
AccumulatedTime	547.746	4.011	1344.8869999999995	2	3.002	2	16.027	4.004	0	0
In	11:5:55	0	0	0	0	0	0	0	0	0
Out	11:5:59	0	0	0	0	0	0	0	0	0
HowLong	4	0	0	0	0	0	0	0	0	0
Times	96	2	93	2	2	1	10	4	0	0
AccumulatedTime	551.746	4.011	1344.8869999999995	2	3.002	2	16.027	4.004	0	0
In	0	0	11:5:59	0	0	0	0	0	0	0
Out	0	0	11:6:0	0	0	0	0	0	0	0
HowLong	0	0	1	0	0	0	0	0	0	0
Times	96	2	94	2	2	1	10	4	0	0
AccumulatedTime	551.746	4.011	1345.8869999999995	2	3.002	2	16.027	4.004	0	0
In	11:6:0	0	0	0	0	0	0	0	0	0
Out	11:6:2	0	0	0	0	0	0	0	0	0
HowLong	2	0	0	0	0	0	0	0	0	0
Times	97	2	94	2	2	1	10	4	0	0
AccumulatedTime	553.746	4.011	1345.8869999999995	2	3.002	2	16.027	4.004	0	0
In	0	0	11:6:2	0	0	0	0	0	0	0
Out	0	0	11:6:24	0	0	0	0	0	0	0
HowLong	0	0	22.04	0	0	0	0	0	0	0
Times	97	2	95	2	2	1	10	4	0	0
AccumulatedTime	553.746	4.011	1367.9269999999995	2	3.002	2	16.027	4.004	0	0
In	11:6:24	0	0	0	0	0	0	0	0	0
Out	11:6:29	0	0	0	0	0	0	0	0	0
HowLong	5	0	0	0	0	0	0	0	0	0
Times	98	2	95	2	2	1	10	4	0	0
AccumulatedTime	558.746	4.011	1367.9269999999995	2	3.002	2	16.027	4.004	0	0
In	0	0	0	0	0	0	11:6:29	0	0	0
Out	0	0	0	0	0	0	11:6:30	0	0	0
HowLong	0	0	0	0	0	0	1	0	0	0
Times	98	2	95	2	2	1	11	4	0	0
AccumulatedTime	558.746	4.011	1367.9269999999995	2	3.002	2	17.027	4.004	0	0
In	0	0	11:6:30	0	0	0	0	0	0	0
Out	0	0	11:6:34	0	0	0	0	0	0	0
HowLong	0	0	4.002	0	0	0	0	0	0	0
Times	98	2	96	2	2	1	11	4	0	0
AccumulatedTime	558.746	4.011	1371.9289999999994	2	3.002	2	17.027	4.004	0	0
In	11:6:34	0	0	0	0	0	0	0	0	0
Out	11:6:35	0	0	0	0	0	0	0	0	0
HowLong	1	0	0	0	0	0	0	0	0	0
Times	99	2	96	2	2	1	11	4	0	0
AccumulatedTime	559.746	4.011	1371.9289999999994	2	3.002	2	17.027	4.004	0	0
In	0	0	0	0	0	0	11:6:35	0	0	0
Out	0	0	0	0	0	0	11:6:36	0	0	0
HowLong	0	0	0	0	0	0	1	0	0	0
Times	99	2	96	2	2	1	12	4	0	0
AccumulatedTime	559.746	4.011	1371.9289999999994	2	3.002	2	18.027	4.004	0	0
In	0	0	11:6:36	0	0	0	0	0	0	0
Out	0	0	11:6:55	0	0	0	0	0	0	0
HowLong	0	0	19.035	0	0	0	0	0	0	0
Times	99	2	97	2	2	1	12	4	0	0
AccumulatedTime	559.746	4.011	1390.9639999999995	2	3.002	2	18.027	4.004	0	0
In	11:6:55	0	0	0	0	0	0	0	0	0
Out	11:6:59	0	0	0	0	0	0	0	0	0
HowLong	4.004	0	0	0	0	0	0	0	0	0
Times	100	2	97	2	2	1	12	4	0	0
AccumulatedTime	563.75	4.011	1390.9639999999995	2	3.002	2	18.027	4.004	0	0
In	0	0	11:6:59	0	0	0	0	0	0	0
Out	0	0	11:7:2	0	0	0	0	0	0	0
HowLong	0	0	3.028	0	0	0	0	0	0	0
Times	100	2	98	2	2	1	12	4	0	0
AccumulatedTime	563.75	4.011	1393.9919999999995	2	3.002	2	18.027	4.004	0	0
In	11:7:2	0	0	0	0	0	0	0	0	0
Out	11:7:3	0	0	0	0	0	0	0	0	0
HowLong	1	0	0	0	0	0	0	0	0	0
Times	101	2	98	2	2	1	12	4	0	0
AccumulatedTime	564.75	4.011	1393.9919999999995	2	3.002	2	18.027	4.004	0	0
In	0	0	11:7:3	0	0	0	0	0	0	0
Out	0	0	11:7:4	0	0	0	0	0	0	0
HowLong	0	0	1.009	0	0	0	0	0	0	0
Times	101	2	99	2	2	1	12	4	0	0
AccumulatedTime	564.75	4.011	1395.0009999999995	2	3.002	2	18.027	4.004	0	0
In	11:7:4	0	0	0	0	0	0	0	0	0
Out	11:7:6	0	0	0	0	0	0	0	0	0
HowLong	2.003	0	0	0	0	0	0	0	0	0
Times	102	2	99	2	2	1	12	4	0	0
AccumulatedTime	566.753	4.011	1395.0009999999995	2	3.002	2	18.027	4.004	0	0
In	0	0	0	0	0	0	11:7:6	0	0	0
Out	0	0	0	0	0	0	11:7:7	0	0	0
HowLong	0	0	0	0	0	0	1	0	0	0
Times	102	2	99	2	2	1	13	4	0	0
AccumulatedTime	566.753	4.011	1395.0009999999995	2	3.002	2	19.027	4.004	0	0
In	0	0	11:7:7	0	0	0	0	0	0	0
Out	0	0	11:7:12	0	0	0	0	0	0	0
HowLong	0	0	5	0	0	0	0	0	0	0
Times	102	2	100	2	2	1	13	4	0	0
AccumulatedTime	566.753	4.011	1400.0009999999995	2	3.002	2	19.027	4.004	0	0
In	11:7:12	0	0	0	0	0	0	0	0	0
Out	11:7:13	0	0	0	0	0	0	0	0	0
HowLong	1	0	0	0	0	0	0	0	0	0
Times	103	2	100	2	2	1	13	4	0	0
AccumulatedTime	567.753	4.011	1400.0009999999995	2	3.002	2	19.027	4.004	0	0
In	0	0	0	0	0	0	11:7:13	0	0	0
Out	0	0	0	0	0	0	11:7:14	0	0	0
HowLong	0	0	0	0	0	0	1	0	0	0
Times	103	2	100	2	2	1	14	4	0	0
AccumulatedTime	567.753	4.011	1400.0009999999995	2	3.002	2	20.027	4.004	0	0
In	0	0	0	0	11:7:14	0	0	0	0	0
Out	0	0	0	0	11:7:15	0	0	0	0	0
HowLong	0	0	0	0	1	0	0	0	0	0
Times	103	2	100	2	3	1	14	4	0	0
AccumulatedTime	567.753	4.011	1400.0009999999995	2	4.002	2	20.027	4.004	0	0
In	11:7:15	0	0	0	0	0	0	0	0	0
Out	11:7:36	0	0	0	0	0	0	0	0	0
HowLong	21.041	0	0	0	0	0	0	0	0	0
Times	104	2	100	2	3	1	14	4	0	0
AccumulatedTime	588.7940000000001	4.011	1400.0009999999995	2	4.002	2	20.027	4.004	0	0
In	0	0	11:7:36	0	0	0	0	0	0	0
Out	0	0	11:7:41	0	0	0	0	0	0	0
HowLong	0	0	5	0	0	0	0	0	0	0
Times	104	2	101	2	3	1	14	4	0	0
AccumulatedTime	588.7940000000001	4.011	1405.0009999999995	2	4.002	2	20.027	4.004	0	0
In	11:7:41	0	0	0	0	0	0	0	0	0
Out	11:7:42	0	0	0	0	0	0	0	0	0
HowLong	1	0	0	0	0	0	0	0	0	0
Times	105	2	101	2	3	1	14	4	0	0
AccumulatedTime	589.7940000000001	4.011	1405.0009999999995	2	4.002	2	20.027	4.004	0	0
In	0	0	11:7:42	0	0	0	0	0	0	0
Out	0	0	11:7:43	0	0	0	0	0	0	0
HowLong	0	0	1.028	0	0	0	0	0	0	0
Times	105	2	102	2	3	1	14	4	0	0
AccumulatedTime	589.7940000000001	4.011	1406.0289999999995	2	4.002	2	20.027	4.004	0	0
In	11:7:43	0	0	0	0	0	0	0	0	0
Out	11:7:46	0	0	0	0	0	0	0	0	0
HowLong	3.012	0	0	0	0	0	0	0	0	0
Times	106	2	102	2	3	1	14	4	0	0
AccumulatedTime	592.806	4.011	1406.0289999999995	2	4.002	2	20.027	4.004	0	0
In	0	0	11:7:46	0	0	0	0	0	0	0
Out	0	0	11:8:48	0	0	0	0	0	0	0
HowLong	0	0	62.082	0	0	0	0	0	0	0
Times	106	2	103	2	3	1	14	4	0	0
AccumulatedTime	592.806	4.011	1468.1109999999996	2	4.002	2	20.027	4.004	0	0
In	11:8:48	0	0	0	0	0	0	0	0	0
Out	11:8:50	0	0	0	0	0	0	0	0	0
HowLong	2	0	0	0	0	0	0	0	0	0
Times	107	2	103	2	3	1	14	4	0	0
AccumulatedTime	594.806	4.011	1468.1109999999996	2	4.002	2	20.027	4.004	0	0
In	0	0	11:8:50	0	0	0	0	0	0	0
Out	0	0	11:11:6	0	0	0	0	0	0	0
HowLong	0	0	135.246	0	0	0	0	0	0	0
Times	107	2	104	2	3	1	14	4	0	0
AccumulatedTime	594.806	4.011	1603.3569999999997	2	4.002	2	20.027	4.004	0	0
In	11:11:6	0	0	0	0	0	0	0	0	0
Out	11:11:9	0	0	0	0	0	0	0	0	0
HowLong	3	0	0	0	0	0	0	0	0	0
Times	108	2	104	2	3	1	14	4	0	0
AccumulatedTime	597.806	4.011	1603.3569999999997	2	4.002	2	20.027	4.004	0	0
In	0	0	11:11:9	0	0	0	0	0	0	0
Out	0	0	11:13:39	0	0	0	0	0	0	0
HowLong	0	0	150.209	0	0	0	0	0	0	0
Times	108	2	105	2	3	1	14	4	0	0
AccumulatedTime	597.806	4.011	1753.5659999999998	2	4.002	2	20.027	4.004	0	0
In	11:13:39	0	0	0	0	0	0	0	0	0
Out	11:13:41	0	0	0	0	0	0	0	0	0
HowLong	2.022	0	0	0	0	0	0	0	0	0
Times	109	2	105	2	3	1	14	4	0	0
AccumulatedTime	599.8280000000001	4.011	1753.5659999999998	2	4.002	2	20.027	4.004	0	0
In	0	0	11:13:41	0	0	0	0	0	0	0
Out	0	0	11:13:42	0	0	0	0	0	0	0
HowLong	0	0	1.011	0	0	0	0	0	0	0
Times	109	2	106	2	3	1	14	4	0	0
AccumulatedTime	599.8280000000001	4.011	1754.5769999999998	2	4.002	2	20.027	4.004	0	0
In	11:13:42	0	0	0	0	0	0	0	0	0
Out	11:13:47	0	0	0	0	0	0	0	0	0
HowLong	5.001	0	0	0	0	0	0	0	0	0
Times	110	2	106	2	3	1	14	4	0	0
AccumulatedTime	604.8290000000001	4.011	1754.5769999999998	2	4.002	2	20.027	4.004	0	0
In	0	0	11:13:47	0	0	0	0	0	0	0
Out	0	0	11:14:22	0	0	0	0	0	0	0
HowLong	0	0	35.04	0	0	0	0	0	0	0
Times	110	2	107	2	3	1	14	4	0	0
AccumulatedTime	604.8290000000001	4.011	1789.6169999999997	2	4.002	2	20.027	4.004	0	0
In	11:14:22	0	0	0	0	0	0	0	0	0
Out	11:14:23	0	0	0	0	0	0	0	0	0
HowLong	1	0	0	0	0	0	0	0	0	0
Times	111	2	107	2	3	1	14	4	0	0
AccumulatedTime	605.8290000000001	4.011	1789.6169999999997	2	4.002	2	20.027	4.004	0	0
In	0	0	11:14:23	0	0	0	0	0	0	0
Out	0	0	11:22:42	0	0	0	0	0	0	0
HowLong	0	0	498.606	0	0	0	0	0	0	0
Times	111	2	108	2	3	1	14	4	0	0
AccumulatedTime	605.8290000000001	4.011	2288.223	2	4.002	2	20.027	4.004	0	0
In	11:22:42	0	0	0	0	0	0	0	0	0
Out	11:22:43	0	0	0	0	0	0	0	0	0
HowLong	1	0	0	0	0	0	0	0	0	0
Times	112	2	108	2	3	1	14	4	0	0
AccumulatedTime	606.8290000000001	4.011	2288.223	2	4.002	2	20.027	4.004	0	0
In	0	0	11:22:43	0	0	0	0	0	0	0
Out	0	0	11:26:48	0	0	0	0	0	0	0
HowLong	0	0	245.367	0	0	0	0	0	0	0
Times	112	2	109	2	3	1	14	4	0	0
AccumulatedTime	606.8290000000001	4.011	2533.59	2	4.002	2	20.027	4.004	0	0
In	11:26:48	0	0	0	0	0	0	0	0	0
Out	11:26:50	0	0	0	0	0	0	0	0	0
HowLong	2	0	0	0	0	0	0	0	0	0
Times	113	2	109	2	3	1	14	4	0	0
AccumulatedTime	608.8290000000001	4.011	2533.59	2	4.002	2	20.027	4.004	0	0
In	0	0	11:26:50	0	0	0	0	0	0	0
Out	0	0	11:28:23	0	0	0	0	0	0	0
HowLong	0	0	93.083	0	0	0	0	0	0	0
Times	113	2	110	2	3	1	14	4	0	0
AccumulatedTime	608.8290000000001	4.011	2626.6730000000002	2	4.002	2	20.027	4.004	0	0
In	11:28:23	0	0	0	0	0	0	0	0	0
Out	11:28:27	0	0	0	0	0	0	0	0	0
HowLong	4.025	0	0	0	0	0	0	0	0	0
Times	114	2	110	2	3	1	14	4	0	0
AccumulatedTime	612.854	4.011	2626.6730000000002	2	4.002	2	20.027	4.004	0	0
In	0	0	0	0	0	0	11:28:27	0	0	0
Out	0	0	0	0	0	0	11:28:29	0	0	0
HowLong	0	0	0	0	0	0	2.009	0	0	0
Times	114	2	110	2	3	1	15	4	0	0
AccumulatedTime	612.854	4.011	2626.6730000000002	2	4.002	2	22.036	4.004	0	0
In	0	0	0	0	0	0	0	0	11:28:29	0
Out	0	0	0	0	0	0	0	0	11:32:32	0
HowLong	0	0	0	0	0	0	0	0	243.408	0
Times	114	2	110	2	3	1	15	4	1	0
AccumulatedTime	612.854	4.011	2626.6730000000002	2	4.002	2	22.036	4.004	243.408	0
In	0	0	0	0	0	0	0	11:32:32	0	0
Out	0	0	0	0	0	0	0	11:32:35	0	0
HowLong	0	0	0	0	0	0	0	3.002	0	0
Times	114	2	110	2	3	1	15	5	1	0
AccumulatedTime	612.854	4.011	2626.6730000000002	2	4.002	2	22.036	7.005999999999999	243.408	0
In	0	0	0	0	0	0	11:32:35	0	0	0
Out	0	0	0	0	0	0	11:32:37	0	0	0
HowLong	0	0	0	0	0	0	2.002	0	0	0
Times	114	2	110	2	3	1	16	5	1	0
AccumulatedTime	612.854	4.011	2626.6730000000002	2	4.002	2	24.038	7.005999999999999	243.408	0
In	11:32:37	0	0	0	0	0	0	0	0	0
Out	11:32:38	0	0	0	0	0	0	0	0	0
HowLong	1	0	0	0	0	0	0	0	0	0
Times	115	2	110	2	3	1	16	5	1	0
AccumulatedTime	613.854	4.011	2626.6730000000002	2	4.002	2	24.038	7.005999999999999	243.408	0
In	0	0	11:32:38	0	0	0	0	0	0	0
Out	0	0	11:32:39	0	0	0	0	0	0	0
HowLong	0	0	1	0	0	0	0	0	0	0
Times	115	2	111	2	3	1	16	5	1	0
AccumulatedTime	613.854	4.011	2627.6730000000002	2	4.002	2	24.038	7.005999999999999	243.408	0
In	0	0	0	0	0	0	11:32:39	0	0	0
Out	0	0	0	0	0	0	11:32:40	0	0	0
HowLong	0	0	0	0	0	0	1	0	0	0
Times	115	2	111	2	3	1	17	5	1	0
AccumulatedTime	613.854	4.011	2627.6730000000002	2	4.002	2	25.038	7.005999999999999	243.408	0
In	11:32:40	0	0	0	0	0	0	0	0	0
Out	11:32:41	0	0	0	0	0	0	0	0	0
HowLong	1	0	0	0	0	0	0	0	0	0
Times	116	2	111	2	3	1	17	5	1	0
AccumulatedTime	614.854	4.011	2627.6730000000002	2	4.002	2	25.038	7.005999999999999	243.408	0
In	0	0	0	0	0	0	11:32:41	0	0	0
Out	0	0	0	0	0	0	11:32:42	0	0	0
HowLong	0	0	0	0	0	0	1	0	0	0
Times	116	2	111	2	3	1	18	5	1	0
AccumulatedTime	614.854	4.011	2627.6730000000002	2	4.002	2	26.038	7.005999999999999	243.408	0
In	11:32:42	0	0	0	0	0	0	0	0	0
Out	11:32:43	0	0	0	0	0	0	0	0	0
HowLong	1	0	0	0	0	0	0	0	0	0
Times	117	2	111	2	3	1	18	5	1	0
AccumulatedTime	615.854	4.011	2627.6730000000002	2	4.002	2	26.038	7.005999999999999	243.408	0
In	0	0	0	0	0	0	11:32:43	0	0	0
Out	0	0	0	0	0	0	11:32:44	0	0	0
HowLong	0	0	0	0	0	0	1	0	0	0
Times	117	2	111	2	3	1	19	5	1	0
AccumulatedTime	615.854	4.011	2627.6730000000002	2	4.002	2	27.038	7.005999999999999	243.408	0
In	0	0	11:32:44	0	0	0	0	0	0	0
Out	0	0	11:32:45	0	0	0	0	0	0	0
HowLong	0	0	1	0	0	0	0	0	0	0
Times	117	2	112	2	3	1	19	5	1	0
AccumulatedTime	615.854	4.011	2628.6730000000002	2	4.002	2	27.038	7.005999999999999	243.408	0
In	0	0	0	0	0	0	11:32:45	0	0	0
Out	0	0	0	0	0	0	11:32:47	0	0	0
HowLong	0	0	0	0	0	0	2	0	0	0
Times	117	2	112	2	3	1	20	5	1	0
AccumulatedTime	615.854	4.011	2628.6730000000002	2	4.002	2	29.038	7.005999999999999	243.408	0
In	11:32:47	0	0	0	0	0	0	0	0	0
Out	11:32:52	0	0	0	0	0	0	0	0	0
HowLong	5	0	0	0	0	0	0	0	0	0
Times	118	2	112	2	3	1	20	5	1	0
AccumulatedTime	620.854	4.011	2628.6730000000002	2	4.002	2	29.038	7.005999999999999	243.408	0
In	0	0	0	0	0	0	11:32:52	0	0	0
Out	0	0	0	0	0	0	11:32:53	0	0	0
HowLong	0	0	0	0	0	0	1	0	0	0
Times	118	2	112	2	3	1	21	5	1	0
AccumulatedTime	620.854	4.011	2628.6730000000002	2	4.002	2	30.038	7.005999999999999	243.408	0
In	0	0	11:32:53	0	0	0	0	0	0	0
Out	0	0	11:32:54	0	0	0	0	0	0	0
HowLong	0	0	1	0	0	0	0	0	0	0
Times	118	2	113	2	3	1	21	5	1	0
AccumulatedTime	620.854	4.011	2629.6730000000002	2	4.002	2	30.038	7.005999999999999	243.408	0
In	11:32:54	0	0	0	0	0	0	0	0	0
Out	11:34:7	0	0	0	0	0	0	0	0	0
HowLong	72.04	0	0	0	0	0	0	0	0	0
Times	119	2	113	2	3	1	21	5	1	0
AccumulatedTime	692.894	4.011	2629.6730000000002	2	4.002	2	30.038	7.005999999999999	243.408	0
In	0	0	0	0	0	0	0	11:34:7	0	0
Out	0	0	0	0	0	0	0	11:34:9	0	0
HowLong	0	0	0	0	0	0	0	2.027	0	0
Times	119	2	113	2	3	1	21	6	1	0
AccumulatedTime	692.894	4.011	2629.6730000000002	2	4.002	2	30.038	9.033	243.408	0
In	0	0	0	0	0	0	0	0	11:34:9	0
Out	0	0	0	0	0	0	0	0	11:34:45	0
HowLong	0	0	0	0	0	0	0	0	36.176	0
Times	119	2	113	2	3	1	21	6	2	0
AccumulatedTime	692.894	4.011	2629.6730000000002	2	4.002	2	30.038	9.033	279.584	0
In	0	0	0	0	0	0	0	11:34:45	0	0
Out	0	0	0	0	0	0	0	11:34:46	0	0
HowLong	0	0	0	0	0	0	0	1	0	0
Times	119	2	113	2	3	1	21	7	2	0
AccumulatedTime	692.894	4.011	2629.6730000000002	2	4.002	2	30.038	10.033	279.584	0
In	0	0	0	11:34:46	0	0	0	0	0	0
Out	0	0	0	11:34:47	0	0	0	0	0	0
HowLong	0	0	0	1	0	0	0	0	0	0
Times	119	2	113	3	3	1	21	7	2	0
AccumulatedTime	692.894	4.011	2629.6730000000002	3	4.002	2	30.038	10.033	279.584	0
In	11:34:47	0	0	0	0	0	0	0	0	0
Out	11:34:48	0	0	0	0	0	0	0	0	0
HowLong	1	0	0	0	0	0	0	0	0	0
Times	120	2	113	3	3	1	21	7	2	0
AccumulatedTime	693.894	4.011	2629.6730000000002	3	4.002	2	30.038	10.033	279.584	0
In	0	0	0	0	0	0	11:34:48	0	0	0
Out	0	0	0	0	0	0	11:34:49	0	0	0
HowLong	0	0	0	0	0	0	1	0	0	0
Times	120	2	113	3	3	1	22	7	2	0
AccumulatedTime	693.894	4.011	2629.6730000000002	3	4.002	2	31.038	10.033	279.584	0
In	0	0	11:34:49	0	0	0	0	0	0	0
Out	0	0	11:34:50	0	0	0	0	0	0	0
HowLong	0	0	1	0	0	0	0	0	0	0
Times	120	2	114	3	3	1	22	7	2	0
AccumulatedTime	693.894	4.011	2630.6730000000002	3	4.002	2	31.038	10.033	279.584	0
In	11:34:50	0	0	0	0	0	0	0	0	0
Out	11:34:53	0	0	0	0	0	0	0	0	0
HowLong	3	0	0	0	0	0	0	0	0	0
Times	121	2	114	3	3	1	22	7	2	0
AccumulatedTime	696.894	4.011	2630.6730000000002	3	4.002	2	31.038	10.033	279.584	0
In	0	0	0	0	0	0	11:34:53	0	0	0
Out	0	0	0	0	0	0	11:34:56	0	0	0
HowLong	0	0	0	0	0	0	3	0	0	0
Times	121	2	114	3	3	1	23	7	2	0
AccumulatedTime	696.894	4.011	2630.6730000000002	3	4.002	2	34.038	10.033	279.584	0
In	11:34:56	0	0	0	0	0	0	0	0	0
Out	11:34:57	0	0	0	0	0	0	0	0	0
HowLong	1	0	0	0	0	0	0	0	0	0
Times	122	2	114	3	3	1	23	7	2	0
AccumulatedTime	697.894	4.011	2630.6730000000002	3	4.002	2	34.038	10.033	279.584	0
In	0	0	0	0	0	0	11:34:57	0	0	0
Out	0	0	0	0	0	0	11:34:58	0	0	0
HowLong	0	0	0	0	0	0	1	0	0	0
Times	122	2	114	3	3	1	24	7	2	0
AccumulatedTime	697.894	4.011	2630.6730000000002	3	4.002	2	35.038	10.033	279.584	0
In	0	0	11:34:58	0	0	0	0	0	0	0
Out	0	0	11:34:59	0	0	0	0	0	0	0
HowLong	0	0	1	0	0	0	0	0	0	0
Times	122	2	115	3	3	1	24	7	2	0
AccumulatedTime	697.894	4.011	2631.6730000000002	3	4.002	2	35.038	10.033	279.584	0
In	0	0	0	11:34:59	0	0	0	0	0	0
Out	0	0	0	11:35:0	0	0	0	0	0	0
HowLong	0	0	0	1	0	0	0	0	0	0
Times	122	2	115	4	3	1	24	7	2	0
AccumulatedTime	697.894	4.011	2631.6730000000002	4	4.002	2	35.038	10.033	279.584	0
In	11:35:0	0	0	0	0	0	0	0	0	0
Out	11:36:55	0	0	0	0	0	0	0	0	0
HowLong	115.122	0	0	0	0	0	0	0	0	0
Times	123	2	115	4	3	1	24	7	2	0
AccumulatedTime	813.016	4.011	2631.6730000000002	4	4.002	2	35.038	10.033	279.584	0
In	0	0	11:36:55	0	0	0	0	0	0	0
Out	0	0	11:36:56	0	0	0	0	0	0	0
HowLong	0	0	1	0	0	0	0	0	0	0
Times	123	2	116	4	3	1	24	7	2	0
AccumulatedTime	813.016	4.011	2632.6730000000002	4	4.002	2	35.038	10.033	279.584	0
In	0	0	0	11:36:56	0	0	0	0	0	0
Out	0	0	0	11:36:57	0	0	0	0	0	0
HowLong	0	0	0	1	0	0	0	0	0	0
Times	123	2	116	5	3	1	24	7	2	0
AccumulatedTime	813.016	4.011	2632.6730000000002	5	4.002	2	35.038	10.033	279.584	0
In	0	0	11:36:57	0	0	0	0	0	0	0
Out	0	0	11:36:58	0	0	0	0	0	0	0
HowLong	0	0	1	0	0	0	0	0	0	0
Times	123	2	117	5	3	1	24	7	2	0
AccumulatedTime	813.016	4.011	2633.6730000000002	5	4.002	2	35.038	10.033	279.584	0
In	0	0	0	0	0	0	11:36:58	0	0	0
Out	0	0	0	0	0	0	11:37:3	0	0	0
HowLong	0	0	0	0	0	0	5	0	0	0
Times	123	2	117	5	3	1	25	7	2	0
AccumulatedTime	813.016	4.011	2633.6730000000002	5	4.002	2	40.038	10.033	279.584	0
In	11:37:3	0	0	0	0	0	0	0	0	0
Out	11:37:4	0	0	0	0	0	0	0	0	0
HowLong	1	0	0	0	0	0	0	0	0	0
Times	124	2	117	5	3	1	25	7	2	0
AccumulatedTime	814.016	4.011	2633.6730000000002	5	4.002	2	40.038	10.033	279.584	0
In	0	0	0	11:37:4	0	0	0	0	0	0
Out	0	0	0	11:37:5	0	0	0	0	0	0
HowLong	0	0	0	1	0	0	0	0	0	0
Times	124	2	117	6	3	1	25	7	2	0
AccumulatedTime	814.016	4.011	2633.6730000000002	6	4.002	2	40.038	10.033	279.584	0
In	11:37:5	0	0	0	0	0	0	0	0	0
Out	11:37:8	0	0	0	0	0	0	0	0	0
HowLong	3	0	0	0	0	0	0	0	0	0
Times	125	2	117	6	3	1	25	7	2	0
AccumulatedTime	817.016	4.011	2633.6730000000002	6	4.002	2	40.038	10.033	279.584	0
In	0	0	11:37:8	0	0	0	0	0	0	0
Out	0	0	11:37:9	0	0	0	0	0	0	0
HowLong	0	0	1	0	0	0	0	0	0	0
Times	125	2	118	6	3	1	25	7	2	0
AccumulatedTime	817.016	4.011	2634.6730000000002	6	4.002	2	40.038	10.033	279.584	0
In	11:37:9	0	0	0	0	0	0	0	0	0
Out	11:37:10	0	0	0	0	0	0	0	0	0
HowLong	1	0	0	0	0	0	0	0	0	0
Times	126	2	118	6	3	1	25	7	2	0
AccumulatedTime	818.016	4.011	2634.6730000000002	6	4.002	2	40.038	10.033	279.584	0
In	0	0	11:37:10	0	0	0	0	0	0	0
Out	0	0	11:37:11	0	0	0	0	0	0	0
HowLong	0	0	1	0	0	0	0	0	0	0
Times	126	2	119	6	3	1	25	7	2	0
AccumulatedTime	818.016	4.011	2635.6730000000002	6	4.002	2	40.038	10.033	279.584	0
In	11:37:11	0	0	0	0	0	0	0	0	0
Out	11:37:58	0	0	0	0	0	0	0	0	0
HowLong	47.04	0	0	0	0	0	0	0	0	0
Times	127	2	119	6	3	1	25	7	2	0
AccumulatedTime	865.0559999999999	4.011	2635.6730000000002	6	4.002	2	40.038	10.033	279.584	0
In	0	0	11:37:58	0	0	0	0	0	0	0
Out	0	0	11:37:59	0	0	0	0	0	0	0
HowLong	0	0	1	0	0	0	0	0	0	0
Times	127	2	120	6	3	1	25	7	2	0
AccumulatedTime	865.0559999999999	4.011	2636.6730000000002	6	4.002	2	40.038	10.033	279.584	0
In	11:37:59	0	0	0	0	0	0	0	0	0
Out	11:51:20	0	0	0	0	0	0	0	0	0
HowLong	801.012	0	0	0	0	0	0	0	0	0
Times	128	2	120	6	3	1	25	7	2	0
AccumulatedTime	1666.0679999999998	4.011	2636.6730000000002	6	4.002	2	40.038	10.033	279.584	0
In	0	0	11:51:20	0	0	0	0	0	0	0
Out	0	0	11:51:24	0	0	0	0	0	0	0
HowLong	0	0	4	0	0	0	0	0	0	0
Times	128	2	121	6	3	1	25	7	2	0
AccumulatedTime	1666.0679999999998	4.011	2640.6730000000002	6	4.002	2	40.038	10.033	279.584	0
In	11:51:24	0	0	0	0	0	0	0	0	0
Out	11:51:25	0	0	0	0	0	0	0	0	0
HowLong	1	0	0	0	0	0	0	0	0	0
Times	129	2	121	6	3	1	25	7	2	0
AccumulatedTime	1667.0679999999998	4.011	2640.6730000000002	6	4.002	2	40.038	10.033	279.584	0
In	0	0	11:51:25	0	0	0	0	0	0	0
Out	0	0	11:51:26	0	0	0	0	0	0	0
HowLong	0	0	1	0	0	0	0	0	0	0
Times	129	2	122	6	3	1	25	7	2	0
AccumulatedTime	1667.0679999999998	4.011	2641.6730000000002	6	4.002	2	40.038	10.033	279.584	0
In	0	0	0	0	0	0	11:51:26	0	0	0
Out	0	0	0	0	0	0	11:51:28	0	0	0
HowLong	0	0	0	0	0	0	2	0	0	0
Times	129	2	122	6	3	1	26	7	2	0
AccumulatedTime	1667.0679999999998	4.011	2641.6730000000002	6	4.002	2	42.038	10.033	279.584	0
In	11:51:28	0	0	0	0	0	0	0	0	0
Out	11:51:35	0	0	0	0	0	0	0	0	0
HowLong	7.038	0	0	0	0	0	0	0	0	0
Times	130	2	122	6	3	1	26	7	2	0
AccumulatedTime	1674.1059999999998	4.011	2641.6730000000002	6	4.002	2	42.038	10.033	279.584	0
In	0	0	11:51:35	0	0	0	0	0	0	0
Out	0	0	11:51:36	0	0	0	0	0	0	0
HowLong	0	0	1.001	0	0	0	0	0	0	0
Times	130	2	123	6	3	1	26	7	2	0
AccumulatedTime	1674.1059999999998	4.011	2642.6740000000004	6	4.002	2	42.038	10.033	279.584	0
In	11:51:36	0	0	0	0	0	0	0	0	0
Out	11:51:44	0	0	0	0	0	0	0	0	0
HowLong	8.001	0	0	0	0	0	0	0	0	0
Times	131	2	123	6	3	1	26	7	2	0
AccumulatedTime	1682.1069999999997	4.011	2642.6740000000004	6	4.002	2	42.038	10.033	279.584	0
In	0	0	11:51:44	0	0	0	0	0	0	0
Out	0	0	11:51:45	0	0	0	0	0	0	0
HowLong	0	0	1.002	0	0	0	0	0	0	0
Times	131	2	124	6	3	1	26	7	2	0
AccumulatedTime	1682.1069999999997	4.011	2643.6760000000004	6	4.002	2	42.038	10.033	279.584	0
In	11:51:45	0	0	0	0	0	0	0	0	0
Out	11:51:53	0	0	0	0	0	0	0	0	0
HowLong	8	0	0	0	0	0	0	0	0	0
Times	132	2	124	6	3	1	26	7	2	0
AccumulatedTime	1690.1069999999997	4.011	2643.6760000000004	6	4.002	2	42.038	10.033	279.584	0
In	0	0	11:51:53	0	0	0	0	0	0	0
Out	0	0	11:51:54	0	0	0	0	0	0	0
HowLong	0	0	1	0	0	0	0	0	0	0
Times	132	2	125	6	3	1	26	7	2	0
AccumulatedTime	1690.1069999999997	4.011	2644.6760000000004	6	4.002	2	42.038	10.033	279.584	0
In	11:51:54	0	0	0	0	0	0	0	0	0
Out	11:51:59	0	0	0	0	0	0	0	0	0
HowLong	5	0	0	0	0	0	0	0	0	0
Times	133	2	125	6	3	1	26	7	2	0
AccumulatedTime	1695.1069999999997	4.011	2644.6760000000004	6	4.002	2	42.038	10.033	279.584	0
In	0	0	11:51:59	0	0	0	0	0	0	0
Out	0	0	11:52:15	0	0	0	0	0	0	0
HowLong	0	0	16.001	0	0	0	0	0	0	0
Times	133	2	126	6	3	1	26	7	2	0
AccumulatedTime	1695.1069999999997	4.011	2660.6770000000006	6	4.002	2	42.038	10.033	279.584	0
In	11:52:15	0	0	0	0	0	0	0	0	0
Out	11:52:16	0	0	0	0	0	0	0	0	0
HowLong	1	0	0	0	0	0	0	0	0	0
Times	134	2	126	6	3	1	26	7	2	0
AccumulatedTime	1696.1069999999997	4.011	2660.6770000000006	6	4.002	2	42.038	10.033	279.584	0
In	0	0	11:52:16	0	0	0	0	0	0	0
Out	0	0	11:52:18	0	0	0	0	0	0	0
HowLong	0	0	2	0	0	0	0	0	0	0
Times	134	2	127	6	3	1	26	7	2	0
AccumulatedTime	1696.1069999999997	4.011	2662.6770000000006	6	4.002	2	42.038	10.033	279.584	0
In	11:52:18	0	0	0	0	0	0	0	0	0
Out	11:52:20	0	0	0	0	0	0	0	0	0
HowLong	2	0	0	0	0	0	0	0	0	0
Times	135	2	127	6	3	1	26	7	2	0
AccumulatedTime	1698.1069999999997	4.011	2662.6770000000006	6	4.002	2	42.038	10.033	279.584	0
In	0	0	11:52:20	0	0	0	0	0	0	0
Out	0	0	11:52:21	0	0	0	0	0	0	0
HowLong	0	0	1	0	0	0	0	0	0	0
Times	135	2	128	6	3	1	26	7	2	0
AccumulatedTime	1698.1069999999997	4.011	2663.6770000000006	6	4.002	2	42.038	10.033	279.584	0
In	11:52:21	0	0	0	0	0	0	0	0	0
Out	11:52:22	0	0	0	0	0	0	0	0	0
HowLong	1	0	0	0	0	0	0	0	0	0
Times	136	2	128	6	3	1	26	7	2	0
AccumulatedTime	1699.1069999999997	4.011	2663.6770000000006	6	4.002	2	42.038	10.033	279.584	0
In	0	0	11:52:22	0	0	0	0	0	0	0
Out	0	0	11:52:25	0	0	0	0	0	0	0
HowLong	0	0	3.005	0	0	0	0	0	0	0
Times	136	2	129	6	3	1	26	7	2	0
AccumulatedTime	1699.1069999999997	4.011	2666.6820000000007	6	4.002	2	42.038	10.033	279.584	0
In	11:52:25	0	0	0	0	0	0	0	0	0
Out	11:52:27	0	0	0	0	0	0	0	0	0
HowLong	2.031	0	0	0	0	0	0	0	0	0
Times	137	2	129	6	3	1	26	7	2	0
AccumulatedTime	1701.1379999999997	4.011	2666.6820000000007	6	4.002	2	42.038	10.033	279.584	0
In	0	0	11:52:27	0	0	0	0	0	0	0
Out	0	0	11:52:28	0	0	0	0	0	0	0
HowLong	0	0	1.001	0	0	0	0	0	0	0
Times	137	2	130	6	3	1	26	7	2	0
AccumulatedTime	1701.1379999999997	4.011	2667.683000000001	6	4.002	2	42.038	10.033	279.584	0
In	11:52:28	0	0	0	0	0	0	0	0	0
Out	11:52:33	0	0	0	0	0	0	0	0	0
HowLong	5.001	0	0	0	0	0	0	0	0	0
Times	138	2	130	6	3	1	26	7	2	0
AccumulatedTime	1706.1389999999997	4.011	2667.683000000001	6	4.002	2	42.038	10.033	279.584	0
In	0	0	11:52:33	0	0	0	0	0	0	0
Out	0	0	11:52:35	0	0	0	0	0	0	0
HowLong	0	0	2	0	0	0	0	0	0	0
Times	138	2	131	6	3	1	26	7	2	0
AccumulatedTime	1706.1389999999997	4.011	2669.683000000001	6	4.002	2	42.038	10.033	279.584	0
In	11:52:35	0	0	0	0	0	0	0	0	0
Out	11:52:38	0	0	0	0	0	0	0	0	0
HowLong	3	0	0	0	0	0	0	0	0	0
Times	139	2	131	6	3	1	26	7	2	0
AccumulatedTime	1709.1389999999997	4.011	2669.683000000001	6	4.002	2	42.038	10.033	279.584	0
In	0	0	11:52:38	0	0	0	0	0	0	0
Out	0	0	11:52:39	0	0	0	0	0	0	0
HowLong	0	0	1	0	0	0	0	0	0	0
Times	139	2	132	6	3	1	26	7	2	0
AccumulatedTime	1709.1389999999997	4.011	2670.683000000001	6	4.002	2	42.038	10.033	279.584	0
In	11:52:39	0	0	0	0	0	0	0	0	0
Out	11:52:40	0	0	0	0	0	0	0	0	0
HowLong	1.002	0	0	0	0	0	0	0	0	0
Times	140	2	132	6	3	1	26	7	2	0
AccumulatedTime	1710.1409999999996	4.011	2670.683000000001	6	4.002	2	42.038	10.033	279.584	0
In	0	0	11:52:40	0	0	0	0	0	0	0
Out	0	0	11:52:41	0	0	0	0	0	0	0
HowLong	0	0	1	0	0	0	0	0	0	0
Times	140	2	133	6	3	1	26	7	2	0
AccumulatedTime	1710.1409999999996	4.011	2671.683000000001	6	4.002	2	42.038	10.033	279.584	0
In	11:52:41	0	0	0	0	0	0	0	0	0
Out	11:52:44	0	0	0	0	0	0	0	0	0
HowLong	3.024	0	0	0	0	0	0	0	0	0
Times	141	2	133	6	3	1	26	7	2	0
AccumulatedTime	1713.1649999999995	4.011	2671.683000000001	6	4.002	2	42.038	10.033	279.584	0
In	0	0	11:52:44	0	0	0	0	0	0	0
Out	0	0	11:52:45	0	0	0	0	0	0	0
HowLong	0	0	1.011	0	0	0	0	0	0	0
Times	141	2	134	6	3	1	26	7	2	0
AccumulatedTime	1713.1649999999995	4.011	2672.694000000001	6	4.002	2	42.038	10.033	279.584	0
In	11:52:45	0	0	0	0	0	0	0	0	0
Out	11:52:46	0	0	0	0	0	0	0	0	0
HowLong	1.001	0	0	0	0	0	0	0	0	0
Times	142	2	134	6	3	1	26	7	2	0
AccumulatedTime	1714.1659999999995	4.011	2672.694000000001	6	4.002	2	42.038	10.033	279.584	0
In	0	0	11:52:46	0	0	0	0	0	0	0
Out	0	0	11:52:48	0	0	0	0	0	0	0
HowLong	0	0	2.001	0	0	0	0	0	0	0
Times	142	2	135	6	3	1	26	7	2	0
AccumulatedTime	1714.1659999999995	4.011	2674.695000000001	6	4.002	2	42.038	10.033	279.584	0
In	11:52:48	0	0	0	0	0	0	0	0	0
Out	11:52:58	0	0	0	0	0	0	0	0	0
HowLong	10.043	0	0	0	0	0	0	0	0	0
Times	143	2	135	6	3	1	26	7	2	0
AccumulatedTime	1724.2089999999994	4.011	2674.695000000001	6	4.002	2	42.038	10.033	279.584	0
In	0	0	11:52:58	0	0	0	0	0	0	0
Out	0	0	11:53:4	0	0	0	0	0	0	0
HowLong	0	0	6	0	0	0	0	0	0	0
Times	143	2	136	6	3	1	26	7	2	0
AccumulatedTime	1724.2089999999994	4.011	2680.695000000001	6	4.002	2	42.038	10.033	279.584	0
In	11:53:4	0	0	0	0	0	0	0	0	0
Out	11:53:5	0	0	0	0	0	0	0	0	0
HowLong	1	0	0	0	0	0	0	0	0	0
Times	144	2	136	6	3	1	26	7	2	0
AccumulatedTime	1725.2089999999994	4.011	2680.695000000001	6	4.002	2	42.038	10.033	279.584	0
In	0	0	11:53:5	0	0	0	0	0	0	0
Out	0	0	11:53:9	0	0	0	0	0	0	0
HowLong	0	0	4	0	0	0	0	0	0	0
Times	144	2	137	6	3	1	26	7	2	0
AccumulatedTime	1725.2089999999994	4.011	2684.695000000001	6	4.002	2	42.038	10.033	279.584	0
In	11:53:9	0	0	0	0	0	0	0	0	0
Out	11:53:10	0	0	0	0	0	0	0	0	0
HowLong	1	0	0	0	0	0	0	0	0	0
Times	145	2	137	6	3	1	26	7	2	0
AccumulatedTime	1726.2089999999994	4.011	2684.695000000001	6	4.002	2	42.038	10.033	279.584	0
In	0	0	11:53:10	0	0	0	0	0	0	0
Out	0	0	11:53:11	0	0	0	0	0	0	0
HowLong	0	0	1	0	0	0	0	0	0	0
Times	145	2	138	6	3	1	26	7	2	0
AccumulatedTime	1726.2089999999994	4.011	2685.695000000001	6	4.002	2	42.038	10.033	279.584	0
In	11:53:11	0	0	0	0	0	0	0	0	0
Out	11:53:13	0	0	0	0	0	0	0	0	0
HowLong	2	0	0	0	0	0	0	0	0	0
Times	146	2	138	6	3	1	26	7	2	0
AccumulatedTime	1728.2089999999994	4.011	2685.695000000001	6	4.002	2	42.038	10.033	279.584	0
In	0	0	11:53:13	0	0	0	0	0	0	0
Out	0	0	11:53:43	0	0	0	0	0	0	0
HowLong	0	0	30	0	0	0	0	0	0	0
Times	146	2	139	6	3	1	26	7	2	0
AccumulatedTime	1728.2089999999994	4.011	2715.695000000001	6	4.002	2	42.038	10.033	279.584	0
In	11:53:43	0	0	0	0	0	0	0	0	0
Out	11:53:45	0	0	0	0	0	0	0	0	0
HowLong	2.002	0	0	0	0	0	0	0	0	0
Times	147	2	139	6	3	1	26	7	2	0
AccumulatedTime	1730.2109999999993	4.011	2715.695000000001	6	4.002	2	42.038	10.033	279.584	0
In	0	0	11:53:45	0	0	0	0	0	0	0
Out	0	0	11:53:48	0	0	0	0	0	0	0
HowLong	0	0	3	0	0	0	0	0	0	0
Times	147	2	140	6	3	1	26	7	2	0
AccumulatedTime	1730.2109999999993	4.011	2718.695000000001	6	4.002	2	42.038	10.033	279.584	0
In	11:53:48	0	0	0	0	0	0	0	0	0
Out	11:53:49	0	0	0	0	0	0	0	0	0
HowLong	1	0	0	0	0	0	0	0	0	0
Times	148	2	140	6	3	1	26	7	2	0
AccumulatedTime	1731.2109999999993	4.011	2718.695000000001	6	4.002	2	42.038	10.033	279.584	0
In	0	0	11:53:49	0	0	0	0	0	0	0
Out	0	0	11:53:56	0	0	0	0	0	0	0
HowLong	0	0	7.001	0	0	0	0	0	0	0
Times	148	2	141	6	3	1	26	7	2	0
AccumulatedTime	1731.2109999999993	4.011	2725.6960000000013	6	4.002	2	42.038	10.033	279.584	0
In	11:53:56	0	0	0	0	0	0	0	0	0
Out	11:53:57	0	0	0	0	0	0	0	0	0
HowLong	1	0	0	0	0	0	0	0	0	0
Times	149	2	141	6	3	1	26	7	2	0
AccumulatedTime	1732.2109999999993	4.011	2725.6960000000013	6	4.002	2	42.038	10.033	279.584	0
In	0	0	11:53:57	0	0	0	0	0	0	0
Out	0	0	11:54:46	0	0	0	0	0	0	0
HowLong	0	0	49.077	0	0	0	0	0	0	0
Times	149	2	142	6	3	1	26	7	2	0
AccumulatedTime	1732.2109999999993	4.011	2774.773000000001	6	4.002	2	42.038	10.033	279.584	0
In	0	0	0	0	0	0	11:54:46	0	0	0
Out	0	0	0	0	0	0	11:54:47	0	0	0
HowLong	0	0	0	0	0	0	1	0	0	0
Times	149	2	142	6	3	1	27	7	2	0
AccumulatedTime	1732.2109999999993	4.011	2774.773000000001	6	4.002	2	43.038	10.033	279.584	0
In	11:54:47	0	0	0	0	0	0	0	0	0
Out	11:54:48	0	0	0	0	0	0	0	0	0
HowLong	1	0	0	0	0	0	0	0	0	0
Times	150	2	142	6	3	1	27	7	2	0
AccumulatedTime	1733.2109999999993	4.011	2774.773000000001	6	4.002	2	43.038	10.033	279.584	0
In	0	0	11:54:48	0	0	0	0	0	0	0
Out	0	0	11:54:49	0	0	0	0	0	0	0
HowLong	0	0	1	0	0	0	0	0	0	0
Times	150	2	143	6	3	1	27	7	2	0
AccumulatedTime	1733.2109999999993	4.011	2775.773000000001	6	4.002	2	43.038	10.033	279.584	0
In	11:54:49	0	0	0	0	0	0	0	0	0
Out	11:54:50	0	0	0	0	0	0	0	0	0
HowLong	1	0	0	0	0	0	0	0	0	0
Times	151	2	143	6	3	1	27	7	2	0
AccumulatedTime	1734.2109999999993	4.011	2775.773000000001	6	4.002	2	43.038	10.033	279.584	0
In	0	0	11:54:50	0	0	0	0	0	0	0
Out	0	0	11:54:54	0	0	0	0	0	0	0
HowLong	0	0	4	0	0	0	0	0	0	0
Times	151	2	144	6	3	1	27	7	2	0
AccumulatedTime	1734.2109999999993	4.011	2779.773000000001	6	4.002	2	43.038	10.033	279.584	0
In	11:54:54	0	0	0	0	0	0	0	0	0
Out	11:54:55	0	0	0	0	0	0	0	0	0
HowLong	1.005	0	0	0	0	0	0	0	0	0
Times	152	2	144	6	3	1	27	7	2	0
AccumulatedTime	1735.2159999999994	4.011	2779.773000000001	6	4.002	2	43.038	10.033	279.584	0
In	0	0	0	0	0	0	11:54:55	0	0	0
Out	0	0	0	0	0	0	11:54:57	0	0	0
HowLong	0	0	0	0	0	0	2.003	0	0	0
Times	152	2	144	6	3	1	28	7	2	0
AccumulatedTime	1735.2159999999994	4.011	2779.773000000001	6	4.002	2	45.041	10.033	279.584	0
In	0	0	11:54:57	0	0	0	0	0	0	0
Out	0	0	11:54:58	0	0	0	0	0	0	0
HowLong	0	0	1.018	0	0	0	0	0	0	0
Times	152	2	145	6	3	1	28	7	2	0
AccumulatedTime	1735.2159999999994	4.011	2780.791000000001	6	4.002	2	45.041	10.033	279.584	0
In	11:54:58	0	0	0	0	0	0	0	0	0
Out	11:55:9	0	0	0	0	0	0	0	0	0
HowLong	11.013	0	0	0	0	0	0	0	0	0
Times	153	2	145	6	3	1	28	7	2	0
AccumulatedTime	1746.2289999999994	4.011	2780.791000000001	6	4.002	2	45.041	10.033	279.584	0
In	0	0	11:55:9	0	0	0	0	0	0	0
Out	0	0	11:55:10	0	0	0	0	0	0	0
HowLong	0	0	1.001	0	0	0	0	0	0	0
Times	153	2	146	6	3	1	28	7	2	0
AccumulatedTime	1746.2289999999994	4.011	2781.7920000000013	6	4.002	2	45.041	10.033	279.584	0
In	11:55:10	0	0	0	0	0	0	0	0	0
Out	11:55:12	0	0	0	0	0	0	0	0	0
HowLong	2	0	0	0	0	0	0	0	0	0
Times	154	2	146	6	3	1	28	7	2	0
AccumulatedTime	1748.2289999999994	4.011	2781.7920000000013	6	4.002	2	45.041	10.033	279.584	0
In	0	0	11:55:12	0	0	0	0	0	0	0
Out	0	0	11:55:14	0	0	0	0	0	0	0
HowLong	0	0	2	0	0	0	0	0	0	0
Times	154	2	147	6	3	1	28	7	2	0
AccumulatedTime	1748.2289999999994	4.011	2783.7920000000013	6	4.002	2	45.041	10.033	279.584	0
In	11:55:14	0	0	0	0	0	0	0	0	0
Out	11:55:21	0	0	0	0	0	0	0	0	0
HowLong	7	0	0	0	0	0	0	0	0	0
Times	155	2	147	6	3	1	28	7	2	0
AccumulatedTime	1755.2289999999994	4.011	2783.7920000000013	6	4.002	2	45.041	10.033	279.584	0
In	0	0	11:55:21	0	0	0	0	0	0	0
Out	0	0	11:55:22	0	0	0	0	0	0	0
HowLong	0	0	1	0	0	0	0	0	0	0
Times	155	2	148	6	3	1	28	7	2	0
AccumulatedTime	1755.2289999999994	4.011	2784.7920000000013	6	4.002	2	45.041	10.033	279.584	0
In	11:55:22	0	0	0	0	0	0	0	0	0
Out	11:55:23	0	0	0	0	0	0	0	0	0
HowLong	1	0	0	0	0	0	0	0	0	0
Times	156	2	148	6	3	1	28	7	2	0
AccumulatedTime	1756.2289999999994	4.011	2784.7920000000013	6	4.002	2	45.041	10.033	279.584	0
In	0	0	11:55:23	0	0	0	0	0	0	0
Out	0	0	11:55:25	0	0	0	0	0	0	0
HowLong	0	0	2	0	0	0	0	0	0	0
Times	156	2	149	6	3	1	28	7	2	0
AccumulatedTime	1756.2289999999994	4.011	2786.7920000000013	6	4.002	2	45.041	10.033	279.584	0
In	11:55:25	0	0	0	0	0	0	0	0	0
Out	11:55:29	0	0	0	0	0	0	0	0	0
HowLong	4.007	0	0	0	0	0	0	0	0	0
Times	157	2	149	6	3	1	28	7	2	0
AccumulatedTime	1760.2359999999994	4.011	2786.7920000000013	6	4.002	2	45.041	10.033	279.584	0
In	0	0	11:55:29	0	0	0	0	0	0	0
Out	0	0	11:55:32	0	0	0	0	0	0	0
HowLong	0	0	3.033	0	0	0	0	0	0	0
Times	157	2	150	6	3	1	28	7	2	0
AccumulatedTime	1760.2359999999994	4.011	2789.825000000001	6	4.002	2	45.041	10.033	279.584	0
In	11:55:32	0	0	0	0	0	0	0	0	0
Out	11:55:43	0	0	0	0	0	0	0	0	0
HowLong	11.001	0	0	0	0	0	0	0	0	0
Times	158	2	150	6	3	1	28	7	2	0
AccumulatedTime	1771.2369999999994	4.011	2789.825000000001	6	4.002	2	45.041	10.033	279.584	0
In	0	0	11:55:43	0	0	0	0	0	0	0
Out	0	0	11:55:44	0	0	0	0	0	0	0
HowLong	0	0	1	0	0	0	0	0	0	0
Times	158	2	151	6	3	1	28	7	2	0
AccumulatedTime	1771.2369999999994	4.011	2790.825000000001	6	4.002	2	45.041	10.033	279.584	0
In	11:55:44	0	0	0	0	0	0	0	0	0
Out	11:55:47	0	0	0	0	0	0	0	0	0
HowLong	3.002	0	0	0	0	0	0	0	0	0
Times	159	2	151	6	3	1	28	7	2	0
AccumulatedTime	1774.2389999999994	4.011	2790.825000000001	6	4.002	2	45.041	10.033	279.584	0
In	0	0	11:55:47	0	0	0	0	0	0	0
Out	0	0	11:55:52	0	0	0	0	0	0	0
HowLong	0	0	5.035	0	0	0	0	0	0	0
Times	159	2	152	6	3	1	28	7	2	0
AccumulatedTime	1774.2389999999994	4.011	2795.860000000001	6	4.002	2	45.041	10.033	279.584	0
In	11:55:52	0	0	0	0	0	0	0	0	0
Out	11:55:53	0	0	0	0	0	0	0	0	0
HowLong	1	0	0	0	0	0	0	0	0	0
Times	160	2	152	6	3	1	28	7	2	0
AccumulatedTime	1775.2389999999994	4.011	2795.860000000001	6	4.002	2	45.041	10.033	279.584	0
In	0	0	11:55:53	0	0	0	0	0	0	0
Out	0	0	11:55:56	0	0	0	0	0	0	0
HowLong	0	0	3	0	0	0	0	0	0	0
Times	160	2	153	6	3	1	28	7	2	0
AccumulatedTime	1775.2389999999994	4.011	2798.860000000001	6	4.002	2	45.041	10.033	279.584	0
In	11:55:56	0	0	0	0	0	0	0	0	0
Out	12:7:39	0	0	0	0	0	0	0	0	0
HowLong	702.643	0	0	0	0	0	0	0	0	0
Times	161	2	153	6	3	1	28	7	2	0
AccumulatedTime	2477.8819999999996	4.011	2798.860000000001	6	4.002	2	45.041	10.033	279.584	0
In	0	0	12:7:39	0	0	0	0	0	0	0
Out	0	0	12:7:40	0	0	0	0	0	0	0
HowLong	0	0	1.004	0	0	0	0	0	0	0
Times	161	2	154	6	3	1	28	7	2	0
AccumulatedTime	2477.8819999999996	4.011	2799.864000000001	6	4.002	2	45.041	10.033	279.584	0
In	0	0	0	0	0	0	12:7:40	0	0	0
Out	0	0	0	0	0	0	12:7:41	0	0	0
HowLong	0	0	0	0	0	0	1	0	0	0
Times	161	2	154	6	3	1	29	7	2	0
AccumulatedTime	2477.8819999999996	4.011	2799.864000000001	6	4.002	2	46.041	10.033	279.584	0
In	12:7:41	0	0	0	0	0	0	0	0	0
Out	12:7:44	0	0	0	0	0	0	0	0	0
HowLong	3	0	0	0	0	0	0	0	0	0
Times	162	2	154	6	3	1	29	7	2	0
AccumulatedTime	2480.8819999999996	4.011	2799.864000000001	6	4.002	2	46.041	10.033	279.584	0
In	0	0	12:7:44	0	0	0	0	0	0	0
Out	0	0	12:7:45	0	0	0	0	0	0	0
HowLong	0	0	1.004	0	0	0	0	0	0	0
Times	162	2	155	6	3	1	29	7	2	0
AccumulatedTime	2480.8819999999996	4.011	2800.868000000001	6	4.002	2	46.041	10.033	279.584	0
In	12:7:45	0	0	0	0	0	0	0	0	0
Out	12:7:48	0	0	0	0	0	0	0	0	0
HowLong	3.032	0	0	0	0	0	0	0	0	0
Times	163	2	155	6	3	1	29	7	2	0
AccumulatedTime	2483.9139999999998	4.011	2800.868000000001	6	4.002	2	46.041	10.033	279.584	0
In	0	0	0	12:7:48	0	0	0	0	0	0
Out	0	0	0	12:7:49	0	0	0	0	0	0
HowLong	0	0	0	1	0	0	0	0	0	0
Times	163	2	155	7	3	1	29	7	2	0
AccumulatedTime	2483.9139999999998	4.011	2800.868000000001	7	4.002	2	46.041	10.033	279.584	0
In	12:7:49	0	0	0	0	0	0	0	0	0
Out	12:23:2	0	0	0	0	0	0	0	0	0
HowLong	913.011	0	0	0	0	0	0	0	0	0
Times	164	2	155	7	3	1	29	7	2	0
AccumulatedTime	3396.9249999999997	4.011	2800.868000000001	7	4.002	2	46.041	10.033	279.584	0
In	0	0	0	0	0	0	12:23:2	0	0	0
Out	0	0	0	0	0	0	12:23:4	0	0	0
HowLong	0	0	0	0	0	0	2.025	0	0	0
Times	164	2	155	7	3	1	30	7	2	0
AccumulatedTime	3396.9249999999997	4.011	2800.868000000001	7	4.002	2	48.065999999999995	10.033	279.584	0
In	0	0	0	0	0	0	0	0	12:23:4	0
Out	0	0	0	0	0	0	0	0	12:24:34	0
HowLong	0	0	0	0	0	0	0	0	90.386	0
Times	164	2	155	7	3	1	30	7	3	0
AccumulatedTime	3396.9249999999997	4.011	2800.868000000001	7	4.002	2	48.065999999999995	10.033	369.97	0
In	0	0	0	12:24:34	0	0	0	0	0	0
Out	0	0	0	12:24:35	0	0	0	0	0	0
HowLong	0	0	0	1	0	0	0	0	0	0
Times	164	2	155	8	3	1	30	7	3	0
AccumulatedTime	3396.9249999999997	4.011	2800.868000000001	8	4.002	2	48.065999999999995	10.033	369.97	0
In	0	0	0	0	0	12:24:35	0	0	0	0
Out	0	0	0	0	0	12:24:36	0	0	0	0
HowLong	0	0	0	0	0	1	0	0	0	0
Times	164	2	155	8	3	2	30	7	3	0
AccumulatedTime	3396.9249999999997	4.011	2800.868000000001	8	4.002	3	48.065999999999995	10.033	369.97	0
In	0	0	0	0	0	0	12:24:36	0	0	0
Out	0	0	0	0	0	0	12:24:37	0	0	0
HowLong	0	0	0	0	0	0	1	0	0	0
Times	164	2	155	8	3	2	31	7	3	0
AccumulatedTime	3396.9249999999997	4.011	2800.868000000001	8	4.002	3	49.065999999999995	10.033	369.97	0
In	0	0	12:24:37	0	0	0	0	0	0	0
Out	0	0	12:24:38	0	0	0	0	0	0	0
HowLong	0	0	1	0	0	0	0	0	0	0
Times	164	2	156	8	3	2	31	7	3	0
AccumulatedTime	3396.9249999999997	4.011	2801.868000000001	8	4.002	3	49.065999999999995	10.033	369.97	0
In	12:24:38	0	0	0	0	0	0	0	0	0
Out	12:24:40	0	0	0	0	0	0	0	0	0
HowLong	2	0	0	0	0	0	0	0	0	0
Times	165	2	156	8	3	2	31	7	3	0
AccumulatedTime	3398.9249999999997	4.011	2801.868000000001	8	4.002	3	49.065999999999995	10.033	369.97	0
In	0	0	0	0	0	0	0	12:24:40	0	0
Out	0	0	0	0	0	0	0	12:24:41	0	0
HowLong	0	0	0	0	0	0	0	1	0	0
Times	165	2	156	8	3	2	31	8	3	0
AccumulatedTime	3398.9249999999997	4.011	2801.868000000001	8	4.002	3	49.065999999999995	11.033	369.97	0
In	0	0	0	0	12:24:41	0	0	0	0	0
Out	0	0	0	0	12:24:42	0	0	0	0	0
HowLong	0	0	0	0	1	0	0	0	0	0
Times	165	2	156	8	4	2	31	8	3	0
AccumulatedTime	3398.9249999999997	4.011	2801.868000000001	8	5.002	3	49.065999999999995	11.033	369.97	0
In	12:24:42	0	0	0	0	0	0	0	0	0
Out	12:29:48	0	0	0	0	0	0	0	0	0
HowLong	305.224	0	0	0	0	0	0	0	0	0
Times	166	2	156	8	4	2	31	8	3	0
AccumulatedTime	3704.149	4.011	2801.868000000001	8	5.002	3	49.065999999999995	11.033	369.97	0
In	0	0	12:29:48	0	0	0	0	0	0	0
Out	0	0	12:29:49	0	0	0	0	0	0	0
HowLong	0	0	1.011	0	0	0	0	0	0	0
Times	166	2	157	8	4	2	31	8	3	0
AccumulatedTime	3704.149	4.011	2802.879000000001	8	5.002	3	49.065999999999995	11.033	369.97	0
In	12:29:49	0	0	0	0	0	0	0	0	0
Out	12:30:41	0	0	0	0	0	0	0	0	0
HowLong	52.045	0	0	0	0	0	0	0	0	0
Times	167	2	157	8	4	2	31	8	3	0
AccumulatedTime	3756.194	4.011	2802.879000000001	8	5.002	3	49.065999999999995	11.033	369.97	0
In	0	0	0	0	0	0	12:30:41	0	0	0
Out	0	0	0	0	0	0	12:30:42	0	0	0
HowLong	0	0	0	0	0	0	1	0	0	0
Times	167	2	157	8	4	2	32	8	3	0
AccumulatedTime	3756.194	4.011	2802.879000000001	8	5.002	3	50.065999999999995	11.033	369.97	0
In	12:30:42	0	0	0	0	0	0	0	0	0
Out	12:41:13	0	0	0	0	0	0	0	0	0
HowLong	631.646	0	0	0	0	0	0	0	0	0
Times	168	2	157	8	4	2	32	8	3	0
AccumulatedTime	4387.84	4.011	2802.879000000001	8	5.002	3	50.065999999999995	11.033	369.97	0
In	0	0	0	0	0	0	12:41:13	0	0	0
Out	0	0	0	0	0	0	12:41:14	0	0	0
HowLong	0	0	0	0	0	0	1	0	0	0
Times	168	2	157	8	4	2	33	8	3	0
AccumulatedTime	4387.84	4.011	2802.879000000001	8	5.002	3	51.065999999999995	11.033	369.97	0
In	0	0	0	12:41:14	0	0	0	0	0	0
Out	0	0	0	12:41:15	0	0	0	0	0	0
HowLong	0	0	0	1	0	0	0	0	0	0
Times	168	2	157	9	4	2	33	8	3	0
AccumulatedTime	4387.84	4.011	2802.879000000001	9	5.002	3	51.065999999999995	11.033	369.97	0
In	12:41:15	0	0	0	0	0	0	0	0	0
Out	12:41:19	0	0	0	0	0	0	0	0	0
HowLong	4.024	0	0	0	0	0	0	0	0	0
Times	169	2	157	9	4	2	33	8	3	0
AccumulatedTime	4391.8640000000005	4.011	2802.879000000001	9	5.002	3	51.065999999999995	11.033	369.97	0
In	0	0	12:41:19	0	0	0	0	0	0	0
Out	0	0	12:41:20	0	0	0	0	0	0	0
HowLong	0	0	1.01	0	0	0	0	0	0	0
Times	169	2	158	9	4	2	33	8	3	0
AccumulatedTime	4391.8640000000005	4.011	2803.889000000001	9	5.002	3	51.065999999999995	11.033	369.97	0
In	12:41:20	0	0	0	0	0	0	0	0	0
Out	12:41:41	0	0	0	0	0	0	0	0	0
HowLong	21.003	0	0	0	0	0	0	0	0	0
Times	170	2	158	9	4	2	33	8	3	0
AccumulatedTime	4412.867	4.011	2803.889000000001	9	5.002	3	51.065999999999995	11.033	369.97	0
In	0	0	12:41:41	0	0	0	0	0	0	0
Out	0	0	12:41:42	0	0	0	0	0	0	0
HowLong	0	0	1	0	0	0	0	0	0	0
Times	170	2	159	9	4	2	33	8	3	0
AccumulatedTime	4412.867	4.011	2804.889000000001	9	5.002	3	51.065999999999995	11.033	369.97	0
In	12:41:42	0	0	0	0	0	0	0	0	0
Out	12:41:43	0	0	0	0	0	0	0	0	0
HowLong	1	0	0	0	0	0	0	0	0	0
Times	171	2	159	9	4	2	33	8	3	0
AccumulatedTime	4413.867	4.011	2804.889000000001	9	5.002	3	51.065999999999995	11.033	369.97	0
In	0	0	12:41:43	0	0	0	0	0	0	0
Out	0	0	12:41:44	0	0	0	0	0	0	0
HowLong	0	0	1	0	0	0	0	0	0	0
Times	171	2	160	9	4	2	33	8	3	0
AccumulatedTime	4413.867	4.011	2805.889000000001	9	5.002	3	51.065999999999995	11.033	369.97	0
In	12:41:44	0	0	0	0	0	0	0	0	0
Out	12:41:53	0	0	0	0	0	0	0	0	0
HowLong	9	0	0	0	0	0	0	0	0	0
Times	172	2	160	9	4	2	33	8	3	0
AccumulatedTime	4422.867	4.011	2805.889000000001	9	5.002	3	51.065999999999995	11.033	369.97	0
In	0	0	12:41:53	0	0	0	0	0	0	0
Out	0	0	12:41:54	0	0	0	0	0	0	0
HowLong	0	0	1	0	0	0	0	0	0	0
Times	172	2	161	9	4	2	33	8	3	0
AccumulatedTime	4422.867	4.011	2806.889000000001	9	5.002	3	51.065999999999995	11.033	369.97	0
In	12:41:54	0	0	0	0	0	0	0	0	0
Out	12:42:14	0	0	0	0	0	0	0	0	0
HowLong	20.04	0	0	0	0	0	0	0	0	0
Times	173	2	161	9	4	2	33	8	3	0
AccumulatedTime	4442.907	4.011	2806.889000000001	9	5.002	3	51.065999999999995	11.033	369.97	0
In	0	0	12:42:14	0	0	0	0	0	0	0
Out	0	0	12:42:16	0	0	0	0	0	0	0
HowLong	0	0	2	0	0	0	0	0	0	0
Times	173	2	162	9	4	2	33	8	3	0
AccumulatedTime	4442.907	4.011	2808.889000000001	9	5.002	3	51.065999999999995	11.033	369.97	0
In	12:42:16	0	0	0	0	0	0	0	0	0
Out	12:42:20	0	0	0	0	0	0	0	0	0
HowLong	4.002	0	0	0	0	0	0	0	0	0
Times	174	2	162	9	4	2	33	8	3	0
AccumulatedTime	4446.909000000001	4.011	2808.889000000001	9	5.002	3	51.065999999999995	11.033	369.97	0
In	0	0	12:42:20	0	0	0	0	0	0	0
Out	0	0	12:42:25	0	0	0	0	0	0	0
HowLong	0	0	5	0	0	0	0	0	0	0
Times	174	2	163	9	4	2	33	8	3	0
AccumulatedTime	4446.909000000001	4.011	2813.889000000001	9	5.002	3	51.065999999999995	11.033	369.97	0
In	12:42:25	0	0	0	0	0	0	0	0	0
Out	12:42:27	0	0	0	0	0	0	0	0	0
HowLong	2	0	0	0	0	0	0	0	0	0
Times	175	2	163	9	4	2	33	8	3	0
AccumulatedTime	4448.909000000001	4.011	2813.889000000001	9	5.002	3	51.065999999999995	11.033	369.97	0
In	0	0	12:42:27	0	0	0	0	0	0	0
Out	0	0	12:42:28	0	0	0	0	0	0	0
HowLong	0	0	1	0	0	0	0	0	0	0
Times	175	2	164	9	4	2	33	8	3	0
[truncated: 1,826 more rows]
