# Supplementary material for: The Virtual-Spine Platform—Acquiring, visualizing, and analyzing individual sitting behavior
Source: PLoS One. 2018 Jun 13;13(6):e0195670. doi: 10.1371/journal.pone.0195670 (PMC5999082; doi:10.1371/journal.pone.0195670)
Supplement: S1 Data of Validation Experiments — The data collected during the validation experiments of five subjects in CSV format discussed in 2.6 Validation Experiments. (ZIP) [file pone.0195670.s003.zip › Subject_3.csv]

BodyPositions	Normal	Upright	Slump	PokingChin	TwistLeft	TwistRight	RightOverLeft	LeftOverRight	ArmLeaning	ArmBackLeaning	NotOnTheChair	OutOfRange
In	10:50:47	0	0	0	0	0	0	0	0	0	0	0
Out	10:50:54	0	0	0	0	0	0	0	0	0	0	0
HowLong	7.001	0	0	0	0	0	0	0	0	0	0	0
Times	1	0	0	0	0	0	0	0	0	0	0	0
Accumulated Time	7.001	0	0	0	0	0	0	0	0	0	0	0
In	0	0	10:50:54	0	0	0	0	0	0	0	0	0
Out	0	0	10:50:55	0	0	0	0	0	0	0	0	0
HowLong	0	0	1	0	0	0	0	0	0	0	0	0
Times	1	0	1	0	0	0	0	0	0	0	0	0
AccumulatedTime	7.001	0	1	0	0	0	0	0	0	0	0	0
In	0	10:50:55	0	0	0	0	0	0	0	0	0	0
Out	0	10:50:58	0	0	0	0	0	0	0	0	0	0
HowLong	0	3.001	0	0	0	0	0	0	0	0	0	0
Times	1	1	1	0	0	0	0	0	0	0	0	0
AccumulatedTime	7.001	3.001	1	0	0	0	0	0	0	0	0	0
In	0	0	10:50:58	0	0	0	0	0	0	0	0	0
Out	0	0	10:51:1	0	0	0	0	0	0	0	0	0
HowLong	0	0	3.003	0	0	0	0	0	0	0	0	0
Times	1	1	2	0	0	0	0	0	0	0	0	0
AccumulatedTime	7.001	3.001	4.003	0	0	0	0	0	0	0	0	0
In	0	10:51:1	0	0	0	0	0	0	0	0	0	0
Out	0	10:51:2	0	0	0	0	0	0	0	0	0	0
HowLong	0	1	0	0	0	0	0	0	0	0	0	0
Times	1	2	2	0	0	0	0	0	0	0	0	0
AccumulatedTime	7.001	4.0009999999999994	4.003	0	0	0	0	0	0	0	0	0
In	0	0	0	10:51:2	0	0	0	0	0	0	0	0
Out	0	0	0	10:51:3	0	0	0	0	0	0	0	0
HowLong	0	0	0	1	0	0	0	0	0	0	0	0
Times	1	2	2	1	0	0	0	0	0	0	0	0
AccumulatedTime	7.001	4.0009999999999994	4.003	1	0	0	0	0	0	0	0	0
In	0	0	0	0	0	0	0	0	10:51:3	0	0	0
Out	0	0	0	0	0	0	0	0	10:51:12	0	0	0
HowLong	0	0	0	0	0	0	0	0	9.04	0	0	0
Times	1	2	2	1	0	0	0	0	1	0	0	0
AccumulatedTime	7.001	4.0009999999999994	4.003	1	0	0	0	0	9.04	0	0	0
In	0	10:51:12	0	0	0	0	0	0	0	0	0	0
Out	0	10:51:14	0	0	0	0	0	0	0	0	0	0
HowLong	0	2	0	0	0	0	0	0	0	0	0	0
Times	1	3	2	1	0	0	0	0	1	0	0	0
AccumulatedTime	7.001	6.0009999999999994	4.003	1	0	0	0	0	9.04	0	0	0
In	0	0	0	0	0	0	0	0	10:51:14	0	0	0
Out	0	0	0	0	0	0	0	0	10:51:17	0	0	0
HowLong	0	0	0	0	0	0	0	0	3.036	0	0	0
Times	1	3	2	1	0	0	0	0	2	0	0	0
AccumulatedTime	7.001	6.0009999999999994	4.003	1	0	0	0	0	12.075999999999999	0	0	0
In	0	10:51:17	0	0	0	0	0	0	0	0	0	0
Out	0	10:51:18	0	0	0	0	0	0	0	0	0	0
HowLong	0	1	0	0	0	0	0	0	0	0	0	0
Times	1	4	2	1	0	0	0	0	2	0	0	0
AccumulatedTime	7.001	7.0009999999999994	4.003	1	0	0	0	0	12.075999999999999	0	0	0
In	0	0	0	0	0	0	0	0	10:51:18	0	0	0
Out	0	0	0	0	0	0	0	0	10:51:19	0	0	0
HowLong	0	0	0	0	0	0	0	0	1.021	0	0	0
Times	1	4	2	1	0	0	0	0	3	0	0	0
AccumulatedTime	7.001	7.0009999999999994	4.003	1	0	0	0	0	13.096999999999998	0	0	0
In	0	10:51:19	0	0	0	0	0	0	0	0	0	0
Out	0	10:51:22	0	0	0	0	0	0	0	0	0	0
HowLong	0	3.026	0	0	0	0	0	0	0	0	0	0
Times	1	5	2	1	0	0	0	0	3	0	0	0
AccumulatedTime	7.001	10.027	4.003	1	0	0	0	0	13.096999999999998	0	0	0
In	0	0	0	0	0	0	10:51:22	0	0	0	0	0
Out	0	0	0	0	0	0	10:51:25	0	0	0	0	0
HowLong	0	0	0	0	0	0	3.037	0	0	0	0	0
Times	1	5	2	1	0	0	1	0	3	0	0	0
AccumulatedTime	7.001	10.027	4.003	1	0	0	3.037	0	13.096999999999998	0	0	0
In	0	10:51:25	0	0	0	0	0	0	0	0	0	0
Out	0	10:51:26	0	0	0	0	0	0	0	0	0	0
HowLong	0	1	0	0	0	0	0	0	0	0	0	0
Times	1	6	2	1	0	0	1	0	3	0	0	0
AccumulatedTime	7.001	11.027	4.003	1	0	0	3.037	0	13.096999999999998	0	0	0
In	0	0	0	0	0	0	0	10:51:26	0	0	0	0
Out	0	0	0	0	0	0	0	10:51:29	0	0	0	0
HowLong	0	0	0	0	0	0	0	3.025	0	0	0	0
Times	1	6	2	1	0	0	1	1	3	0	0	0
AccumulatedTime	7.001	11.027	4.003	1	0	0	3.037	3.025	13.096999999999998	0	0	0
In	0	10:51:29	0	0	0	0	0	0	0	0	0	0
Out	0	10:51:30	0	0	0	0	0	0	0	0	0	0
HowLong	0	1.016	0	0	0	0	0	0	0	0	0	0
Times	1	7	2	1	0	0	1	1	3	0	0	0
AccumulatedTime	7.001	12.043	4.003	1	0	0	3.037	3.025	13.096999999999998	0	0	0
In	0	0	0	0	0	10:51:30	0	0	0	0	0	0
Out	0	0	0	0	0	10:51:32	0	0	0	0	0	0
HowLong	0	0	0	0	0	2	0	0	0	0	0	0
Times	1	7	2	1	0	1	1	1	3	0	0	0
AccumulatedTime	7.001	12.043	4.003	1	0	2	3.037	3.025	13.096999999999998	0	0	0
In	0	0	0	0	0	0	0	0	0	10:51:32	0	0
Out	0	0	0	0	0	0	0	0	0	10:51:33	0	0
HowLong	0	0	0	0	0	0	0	0	0	1.004	0	0
Times	1	7	2	1	0	1	1	1	3	1	0	0
AccumulatedTime	7.001	12.043	4.003	1	0	2	3.037	3.025	13.096999999999998	1.004	0	0
In	10:51:33	0	0	0	0	0	0	0	0	0	0	0
Out	10:51:34	0	0	0	0	0	0	0	0	0	0	0
HowLong	1	0	0	0	0	0	0	0	0	0	0	0
Times	2	7	2	1	0	1	1	1	3	1	0	0
AccumulatedTime	8.001000000000001	12.043	4.003	1	0	2	3.037	3.025	13.096999999999998	1.004	0	0
In	0	0	0	0	10:51:34	0	0	0	0	0	0	0
Out	0	0	0	0	10:51:36	0	0	0	0	0	0	0
HowLong	0	0	0	0	2	0	0	0	0	0	0	0
Times	2	7	2	1	1	1	1	1	3	1	0	0
AccumulatedTime	8.001000000000001	12.043	4.003	1	2	2	3.037	3.025	13.096999999999998	1.004	0	0
In	0	10:51:36	0	0	0	0	0	0	0	0	0	0
Out	0	10:51:37	0	0	0	0	0	0	0	0	0	0
HowLong	0	1	0	0	0	0	0	0	0	0	0	0
Times	2	8	2	1	1	1	1	1	3	1	0	0
AccumulatedTime	8.001000000000001	13.043	4.003	1	2	2	3.037	3.025	13.096999999999998	1.004	0	0
In	0	0	0	0	0	0	0	0	0	10:51:37	0	0
Out	0	0	0	0	0	0	0	0	0	10:51:40	0	0
HowLong	0	0	0	0	0	0	0	0	0	3.022	0	0
Times	2	8	2	1	1	1	1	1	3	2	0	0
AccumulatedTime	8.001000000000001	13.043	4.003	1	2	2	3.037	3.025	13.096999999999998	4.026	0	0
In	0	0	0	0	0	0	0	0	10:51:40	0	0	0
Out	0	0	0	0	0	0	0	0	10:51:42	0	0	0
HowLong	0	0	0	0	0	0	0	0	2.015	0	0	0
Times	2	8	2	1	1	1	1	1	4	2	0	0
AccumulatedTime	8.001000000000001	13.043	4.003	1	2	2	3.037	3.025	15.111999999999998	4.026	0	0
In	0	10:51:42	0	0	0	0	0	0	0	0	0	0
Out	0	10:51:43	0	0	0	0	0	0	0	0	0	0
HowLong	0	1.001	0	0	0	0	0	0	0	0	0	0
Times	2	9	2	1	1	1	1	1	4	2	0	0
AccumulatedTime	8.001000000000001	14.043999999999999	4.003	1	2	2	3.037	3.025	15.111999999999998	4.026	0	0
In	0	0	0	0	0	0	0	0	0	0	10:51:43	0
Out	0	0	0	0	0	0	0	0	0	0	10:51:46	0
HowLong	0	0	0	0	0	0	0	0	0	0	3.005	0
Times	2	9	2	1	1	1	1	1	4	2	1	0
AccumulatedTime	8.001000000000001	14.043999999999999	4.003	1	2	2	3.037	3.025	15.111999999999998	4.026	3.005	0
In	0	0	0	10:51:46	0	0	0	0	0	0	0	0
Out	0	0	0	10:51:49	0	0	0	0	0	0	0	0
HowLong	0	0	0	2.037	0	0	0	0	0	0	0	0
Times	2	9	2	2	1	1	1	1	4	2	1	0
AccumulatedTime	8.001000000000001	14.043999999999999	4.003	3.037	2	2	3.037	3.025	15.111999999999998	4.026	3.005	0
In	0	0	10:51:49	0	0	0	0	0	0	0	0	0
Out	0	0	10:51:54	0	0	0	0	0	0	0	0	0
HowLong	0	0	5.001	0	0	0	0	0	0	0	0	0
Times	2	9	3	2	1	1	1	1	4	2	1	0
AccumulatedTime	8.001000000000001	14.043999999999999	9.004000000000001	3.037	2	2	3.037	3.025	15.111999999999998	4.026	3.005	0
In	0	10:51:54	0	0	0	0	0	0	0	0	0	0
Out	0	10:51:56	0	0	0	0	0	0	0	0	0	0
HowLong	0	2.002	0	0	0	0	0	0	0	0	0	0
Times	2	10	3	2	1	1	1	1	4	2	1	0
AccumulatedTime	8.001000000000001	16.046	9.004000000000001	3.037	2	2	3.037	3.025	15.111999999999998	4.026	3.005	0
In	0	0	0	10:51:56	0	0	0	0	0	0	0	0
Out	0	0	0	10:51:58	0	0	0	0	0	0	0	0
HowLong	0	0	0	2.037	0	0	0	0	0	0	0	0
Times	2	10	3	3	1	1	1	1	4	2	1	0
AccumulatedTime	8.001000000000001	16.046	9.004000000000001	5.074	2	2	3.037	3.025	15.111999999999998	4.026	3.005	0
In	0	10:51:58	0	0	0	0	0	0	0	0	0	0
Out	0	10:52:6	0	0	0	0	0	0	0	0	0	0
HowLong	0	8.008	0	0	0	0	0	0	0	0	0	0
Times	2	11	3	3	1	1	1	1	4	2	1	0
AccumulatedTime	8.001000000000001	24.054	9.004000000000001	5.074	2	2	3.037	3.025	15.111999999999998	4.026	3.005	0
In	0	0	10:52:6	0	0	0	0	0	0	0	0	0
Out	0	0	10:52:7	0	0	0	0	0	0	0	0	0
HowLong	0	0	1.019	0	0	0	0	0	0	0	0	0
Times	2	11	4	3	1	1	1	1	4	2	1	0
AccumulatedTime	8.001000000000001	24.054	10.023000000000001	5.074	2	2	3.037	3.025	15.111999999999998	4.026	3.005	0
In	0	10:52:7	0	0	0	0	0	0	0	0	0	0
Out	0	10:52:9	0	0	0	0	0	0	0	0	0	0
HowLong	0	2.02	0	0	0	0	0	0	0	0	0	0
Times	2	12	4	3	1	1	1	1	4	2	1	0
AccumulatedTime	8.001000000000001	26.073999999999998	10.023000000000001	5.074	2	2	3.037	3.025	15.111999999999998	4.026	3.005	0
In	0	0	10:52:9	0	0	0	0	0	0	0	0	0
Out	0	0	10:52:12	0	0	0	0	0	0	0	0	0
HowLong	0	0	3	0	0	0	0	0	0	0	0	0
Times	2	12	5	3	1	1	1	1	4	2	1	0
AccumulatedTime	8.001000000000001	26.073999999999998	13.023000000000001	5.074	2	2	3.037	3.025	15.111999999999998	4.026	3.005	0
In	10:52:12	0	0	0	0	0	0	0	0	0	0	0
Out	10:52:13	0	0	0	0	0	0	0	0	0	0	0
HowLong	1.019	0	0	0	0	0	0	0	0	0	0	0
Times	3	12	5	3	1	1	1	1	4	2	1	0
AccumulatedTime	9.020000000000001	26.073999999999998	13.023000000000001	5.074	2	2	3.037	3.025	15.111999999999998	4.026	3.005	0
In	0	0	0	10:52:13	0	0	0	0	0	0	0	0
Out	0	0	0	10:52:14	0	0	0	0	0	0	0	0
HowLong	0	0	0	1.016	0	0	0	0	0	0	0	0
Times	3	12	5	4	1	1	1	1	4	2	1	0
AccumulatedTime	9.020000000000001	26.073999999999998	13.023000000000001	6.09	2	2	3.037	3.025	15.111999999999998	4.026	3.005	0
In	0	0	10:52:14	0	0	0	0	0	0	0	0	0
Out	0	0	10:52:20	0	0	0	0	0	0	0	0	0
HowLong	0	0	6.005	0	0	0	0	0	0	0	0	0
Times	3	12	6	4	1	1	1	1	4	2	1	0
AccumulatedTime	9.020000000000001	26.073999999999998	19.028000000000002	6.09	2	2	3.037	3.025	15.111999999999998	4.026	3.005	0
In	10:52:20	0	0	0	0	0	0	0	0	0	0	0
Out	10:52:28	0	0	0	0	0	0	0	0	0	0	0
HowLong	8.002	0	0	0	0	0	0	0	0	0	0	0
Times	4	12	6	4	1	1	1	1	4	2	1	0
AccumulatedTime	17.022000000000002	26.073999999999998	19.028000000000002	6.09	2	2	3.037	3.025	15.111999999999998	4.026	3.005	0
In	0	0	10:52:28	0	0	0	0	0	0	0	0	0
Out	0	0	10:52:46	0	0	0	0	0	0	0	0	0
HowLong	0	0	18.038	0	0	0	0	0	0	0	0	0
Times	4	12	7	4	1	1	1	1	4	2	1	0
AccumulatedTime	17.022000000000002	26.073999999999998	37.066	6.09	2	2	3.037	3.025	15.111999999999998	4.026	3.005	0
In	10:52:46	0	0	0	0	0	0	0	0	0	0	0
Out	10:52:47	0	0	0	0	0	0	0	0	0	0	0
HowLong	1	0	0	0	0	0	0	0	0	0	0	0
Times	5	12	7	4	1	1	1	1	4	2	1	0
AccumulatedTime	18.022000000000002	26.073999999999998	37.066	6.09	2	2	3.037	3.025	15.111999999999998	4.026	3.005	0
In	0	0	10:52:47	0	0	0	0	0	0	0	0	0
Out	0	0	10:52:50	0	0	0	0	0	0	0	0	0
HowLong	0	0	3	0	0	0	0	0	0	0	0	0
Times	5	12	8	4	1	1	1	1	4	2	1	0
AccumulatedTime	18.022000000000002	26.073999999999998	40.066	6.09	2	2	3.037	3.025	15.111999999999998	4.026	3.005	0
In	10:52:50	0	0	0	0	0	0	0	0	0	0	0
Out	10:52:51	0	0	0	0	0	0	0	0	0	0	0
HowLong	1	0	0	0	0	0	0	0	0	0	0	0
Times	6	12	8	4	1	1	1	1	4	2	1	0
AccumulatedTime	19.022000000000002	26.073999999999998	40.066	6.09	2	2	3.037	3.025	15.111999999999998	4.026	3.005	0
In	0	0	10:52:51	0	0	0	0	0	0	0	0	0
Out	0	0	10:53:0	0	0	0	0	0	0	0	0	0
HowLong	0	0	9	0	0	0	0	0	0	0	0	0
Times	6	12	9	4	1	1	1	1	4	2	1	0
AccumulatedTime	19.022000000000002	26.073999999999998	49.066	6.09	2	2	3.037	3.025	15.111999999999998	4.026	3.005	0
In	10:53:0	0	0	0	0	0	0	0	0	0	0	0
Out	10:53:1	0	0	0	0	0	0	0	0	0	0	0
HowLong	1	0	0	0	0	0	0	0	0	0	0	0
Times	7	12	9	4	1	1	1	1	4	2	1	0
AccumulatedTime	20.022000000000002	26.073999999999998	49.066	6.09	2	2	3.037	3.025	15.111999999999998	4.026	3.005	0
In	0	0	10:53:1	0	0	0	0	0	0	0	0	0
Out	0	0	10:53:8	0	0	0	0	0	0	0	0	0
HowLong	0	0	7	0	0	0	0	0	0	0	0	0
Times	7	12	10	4	1	1	1	1	4	2	1	0
AccumulatedTime	20.022000000000002	26.073999999999998	56.066	6.09	2	2	3.037	3.025	15.111999999999998	4.026	3.005	0
In	10:53:8	0	0	0	0	0	0	0	0	0	0	0
Out	10:53:10	0	0	0	0	0	0	0	0	0	0	0
HowLong	2	0	0	0	0	0	0	0	0	0	0	0
Times	8	12	10	4	1	1	1	1	4	2	1	0
AccumulatedTime	22.022000000000002	26.073999999999998	56.066	6.09	2	2	3.037	3.025	15.111999999999998	4.026	3.005	0
In	0	0	10:53:10	0	0	0	0	0	0	0	0	0
Out	0	0	10:53:18	0	0	0	0	0	0	0	0	0
HowLong	0	0	8	0	0	0	0	0	0	0	0	0
Times	8	12	11	4	1	1	1	1	4	2	1	0
AccumulatedTime	22.022000000000002	26.073999999999998	64.066	6.09	2	2	3.037	3.025	15.111999999999998	4.026	3.005	0
In	10:53:18	0	0	0	0	0	0	0	0	0	0	0
Out	10:54:29	0	0	0	0	0	0	0	0	0	0	0
HowLong	71.04	0	0	0	0	0	0	0	0	0	0	0
Times	9	12	11	4	1	1	1	1	4	2	1	0
AccumulatedTime	93.06200000000001	26.073999999999998	64.066	6.09	2	2	3.037	3.025	15.111999999999998	4.026	3.005	0
In	0	0	10:54:29	0	0	0	0	0	0	0	0	0
Out	0	0	10:54:31	0	0	0	0	0	0	0	0	0
HowLong	0	0	2	0	0	0	0	0	0	0	0	0
Times	9	12	12	4	1	1	1	1	4	2	1	0
AccumulatedTime	93.06200000000001	26.073999999999998	66.066	6.09	2	2	3.037	3.025	15.111999999999998	4.026	3.005	0
In	10:54:31	0	0	0	0	0	0	0	0	0	0	0
Out	10:54:35	0	0	0	0	0	0	0	0	0	0	0
HowLong	4	0	0	0	0	0	0	0	0	0	0	0
Times	10	12	12	4	1	1	1	1	4	2	1	0
AccumulatedTime	97.06200000000001	26.073999999999998	66.066	6.09	2	2	3.037	3.025	15.111999999999998	4.026	3.005	0
In	0	0	10:54:35	0	0	0	0	0	0	0	0	0
Out	0	0	10:54:38	0	0	0	0	0	0	0	0	0
HowLong	0	0	3	0	0	0	0	0	0	0	0	0
Times	10	12	13	4	1	1	1	1	4	2	1	0
AccumulatedTime	97.06200000000001	26.073999999999998	69.066	6.09	2	2	3.037	3.025	15.111999999999998	4.026	3.005	0
In	10:54:38	0	0	0	0	0	0	0	0	0	0	0
Out	10:54:40	0	0	0	0	0	0	0	0	0	0	0
HowLong	2	0	0	0	0	0	0	0	0	0	0	0
Times	11	12	13	4	1	1	1	1	4	2	1	0
AccumulatedTime	99.06200000000001	26.073999999999998	69.066	6.09	2	2	3.037	3.025	15.111999999999998	4.026	3.005	0
In	0	0	10:54:40	0	0	0	0	0	0	0	0	0
Out	0	0	10:54:44	0	0	0	0	0	0	0	0	0
HowLong	0	0	4	0	0	0	0	0	0	0	0	0
Times	11	12	14	4	1	1	1	1	4	2	1	0
AccumulatedTime	99.06200000000001	26.073999999999998	73.066	6.09	2	2	3.037	3.025	15.111999999999998	4.026	3.005	0
In	10:54:44	0	0	0	0	0	0	0	0	0	0	0
Out	10:54:46	0	0	0	0	0	0	0	0	0	0	0
HowLong	2	0	0	0	0	0	0	0	0	0	0	0
Times	12	12	14	4	1	1	1	1	4	2	1	0
AccumulatedTime	101.06200000000001	26.073999999999998	73.066	6.09	2	2	3.037	3.025	15.111999999999998	4.026	3.005	0
In	0	0	10:54:46	0	0	0	0	0	0	0	0	0
Out	0	0	10:54:48	0	0	0	0	0	0	0	0	0
HowLong	0	0	2	0	0	0	0	0	0	0	0	0
Times	12	12	15	4	1	1	1	1	4	2	1	0
AccumulatedTime	101.06200000000001	26.073999999999998	75.066	6.09	2	2	3.037	3.025	15.111999999999998	4.026	3.005	0
In	10:54:48	0	0	0	0	0	0	0	0	0	0	0
Out	10:54:49	0	0	0	0	0	0	0	0	0	0	0
HowLong	1	0	0	0	0	0	0	0	0	0	0	0
Times	13	12	15	4	1	1	1	1	4	2	1	0
AccumulatedTime	102.06200000000001	26.073999999999998	75.066	6.09	2	2	3.037	3.025	15.111999999999998	4.026	3.005	0
In	0	0	10:54:49	0	0	0	0	0	0	0	0	0
Out	0	0	10:55:3	0	0	0	0	0	0	0	0	0
HowLong	0	0	14.039	0	0	0	0	0	0	0	0	0
Times	13	12	16	4	1	1	1	1	4	2	1	0
AccumulatedTime	102.06200000000001	26.073999999999998	89.105	6.09	2	2	3.037	3.025	15.111999999999998	4.026	3.005	0
In	10:55:3	0	0	0	0	0	0	0	0	0	0	0
Out	10:55:5	0	0	0	0	0	0	0	0	0	0	0
HowLong	2	0	0	0	0	0	0	0	0	0	0	0
Times	14	12	16	4	1	1	1	1	4	2	1	0
AccumulatedTime	104.06200000000001	26.073999999999998	89.105	6.09	2	2	3.037	3.025	15.111999999999998	4.026	3.005	0
In	0	0	10:55:5	0	0	0	0	0	0	0	0	0
Out	0	0	10:55:12	0	0	0	0	0	0	0	0	0
HowLong	0	0	7	0	0	0	0	0	0	0	0	0
Times	14	12	17	4	1	1	1	1	4	2	1	0
AccumulatedTime	104.06200000000001	26.073999999999998	96.105	6.09	2	2	3.037	3.025	15.111999999999998	4.026	3.005	0
In	10:55:12	0	0	0	0	0	0	0	0	0	0	0
Out	10:55:14	0	0	0	0	0	0	0	0	0	0	0
HowLong	2	0	0	0	0	0	0	0	0	0	0	0
Times	15	12	17	4	1	1	1	1	4	2	1	0
AccumulatedTime	106.06200000000001	26.073999999999998	96.105	6.09	2	2	3.037	3.025	15.111999999999998	4.026	3.005	0
In	0	0	10:55:14	0	0	0	0	0	0	0	0	0
Out	0	0	10:55:15	0	0	0	0	0	0	0	0	0
HowLong	0	0	1	0	0	0	0	0	0	0	0	0
Times	15	12	18	4	1	1	1	1	4	2	1	0
AccumulatedTime	106.06200000000001	26.073999999999998	97.105	6.09	2	2	3.037	3.025	15.111999999999998	4.026	3.005	0
In	10:55:15	0	0	0	0	0	0	0	0	0	0	0
Out	10:55:19	0	0	0	0	0	0	0	0	0	0	0
HowLong	4	0	0	0	0	0	0	0	0	0	0	0
Times	16	12	18	4	1	1	1	1	4	2	1	0
AccumulatedTime	110.06200000000001	26.073999999999998	97.105	6.09	2	2	3.037	3.025	15.111999999999998	4.026	3.005	0
In	0	0	10:55:19	0	0	0	0	0	0	0	0	0
Out	0	0	10:55:33	0	0	0	0	0	0	0	0	0
HowLong	0	0	14.002	0	0	0	0	0	0	0	0	0
Times	16	12	19	4	1	1	1	1	4	2	1	0
AccumulatedTime	110.06200000000001	26.073999999999998	111.107	6.09	2	2	3.037	3.025	15.111999999999998	4.026	3.005	0
In	10:55:33	0	0	0	0	0	0	0	0	0	0	0
Out	10:55:42	0	0	0	0	0	0	0	0	0	0	0
HowLong	9.037	0	0	0	0	0	0	0	0	0	0	0
Times	17	12	19	4	1	1	1	1	4	2	1	0
AccumulatedTime	119.09900000000002	26.073999999999998	111.107	6.09	2	2	3.037	3.025	15.111999999999998	4.026	3.005	0
In	0	0	10:55:42	0	0	0	0	0	0	0	0	0
Out	0	0	10:55:43	0	0	0	0	0	0	0	0	0
HowLong	0	0	1	0	0	0	0	0	0	0	0	0
Times	17	12	20	4	1	1	1	1	4	2	1	0
AccumulatedTime	119.09900000000002	26.073999999999998	112.107	6.09	2	2	3.037	3.025	15.111999999999998	4.026	3.005	0
In	10:55:43	0	0	0	0	0	0	0	0	0	0	0
Out	10:55:51	0	0	0	0	0	0	0	0	0	0	0
HowLong	8	0	0	0	0	0	0	0	0	0	0	0
Times	18	12	20	4	1	1	1	1	4	2	1	0
AccumulatedTime	127.09900000000002	26.073999999999998	112.107	6.09	2	2	3.037	3.025	15.111999999999998	4.026	3.005	0
In	0	0	10:55:51	0	0	0	0	0	0	0	0	0
Out	0	0	10:55:52	0	0	0	0	0	0	0	0	0
HowLong	0	0	1	0	0	0	0	0	0	0	0	0
Times	18	12	21	4	1	1	1	1	4	2	1	0
AccumulatedTime	127.09900000000002	26.073999999999998	113.107	6.09	2	2	3.037	3.025	15.111999999999998	4.026	3.005	0
In	10:55:52	0	0	0	0	0	0	0	0	0	0	0
Out	10:55:53	0	0	0	0	0	0	0	0	0	0	0
HowLong	1	0	0	0	0	0	0	0	0	0	0	0
Times	19	12	21	4	1	1	1	1	4	2	1	0
AccumulatedTime	128.09900000000002	26.073999999999998	113.107	6.09	2	2	3.037	3.025	15.111999999999998	4.026	3.005	0
In	0	0	10:55:53	0	0	0	0	0	0	0	0	0
Out	0	0	10:55:56	0	0	0	0	0	0	0	0	0
HowLong	0	0	3	0	0	0	0	0	0	0	0	0
Times	19	12	22	4	1	1	1	1	4	2	1	0
AccumulatedTime	128.09900000000002	26.073999999999998	116.107	6.09	2	2	3.037	3.025	15.111999999999998	4.026	3.005	0
In	10:55:56	0	0	0	0	0	0	0	0	0	0	0
Out	11:0:4	0	0	0	0	0	0	0	0	0	0	0
HowLong	248.161	0	0	0	0	0	0	0	0	0	0	0
Times	20	12	22	4	1	1	1	1	4	2	1	0
AccumulatedTime	376.26	26.073999999999998	116.107	6.09	2	2	3.037	3.025	15.111999999999998	4.026	3.005	0
In	0	0	11:0:4	0	0	0	0	0	0	0	0	0
Out	0	0	11:0:5	0	0	0	0	0	0	0	0	0
HowLong	0	0	1.002	0	0	0	0	0	0	0	0	0
Times	20	12	23	4	1	1	1	1	4	2	1	0
AccumulatedTime	376.26	26.073999999999998	117.109	6.09	2	2	3.037	3.025	15.111999999999998	4.026	3.005	0
In	0	0	0	0	0	0	0	0	0	0	11:0:5	0
Out	0	0	0	0	0	0	0	0	0	0	11:0:23	0
HowLong	0	0	0	0	0	0	0	0	0	0	18.159	0
Times	20	12	23	4	1	1	1	1	4	2	2	0
AccumulatedTime	376.26	26.073999999999998	117.109	6.09	2	2	3.037	3.025	15.111999999999998	4.026	21.163999999999998	0
In	0	0	0	0	0	0	0	0	11:0:23	0	0	0
Out	0	0	0	0	0	0	0	0	11:0:24	0	0	0
HowLong	0	0	0	0	0	0	0	0	1	0	0	0
Times	20	12	23	4	1	1	1	1	5	2	2	0
AccumulatedTime	376.26	26.073999999999998	117.109	6.09	2	2	3.037	3.025	16.112	4.026	21.163999999999998	0
In	0	11:0:24	0	0	0	0	0	0	0	0	0	0
Out	0	11:0:25	0	0	0	0	0	0	0	0	0	0
HowLong	0	1.001	0	0	0	0	0	0	0	0	0	0
Times	20	13	23	4	1	1	1	1	5	2	2	0
AccumulatedTime	376.26	27.075	117.109	6.09	2	2	3.037	3.025	16.112	4.026	21.163999999999998	0
In	0	0	0	11:0:25	0	0	0	0	0	0	0	0
Out	0	0	0	11:0:26	0	0	0	0	0	0	0	0
HowLong	0	0	0	1.001	0	0	0	0	0	0	0	0
Times	20	13	23	5	1	1	1	1	5	2	2	0
AccumulatedTime	376.26	27.075	117.109	7.090999999999999	2	2	3.037	3.025	16.112	4.026	21.163999999999998	0
In	0	0	11:0:26	0	0	0	0	0	0	0	0	0
Out	0	0	11:0:28	0	0	0	0	0	0	0	0	0
HowLong	0	0	2.001	0	0	0	0	0	0	0	0	0
Times	20	13	24	5	1	1	1	1	5	2	2	0
AccumulatedTime	376.26	27.075	119.11	7.090999999999999	2	2	3.037	3.025	16.112	4.026	21.163999999999998	0
In	11:0:28	0	0	0	0	0	0	0	0	0	0	0
Out	11:1:12	0	0	0	0	0	0	0	0	0	0	0
HowLong	44.002	0	0	0	0	0	0	0	0	0	0	0
Times	21	13	24	5	1	1	1	1	5	2	2	0
AccumulatedTime	420.262	27.075	119.11	7.090999999999999	2	2	3.037	3.025	16.112	4.026	21.163999999999998	0
In	0	0	11:1:12	0	0	0	0	0	0	0	0	0
Out	0	0	11:1:13	0	0	0	0	0	0	0	0	0
HowLong	0	0	1	0	0	0	0	0	0	0	0	0
Times	21	13	25	5	1	1	1	1	5	2	2	0
AccumulatedTime	420.262	27.075	120.11	7.090999999999999	2	2	3.037	3.025	16.112	4.026	21.163999999999998	0
In	11:1:13	0	0	0	0	0	0	0	0	0	0	0
Out	11:1:16	0	0	0	0	0	0	0	0	0	0	0
HowLong	3	0	0	0	0	0	0	0	0	0	0	0
Times	22	13	25	5	1	1	1	1	5	2	2	0
AccumulatedTime	423.262	27.075	120.11	7.090999999999999	2	2	3.037	3.025	16.112	4.026	21.163999999999998	0
In	0	0	11:1:16	0	0	0	0	0	0	0	0	0
Out	0	0	11:1:19	0	0	0	0	0	0	0	0	0
HowLong	0	0	3	0	0	0	0	0	0	0	0	0
Times	22	13	26	5	1	1	1	1	5	2	2	0
AccumulatedTime	423.262	27.075	123.11	7.090999999999999	2	2	3.037	3.025	16.112	4.026	21.163999999999998	0
In	11:1:19	0	0	0	0	0	0	0	0	0	0	0
Out	11:1:21	0	0	0	0	0	0	0	0	0	0	0
HowLong	2.001	0	0	0	0	0	0	0	0	0	0	0
Times	23	13	26	5	1	1	1	1	5	2	2	0
AccumulatedTime	425.263	27.075	123.11	7.090999999999999	2	2	3.037	3.025	16.112	4.026	21.163999999999998	0
In	0	0	11:1:21	0	0	0	0	0	0	0	0	0
Out	0	0	11:1:22	0	0	0	0	0	0	0	0	0
HowLong	0	0	1.004	0	0	0	0	0	0	0	0	0
Times	23	13	27	5	1	1	1	1	5	2	2	0
AccumulatedTime	425.263	27.075	124.114	7.090999999999999	2	2	3.037	3.025	16.112	4.026	21.163999999999998	0
In	11:1:22	0	0	0	0	0	0	0	0	0	0	0
Out	11:3:9	0	0	0	0	0	0	0	0	0	0	0
HowLong	107.116	0	0	0	0	0	0	0	0	0	0	0
Times	24	13	27	5	1	1	1	1	5	2	2	0
AccumulatedTime	532.379	27.075	124.114	7.090999999999999	2	2	3.037	3.025	16.112	4.026	21.163999999999998	0
In	0	0	11:3:9	0	0	0	0	0	0	0	0	0
Out	0	0	11:3:10	0	0	0	0	0	0	0	0	0
HowLong	0	0	1	0	0	0	0	0	0	0	0	0
Times	24	13	28	5	1	1	1	1	5	2	2	0
AccumulatedTime	532.379	27.075	125.114	7.090999999999999	2	2	3.037	3.025	16.112	4.026	21.163999999999998	0
In	11:3:10	0	0	0	0	0	0	0	0	0	0	0
Out	11:6:45	0	0	0	0	0	0	0	0	0	0	0
HowLong	214.324	0	0	0	0	0	0	0	0	0	0	0
Times	25	13	28	5	1	1	1	1	5	2	2	0
AccumulatedTime	746.703	27.075	125.114	7.090999999999999	2	2	3.037	3.025	16.112	4.026	21.163999999999998	0
In	0	0	11:6:45	0	0	0	0	0	0	0	0	0
Out	0	0	11:6:46	0	0	0	0	0	0	0	0	0
HowLong	0	0	1	0	0	0	0	0	0	0	0	0
Times	25	13	29	5	1	1	1	1	5	2	2	0
AccumulatedTime	746.703	27.075	126.114	7.090999999999999	2	2	3.037	3.025	16.112	4.026	21.163999999999998	0
In	0	11:6:46	0	0	0	0	0	0	0	0	0	0
Out	0	11:6:47	0	0	0	0	0	0	0	0	0	0
HowLong	0	1.023	0	0	0	0	0	0	0	0	0	0
Times	25	14	29	5	1	1	1	1	5	2	2	0
AccumulatedTime	746.703	28.098	126.114	7.090999999999999	2	2	3.037	3.025	16.112	4.026	21.163999999999998	0
In	0	0	0	0	0	0	0	0	0	0	11:6:47	0
Out	0	0	0	0	0	0	0	0	0	0	11:7:3	0
HowLong	0	0	0	0	0	0	0	0	0	0	16.099	0
Times	25	14	29	5	1	1	1	1	5	2	3	0
AccumulatedTime	746.703	28.098	126.114	7.090999999999999	2	2	3.037	3.025	16.112	4.026	37.263	0
In	0	11:7:3	0	0	0	0	0	0	0	0	0	0
Out	0	11:7:4	0	0	0	0	0	0	0	0	0	0
HowLong	0	1	0	0	0	0	0	0	0	0	0	0
Times	25	15	29	5	1	1	1	1	5	2	3	0
AccumulatedTime	746.703	29.098	126.114	7.090999999999999	2	2	3.037	3.025	16.112	4.026	37.263	0
In	0	0	0	0	0	0	0	11:7:4	0	0	0	0
Out	0	0	0	0	0	0	0	11:7:5	0	0	0	0
HowLong	0	0	0	0	0	0	0	1	0	0	0	0
Times	25	15	29	5	1	1	1	2	5	2	3	0
AccumulatedTime	746.703	29.098	126.114	7.090999999999999	2	2	3.037	4.025	16.112	4.026	37.263	0
In	0	11:7:5	0	0	0	0	0	0	0	0	0	0
Out	0	11:7:6	0	0	0	0	0	0	0	0	0	0
HowLong	0	1.002	0	0	0	0	0	0	0	0	0	0
Times	25	16	29	5	1	1	1	2	5	2	3	0
AccumulatedTime	746.703	30.099999999999998	126.114	7.090999999999999	2	2	3.037	4.025	16.112	4.026	37.263	0
In	0	0	11:7:6	0	0	0	0	0	0	0	0	0
Out	0	0	11:7:8	0	0	0	0	0	0	0	0	0
HowLong	0	0	2	0	0	0	0	0	0	0	0	0
Times	25	16	30	5	1	1	1	2	5	2	3	0
AccumulatedTime	746.703	30.099999999999998	128.114	7.090999999999999	2	2	3.037	4.025	16.112	4.026	37.263	0
In	11:7:8	0	0	0	0	0	0	0	0	0	0	0
Out	11:7:9	0	0	0	0	0	0	0	0	0	0	0
HowLong	1	0	0	0	0	0	0	0	0	0	0	0
Times	26	16	30	5	1	1	1	2	5	2	3	0
AccumulatedTime	747.703	30.099999999999998	128.114	7.090999999999999	2	2	3.037	4.025	16.112	4.026	37.263	0
In	0	0	11:7:9	0	0	0	0	0	0	0	0	0
Out	0	0	11:7:12	0	0	0	0	0	0	0	0	0
HowLong	0	0	3	0	0	0	0	0	0	0	0	0
Times	26	16	31	5	1	1	1	2	5	2	3	0
AccumulatedTime	747.703	30.099999999999998	131.114	7.090999999999999	2	2	3.037	4.025	16.112	4.026	37.263	0
In	11:7:12	0	0	0	0	0	0	0	0	0	0	0
Out	11:7:18	0	0	0	0	0	0	0	0	0	0	0
HowLong	6	0	0	0	0	0	0	0	0	0	0	0
Times	27	16	31	5	1	1	1	2	5	2	3	0
AccumulatedTime	753.703	30.099999999999998	131.114	7.090999999999999	2	2	3.037	4.025	16.112	4.026	37.263	0
In	0	0	11:7:18	0	0	0	0	0	0	0	0	0
Out	0	0	11:15:6	0	0	0	0	0	0	0	0	0
HowLong	0	0	467.903	0	0	0	0	0	0	0	0	0
Times	27	16	32	5	1	1	1	2	5	2	3	0
AccumulatedTime	753.703	30.099999999999998	599.017	7.090999999999999	2	2	3.037	4.025	16.112	4.026	37.263	0
In	11:15:6	0	0	0	0	0	0	0	0	0	0	0
Out	11:15:8	0	0	0	0	0	0	0	0	0	0	0
HowLong	2	0	0	0	0	0	0	0	0	0	0	0
Times	28	16	32	5	1	1	1	2	5	2	3	0
AccumulatedTime	755.703	30.099999999999998	599.017	7.090999999999999	2	2	3.037	4.025	16.112	4.026	37.263	0
In	0	0	11:15:8	0	0	0	0	0	0	0	0	0
Out	0	0	11:15:10	0	0	0	0	0	0	0	0	0
HowLong	0	0	2.037	0	0	0	0	0	0	0	0	0
Times	28	16	33	5	1	1	1	2	5	2	3	0
AccumulatedTime	755.703	30.099999999999998	601.0540000000001	7.090999999999999	2	2	3.037	4.025	16.112	4.026	37.263	0
In	11:15:10	0	0	0	0	0	0	0	0	0	0	0
Out	11:15:12	0	0	0	0	0	0	0	0	0	0	0
HowLong	2.001	0	0	0	0	0	0	0	0	0	0	0
Times	29	16	33	5	1	1	1	2	5	2	3	0
AccumulatedTime	757.704	30.099999999999998	601.0540000000001	7.090999999999999	2	2	3.037	4.025	16.112	4.026	37.263	0
In	0	0	11:15:12	0	0	0	0	0	0	0	0	0
Out	0	0	11:15:13	0	0	0	0	0	0	0	0	0
HowLong	0	0	1	0	0	0	0	0	0	0	0	0
Times	29	16	34	5	1	1	1	2	5	2	3	0
AccumulatedTime	757.704	30.099999999999998	602.0540000000001	7.090999999999999	2	2	3.037	4.025	16.112	4.026	37.263	0
In	11:15:13	0	0	0	0	0	0	0	0	0	0	0
Out	11:15:15	0	0	0	0	0	0	0	0	0	0	0
HowLong	2	0	0	0	0	0	0	0	0	0	0	0
Times	30	16	34	5	1	1	1	2	5	2	3	0
AccumulatedTime	759.704	30.099999999999998	602.0540000000001	7.090999999999999	2	2	3.037	4.025	16.112	4.026	37.263	0
In	0	0	11:15:15	0	0	0	0	0	0	0	0	0
Out	0	0	11:15:20	0	0	0	0	0	0	0	0	0
HowLong	0	0	5	0	0	0	0	0	0	0	0	0
Times	30	16	35	5	1	1	1	2	5	2	3	0
AccumulatedTime	759.704	30.099999999999998	607.0540000000001	7.090999999999999	2	2	3.037	4.025	16.112	4.026	37.263	0
In	11:15:20	0	0	0	0	0	0	0	0	0	0	0
Out	11:15:21	0	0	0	0	0	0	0	0	0	0	0
HowLong	1	0	0	0	0	0	0	0	0	0	0	0
Times	31	16	35	5	1	1	1	2	5	2	3	0
AccumulatedTime	760.704	30.099999999999998	607.0540000000001	7.090999999999999	2	2	3.037	4.025	16.112	4.026	37.263	0
In	0	0	11:15:21	0	0	0	0	0	0	0	0	0
Out	0	0	11:15:23	0	0	0	0	0	0	0	0	0
HowLong	0	0	2	0	0	0	0	0	0	0	0	0
Times	31	16	36	5	1	1	1	2	5	2	3	0
AccumulatedTime	760.704	30.099999999999998	609.0540000000001	7.090999999999999	2	2	3.037	4.025	16.112	4.026	37.263	0
In	11:15:23	0	0	0	0	0	0	0	0	0	0	0
Out	11:15:24	0	0	0	0	0	0	0	0	0	0	0
HowLong	1	0	0	0	0	0	0	0	0	0	0	0
Times	32	16	36	5	1	1	1	2	5	2	3	0
AccumulatedTime	761.704	30.099999999999998	609.0540000000001	7.090999999999999	2	2	3.037	4.025	16.112	4.026	37.263	0
In	0	0	11:15:24	0	0	0	0	0	0	0	0	0
Out	0	0	11:15:28	0	0	0	0	0	0	0	0	0
HowLong	0	0	4	0	0	0	0	0	0	0	0	0
Times	32	16	37	5	1	1	1	2	5	2	3	0
AccumulatedTime	761.704	30.099999999999998	613.0540000000001	7.090999999999999	2	2	3.037	4.025	16.112	4.026	37.263	0
In	11:15:28	0	0	0	0	0	0	0	0	0	0	0
Out	11:15:29	0	0	0	0	0	0	0	0	0	0	0
HowLong	1	0	0	0	0	0	0	0	0	0	0	0
Times	33	16	37	5	1	1	1	2	5	2	3	0
AccumulatedTime	762.704	30.099999999999998	613.0540000000001	7.090999999999999	2	2	3.037	4.025	16.112	4.026	37.263	0
In	0	0	11:15:29	0	0	0	0	0	0	0	0	0
Out	0	0	11:15:31	0	0	0	0	0	0	0	0	0
HowLong	0	0	2	0	0	0	0	0	0	0	0	0
Times	33	16	38	5	1	1	1	2	5	2	3	0
AccumulatedTime	762.704	30.099999999999998	615.0540000000001	7.090999999999999	2	2	3.037	4.025	16.112	4.026	37.263	0
In	11:15:31	0	0	0	0	0	0	0	0	0	0	0
Out	11:15:55	0	0	0	0	0	0	0	0	0	0	0
HowLong	24.106	0	0	0	0	0	0	0	0	0	0	0
Times	34	16	38	5	1	1	1	2	5	2	3	0
AccumulatedTime	786.81	30.099999999999998	615.0540000000001	7.090999999999999	2	2	3.037	4.025	16.112	4.026	37.263	0
In	0	0	11:15:55	0	0	0	0	0	0	0	0	0
Out	0	0	11:16:2	0	0	0	0	0	0	0	0	0
HowLong	0	0	7.017	0	0	0	0	0	0	0	0	0
Times	34	16	39	5	1	1	1	2	5	2	3	0
AccumulatedTime	786.81	30.099999999999998	622.0710000000001	7.090999999999999	2	2	3.037	4.025	16.112	4.026	37.263	0
In	11:16:2	0	0	0	0	0	0	0	0	0	0	0
Out	11:16:3	0	0	0	0	0	0	0	0	0	0	0
HowLong	1.001	0	0	0	0	0	0	0	0	0	0	0
Times	35	16	39	5	1	1	1	2	5	2	3	0
AccumulatedTime	787.8109999999999	30.099999999999998	622.0710000000001	7.090999999999999	2	2	3.037	4.025	16.112	4.026	37.263	0
In	0	0	11:16:3	0	0	0	0	0	0	0	0	0
Out	0	0	11:16:4	0	0	0	0	0	0	0	0	0
HowLong	0	0	1	0	0	0	0	0	0	0	0	0
Times	35	16	40	5	1	1	1	2	5	2	3	0
AccumulatedTime	787.8109999999999	30.099999999999998	623.0710000000001	7.090999999999999	2	2	3.037	4.025	16.112	4.026	37.263	0
In	11:16:4	0	0	0	0	0	0	0	0	0	0	0
Out	11:16:8	0	0	0	0	0	0	0	0	0	0	0
HowLong	4	0	0	0	0	0	0	0	0	0	0	0
Times	36	16	40	5	1	1	1	2	5	2	3	0
AccumulatedTime	791.8109999999999	30.099999999999998	623.0710000000001	7.090999999999999	2	2	3.037	4.025	16.112	4.026	37.263	0
In	0	0	11:16:8	0	0	0	0	0	0	0	0	0
Out	0	0	11:16:9	0	0	0	0	0	0	0	0	0
HowLong	0	0	1	0	0	0	0	0	0	0	0	0
Times	36	16	41	5	1	1	1	2	5	2	3	0
AccumulatedTime	791.8109999999999	30.099999999999998	624.0710000000001	7.090999999999999	2	2	3.037	4.025	16.112	4.026	37.263	0
In	11:16:9	0	0	0	0	0	0	0	0	0	0	0
Out	11:16:11	0	0	0	0	0	0	0	0	0	0	0
HowLong	2	0	0	0	0	0	0	0	0	0	0	0
Times	37	16	41	5	1	1	1	2	5	2	3	0
AccumulatedTime	793.8109999999999	30.099999999999998	624.0710000000001	7.090999999999999	2	2	3.037	4.025	16.112	4.026	37.263	0
In	0	0	11:16:11	0	0	0	0	0	0	0	0	0
Out	0	0	11:16:19	0	0	0	0	0	0	0	0	0
HowLong	0	0	8.001	0	0	0	0	0	0	0	0	0
Times	37	16	42	5	1	1	1	2	5	2	3	0
AccumulatedTime	793.8109999999999	30.099999999999998	632.0720000000001	7.090999999999999	2	2	3.037	4.025	16.112	4.026	37.263	0
In	11:16:19	0	0	0	0	0	0	0	0	0	0	0
Out	11:16:22	0	0	0	0	0	0	0	0	0	0	0
HowLong	3	0	0	0	0	0	0	0	0	0	0	0
Times	38	16	42	5	1	1	1	2	5	2	3	0
AccumulatedTime	796.8109999999999	30.099999999999998	632.0720000000001	7.090999999999999	2	2	3.037	4.025	16.112	4.026	37.263	0
In	0	0	11:16:22	0	0	0	0	0	0	0	0	0
Out	0	0	11:16:27	0	0	0	0	0	0	0	0	0
HowLong	0	0	5	0	0	0	0	0	0	0	0	0
Times	38	16	43	5	1	1	1	2	5	2	3	0
AccumulatedTime	796.8109999999999	30.099999999999998	637.0720000000001	7.090999999999999	2	2	3.037	4.025	16.112	4.026	37.263	0
In	11:16:27	0	0	0	0	0	0	0	0	0	0	0
Out	11:16:28	0	0	0	0	0	0	0	0	0	0	0
HowLong	1	0	0	0	0	0	0	0	0	0	0	0
Times	39	16	43	5	1	1	1	2	5	2	3	0
AccumulatedTime	797.8109999999999	30.099999999999998	637.0720000000001	7.090999999999999	2	2	3.037	4.025	16.112	4.026	37.263	0
In	0	0	11:16:28	0	0	0	0	0	0	0	0	0
Out	0	0	11:16:33	0	0	0	0	0	0	0	0	0
HowLong	0	0	5	0	0	0	0	0	0	0	0	0
Times	39	16	44	5	1	1	1	2	5	2	3	0
AccumulatedTime	797.8109999999999	30.099999999999998	642.0720000000001	7.090999999999999	2	2	3.037	4.025	16.112	4.026	37.263	0
In	11:16:33	0	0	0	0	0	0	0	0	0	0	0
Out	11:16:34	0	0	0	0	0	0	0	0	0	0	0
HowLong	1	0	0	0	0	0	0	0	0	0	0	0
Times	40	16	44	5	1	1	1	2	5	2	3	0
AccumulatedTime	798.8109999999999	30.099999999999998	642.0720000000001	7.090999999999999	2	2	3.037	4.025	16.112	4.026	37.263	0
In	0	0	11:16:34	0	0	0	0	0	0	0	0	0
Out	0	0	11:16:36	0	0	0	0	0	0	0	0	0
HowLong	0	0	2	0	0	0	0	0	0	0	0	0
Times	40	16	45	5	1	1	1	2	5	2	3	0
AccumulatedTime	798.8109999999999	30.099999999999998	644.0720000000001	7.090999999999999	2	2	3.037	4.025	16.112	4.026	37.263	0
In	11:16:36	0	0	0	0	0	0	0	0	0	0	0
Out	11:16:37	0	0	0	0	0	0	0	0	0	0	0
HowLong	1	0	0	0	0	0	0	0	0	0	0	0
Times	41	16	45	5	1	1	1	2	5	2	3	0
AccumulatedTime	799.8109999999999	30.099999999999998	644.0720000000001	7.090999999999999	2	2	3.037	4.025	16.112	4.026	37.263	0
In	0	0	11:16:37	0	0	0	0	0	0	0	0	0
Out	0	0	11:17:3	0	0	0	0	0	0	0	0	0
HowLong	0	0	26.039	0	0	0	0	0	0	0	0	0
Times	41	16	46	5	1	1	1	2	5	2	3	0
AccumulatedTime	799.8109999999999	30.099999999999998	670.1110000000001	7.090999999999999	2	2	3.037	4.025	16.112	4.026	37.263	0
In	11:17:3	0	0	0	0	0	0	0	0	0	0	0
Out	11:17:14	0	0	0	0	0	0	0	0	0	0	0
HowLong	11.038	0	0	0	0	0	0	0	0	0	0	0
Times	42	16	46	5	1	1	1	2	5	2	3	0
AccumulatedTime	810.8489999999999	30.099999999999998	670.1110000000001	7.090999999999999	2	2	3.037	4.025	16.112	4.026	37.263	0
In	0	0	11:17:14	0	0	0	0	0	0	0	0	0
Out	0	0	11:17:19	0	0	0	0	0	0	0	0	0
HowLong	0	0	5.007	0	0	0	0	0	0	0	0	0
Times	42	16	47	5	1	1	1	2	5	2	3	0
AccumulatedTime	810.8489999999999	30.099999999999998	675.118	7.090999999999999	2	2	3.037	4.025	16.112	4.026	37.263	0
In	11:17:19	0	0	0	0	0	0	0	0	0	0	0
Out	11:17:20	0	0	0	0	0	0	0	0	0	0	0
HowLong	1	0	0	0	0	0	0	0	0	0	0	0
Times	43	16	47	5	1	1	1	2	5	2	3	0
AccumulatedTime	811.8489999999999	30.099999999999998	675.118	7.090999999999999	2	2	3.037	4.025	16.112	4.026	37.263	0
In	0	0	11:17:20	0	0	0	0	0	0	0	0	0
Out	0	0	11:17:21	0	0	0	0	0	0	0	0	0
HowLong	0	0	1	0	0	0	0	0	0	0	0	0
Times	43	16	48	5	1	1	1	2	5	2	3	0
AccumulatedTime	811.8489999999999	30.099999999999998	676.118	7.090999999999999	2	2	3.037	4.025	16.112	4.026	37.263	0
In	11:17:21	0	0	0	0	0	0	0	0	0	0	0
Out	11:17:22	0	0	0	0	0	0	0	0	0	0	0
HowLong	1	0	0	0	0	0	0	0	0	0	0	0
Times	44	16	48	5	1	1	1	2	5	2	3	0
AccumulatedTime	812.8489999999999	30.099999999999998	676.118	7.090999999999999	2	2	3.037	4.025	16.112	4.026	37.263	0
In	0	0	11:17:22	0	0	0	0	0	0	0	0	0
Out	0	0	11:17:24	0	0	0	0	0	0	0	0	0
HowLong	0	0	2.002	0	0	0	0	0	0	0	0	0
Times	44	16	49	5	1	1	1	2	5	2	3	0
AccumulatedTime	812.8489999999999	30.099999999999998	678.12	7.090999999999999	2	2	3.037	4.025	16.112	4.026	37.263	0
In	11:17:24	0	0	0	0	0	0	0	0	0	0	0
Out	11:17:25	0	0	0	0	0	0	0	0	0	0	0
HowLong	1	0	0	0	0	0	0	0	0	0	0	0
Times	45	16	49	5	1	1	1	2	5	2	3	0
AccumulatedTime	813.8489999999999	30.099999999999998	678.12	7.090999999999999	2	2	3.037	4.025	16.112	4.026	37.263	0
In	0	0	11:17:25	0	0	0	0	0	0	0	0	0
Out	0	0	11:17:26	0	0	0	0	0	0	0	0	0
HowLong	0	0	1	0	0	0	0	0	0	0	0	0
Times	45	16	50	5	1	1	1	2	5	2	3	0
AccumulatedTime	813.8489999999999	30.099999999999998	679.12	7.090999999999999	2	2	3.037	4.025	16.112	4.026	37.263	0
In	11:17:26	0	0	0	0	0	0	0	0	0	0	0
Out	11:17:35	0	0	0	0	0	0	0	0	0	0	0
HowLong	9.036	0	0	0	0	0	0	0	0	0	0	0
Times	46	16	50	5	1	1	1	2	5	2	3	0
AccumulatedTime	822.8849999999999	30.099999999999998	679.12	7.090999999999999	2	2	3.037	4.025	16.112	4.026	37.263	0
In	0	0	11:17:35	0	0	0	0	0	0	0	0	0
Out	0	0	11:17:36	0	0	0	0	0	0	0	0	0
HowLong	0	0	1	0	0	0	0	0	0	0	0	0
Times	46	16	51	5	1	1	1	2	5	2	3	0
AccumulatedTime	822.8849999999999	30.099999999999998	680.12	7.090999999999999	2	2	3.037	4.025	16.112	4.026	37.263	0
In	11:17:36	0	0	0	0	0	0	0	0	0	0	0
Out	11:17:38	0	0	0	0	0	0	0	0	0	0	0
HowLong	2	0	0	0	0	0	0	0	0	0	0	0
Times	47	16	51	5	1	1	1	2	5	2	3	0
AccumulatedTime	824.8849999999999	30.099999999999998	680.12	7.090999999999999	2	2	3.037	4.025	16.112	4.026	37.263	0
In	0	0	11:17:38	0	0	0	0	0	0	0	0	0
Out	0	0	11:17:41	0	0	0	0	0	0	0	0	0
HowLong	0	0	3	0	0	0	0	0	0	0	0	0
Times	47	16	52	5	1	1	1	2	5	2	3	0
AccumulatedTime	824.8849999999999	30.099999999999998	683.12	7.090999999999999	2	2	3.037	4.025	16.112	4.026	37.263	0
In	11:17:41	0	0	0	0	0	0	0	0	0	0	0
Out	11:17:43	0	0	0	0	0	0	0	0	0	0	0
HowLong	2	0	0	0	0	0	0	0	0	0	0	0
Times	48	16	52	5	1	1	1	2	5	2	3	0
AccumulatedTime	826.8849999999999	30.099999999999998	683.12	7.090999999999999	2	2	3.037	4.025	16.112	4.026	37.263	0
In	0	0	11:17:43	0	0	0	0	0	0	0	0	0
Out	0	0	11:17:45	0	0	0	0	0	0	0	0	0
HowLong	0	0	2	0	0	0	0	0	0	0	0	0
Times	48	16	53	5	1	1	1	2	5	2	3	0
AccumulatedTime	826.8849999999999	30.099999999999998	685.12	7.090999999999999	2	2	3.037	4.025	16.112	4.026	37.263	0
In	11:17:45	0	0	0	0	0	0	0	0	0	0	0
Out	11:17:47	0	0	0	0	0	0	0	0	0	0	0
HowLong	2.002	0	0	0	0	0	0	0	0	0	0	0
Times	49	16	53	5	1	1	1	2	5	2	3	0
AccumulatedTime	828.8869999999998	30.099999999999998	685.12	7.090999999999999	2	2	3.037	4.025	16.112	4.026	37.263	0
In	0	0	11:17:47	0	0	0	0	0	0	0	0	0
Out	0	0	11:17:57	0	0	0	0	0	0	0	0	0
HowLong	0	0	10.037	0	0	0	0	0	0	0	0	0
Times	49	16	54	5	1	1	1	2	5	2	3	0
AccumulatedTime	828.8869999999998	30.099999999999998	695.157	7.090999999999999	2	2	3.037	4.025	16.112	4.026	37.263	0
In	11:17:57	0	0	0	0	0	0	0	0	0	0	0
Out	11:18:0	0	0	0	0	0	0	0	0	0	0	0
HowLong	3	0	0	0	0	0	0	0	0	0	0	0
Times	50	16	54	5	1	1	1	2	5	2	3	0
AccumulatedTime	831.8869999999998	30.099999999999998	695.157	7.090999999999999	2	2	3.037	4.025	16.112	4.026	37.263	0
In	0	0	11:18:0	0	0	0	0	0	0	0	0	0
Out	0	0	11:18:1	0	0	0	0	0	0	0	0	0
HowLong	0	0	1	0	0	0	0	0	0	0	0	0
Times	50	16	55	5	1	1	1	2	5	2	3	0
AccumulatedTime	831.8869999999998	30.099999999999998	696.157	7.090999999999999	2	2	3.037	4.025	16.112	4.026	37.263	0
In	11:18:1	0	0	0	0	0	0	0	0	0	0	0
Out	11:18:6	0	0	0	0	0	0	0	0	0	0	0
HowLong	5	0	0	0	0	0	0	0	0	0	0	0
Times	51	16	55	5	1	1	1	2	5	2	3	0
AccumulatedTime	836.8869999999998	30.099999999999998	696.157	7.090999999999999	2	2	3.037	4.025	16.112	4.026	37.263	0
In	0	0	11:18:6	0	0	0	0	0	0	0	0	0
Out	0	0	11:18:7	0	0	0	0	0	0	0	0	0
HowLong	0	0	1	0	0	0	0	0	0	0	0	0
Times	51	16	56	5	1	1	1	2	5	2	3	0
AccumulatedTime	836.8869999999998	30.099999999999998	697.157	7.090999999999999	2	2	3.037	4.025	16.112	4.026	37.263	0
In	11:18:7	0	0	0	0	0	0	0	0	0	0	0
Out	11:18:8	0	0	0	0	0	0	0	0	0	0	0
HowLong	1	0	0	0	0	0	0	0	0	0	0	0
Times	52	16	56	5	1	1	1	2	5	2	3	0
AccumulatedTime	837.8869999999998	30.099999999999998	697.157	7.090999999999999	2	2	3.037	4.025	16.112	4.026	37.263	0
In	0	0	11:18:8	0	0	0	0	0	0	0	0	0
Out	0	0	11:18:12	0	0	0	0	0	0	0	0	0
HowLong	0	0	4	0	0	0	0	0	0	0	0	0
Times	52	16	57	5	1	1	1	2	5	2	3	0
AccumulatedTime	837.8869999999998	30.099999999999998	701.157	7.090999999999999	2	2	3.037	4.025	16.112	4.026	37.263	0
In	11:18:12	0	0	0	0	0	0	0	0	0	0	0
Out	11:18:13	0	0	0	0	0	0	0	0	0	0	0
HowLong	1	0	0	0	0	0	0	0	0	0	0	0
Times	53	16	57	5	1	1	1	2	5	2	3	0
AccumulatedTime	838.8869999999998	30.099999999999998	701.157	7.090999999999999	2	2	3.037	4.025	16.112	4.026	37.263	0
In	0	0	11:18:13	0	0	0	0	0	0	0	0	0
Out	0	0	11:18:16	0	0	0	0	0	0	0	0	0
HowLong	0	0	3	0	0	0	0	0	0	0	0	0
Times	53	16	58	5	1	1	1	2	5	2	3	0
AccumulatedTime	838.8869999999998	30.099999999999998	704.157	7.090999999999999	2	2	3.037	4.025	16.112	4.026	37.263	0
In	11:18:16	0	0	0	0	0	0	0	0	0	0	0
Out	11:18:20	0	0	0	0	0	0	0	0	0	0	0
HowLong	4	0	0	0	0	0	0	0	0	0	0	0
Times	54	16	58	5	1	1	1	2	5	2	3	0
AccumulatedTime	842.8869999999998	30.099999999999998	704.157	7.090999999999999	2	2	3.037	4.025	16.112	4.026	37.263	0
In	0	0	11:18:20	0	0	0	0	0	0	0	0	0
Out	0	0	11:18:22	0	0	0	0	0	0	0	0	0
HowLong	0	0	2	0	0	0	0	0	0	0	0	0
Times	54	16	59	5	1	1	1	2	5	2	3	0
AccumulatedTime	842.8869999999998	30.099999999999998	706.157	7.090999999999999	2	2	3.037	4.025	16.112	4.026	37.263	0
In	11:18:22	0	0	0	0	0	0	0	0	0	0	0
Out	11:18:23	0	0	0	0	0	0	0	0	0	0	0
HowLong	1	0	0	0	0	0	0	0	0	0	0	0
Times	55	16	59	5	1	1	1	2	5	2	3	0
AccumulatedTime	843.8869999999998	30.099999999999998	706.157	7.090999999999999	2	2	3.037	4.025	16.112	4.026	37.263	0
In	0	0	11:18:23	0	0	0	0	0	0	0	0	0
Out	0	0	11:18:24	0	0	0	0	0	0	0	0	0
HowLong	0	0	1	0	0	0	0	0	0	0	0	0
Times	55	16	60	5	1	1	1	2	5	2	3	0
AccumulatedTime	843.8869999999998	30.099999999999998	707.157	7.090999999999999	2	2	3.037	4.025	16.112	4.026	37.263	0
In	11:18:24	0	0	0	0	0	0	0	0	0	0	0
Out	11:18:32	0	0	0	0	0	0	0	0	0	0	0
HowLong	8.001	0	0	0	0	0	0	0	0	0	0	0
Times	56	16	60	5	1	1	1	2	5	2	3	0
AccumulatedTime	851.8879999999998	30.099999999999998	707.157	7.090999999999999	2	2	3.037	4.025	16.112	4.026	37.263	0
In	0	0	11:18:32	0	0	0	0	0	0	0	0	0
Out	0	0	11:18:33	0	0	0	0	0	0	0	0	0
HowLong	0	0	1	0	0	0	0	0	0	0	0	0
Times	56	16	61	5	1	1	1	2	5	2	3	0
AccumulatedTime	851.8879999999998	30.099999999999998	708.157	7.090999999999999	2	2	3.037	4.025	16.112	4.026	37.263	0
In	11:18:33	0	0	0	0	0	0	0	0	0	0	0
Out	11:18:47	0	0	0	0	0	0	0	0	0	0	0
HowLong	14.038	0	0	0	0	0	0	0	0	0	0	0
Times	57	16	61	5	1	1	1	2	5	2	3	0
AccumulatedTime	865.9259999999998	30.099999999999998	708.157	7.090999999999999	2	2	3.037	4.025	16.112	4.026	37.263	0
In	0	0	11:18:47	0	0	0	0	0	0	0	0	0
Out	0	0	11:18:49	0	0	0	0	0	0	0	0	0
HowLong	0	0	2	0	0	0	0	0	0	0	0	0
Times	57	16	62	5	1	1	1	2	5	2	3	0
AccumulatedTime	865.9259999999998	30.099999999999998	710.157	7.090999999999999	2	2	3.037	4.025	16.112	4.026	37.263	0
In	11:18:49	0	0	0	0	0	0	0	0	0	0	0
Out	11:18:51	0	0	0	0	0	0	0	0	0	0	0
HowLong	2	0	0	0	0	0	0	0	0	0	0	0
Times	58	16	62	5	1	1	1	2	5	2	3	0
AccumulatedTime	867.9259999999998	30.099999999999998	710.157	7.090999999999999	2	2	3.037	4.025	16.112	4.026	37.263	0
In	0	0	11:18:51	0	0	0	0	0	0	0	0	0
Out	0	0	11:18:52	0	0	0	0	0	0	0	0	0
HowLong	0	0	1.001	0	0	0	0	0	0	0	0	0
Times	58	16	63	5	1	1	1	2	5	2	3	0
AccumulatedTime	867.9259999999998	30.099999999999998	711.158	7.090999999999999	2	2	3.037	4.025	16.112	4.026	37.263	0
In	11:18:52	0	0	0	0	0	0	0	0	0	0	0
Out	11:18:55	0	0	0	0	0	0	0	0	0	0	0
HowLong	3.001	0	0	0	0	0	0	0	0	0	0	0
Times	59	16	63	5	1	1	1	2	5	2	3	0
AccumulatedTime	870.9269999999998	30.099999999999998	711.158	7.090999999999999	2	2	3.037	4.025	16.112	4.026	37.263	0
In	0	0	11:18:55	0	0	0	0	0	0	0	0	0
Out	0	0	11:18:56	0	0	0	0	0	0	0	0	0
HowLong	0	0	1	0	0	0	0	0	0	0	0	0
Times	59	16	64	5	1	1	1	2	5	2	3	0
AccumulatedTime	870.9269999999998	30.099999999999998	712.158	7.090999999999999	2	2	3.037	4.025	16.112	4.026	37.263	0
In	11:18:56	0	0	0	0	0	0	0	0	0	0	0
Out	11:18:57	0	0	0	0	0	0	0	0	0	0	0
HowLong	1	0	0	0	0	0	0	0	0	0	0	0
Times	60	16	64	5	1	1	1	2	5	2	3	0
AccumulatedTime	871.9269999999998	30.099999999999998	712.158	7.090999999999999	2	2	3.037	4.025	16.112	4.026	37.263	0
In	0	0	11:18:57	0	0	0	0	0	0	0	0	0
Out	0	0	11:18:59	0	0	0	0	0	0	0	0	0
HowLong	0	0	2	0	0	0	0	0	0	0	0	0
Times	60	16	65	5	1	1	1	2	5	2	3	0
AccumulatedTime	871.9269999999998	30.099999999999998	714.158	7.090999999999999	2	2	3.037	4.025	16.112	4.026	37.263	0
In	11:18:59	0	0	0	0	0	0	0	0	0	0	0
Out	11:19:1	0	0	0	0	0	0	0	0	0	0	0
HowLong	2	0	0	0	0	0	0	0	0	0	0	0
Times	61	16	65	5	1	1	1	2	5	2	3	0
AccumulatedTime	873.9269999999998	30.099999999999998	714.158	7.090999999999999	2	2	3.037	4.025	16.112	4.026	37.263	0
In	0	0	11:19:1	0	0	0	0	0	0	0	0	0
Out	0	0	11:19:3	0	0	0	0	0	0	0	0	0
HowLong	0	0	2	0	0	0	0	0	0	0	0	0
Times	61	16	66	5	1	1	1	2	5	2	3	0
AccumulatedTime	873.9269999999998	30.099999999999998	716.158	7.090999999999999	2	2	3.037	4.025	16.112	4.026	37.263	0
In	11:19:3	0	0	0	0	0	0	0	0	0	0	0
Out	11:19:4	0	0	0	0	0	0	0	0	0	0	0
HowLong	1	0	0	0	0	0	0	0	0	0	0	0
Times	62	16	66	5	1	1	1	2	5	2	3	0
AccumulatedTime	874.9269999999998	30.099999999999998	716.158	7.090999999999999	2	2	3.037	4.025	16.112	4.026	37.263	0
In	0	0	11:19:4	0	0	0	0	0	0	0	0	0
Out	0	0	11:19:17	0	0	0	0	0	0	0	0	0
HowLong	0	0	13.001	0	0	0	0	0	0	0	0	0
Times	62	16	67	5	1	1	1	2	5	2	3	0
AccumulatedTime	874.9269999999998	30.099999999999998	729.159	7.090999999999999	2	2	3.037	4.025	16.112	4.026	37.263	0
In	11:19:17	0	0	0	0	0	0	0	0	0	0	0
Out	11:19:19	0	0	0	0	0	0	0	0	0	0	0
HowLong	2	0	0	0	0	0	0	0	0	0	0	0
Times	63	16	67	5	1	1	1	2	5	2	3	0
AccumulatedTime	876.9269999999998	30.099999999999998	729.159	7.090999999999999	2	2	3.037	4.025	16.112	4.026	37.263	0
In	0	0	11:19:19	0	0	0	0	0	0	0	0	0
Out	0	0	11:19:20	0	0	0	0	0	0	0	0	0
HowLong	0	0	1	0	0	0	0	0	0	0	0	0
Times	63	16	68	5	1	1	1	2	5	2	3	0
AccumulatedTime	876.9269999999998	30.099999999999998	730.159	7.090999999999999	2	2	3.037	4.025	16.112	4.026	37.263	0
In	11:19:20	0	0	0	0	0	0	0	0	0	0	0
Out	11:19:23	0	0	0	0	0	0	0	0	0	0	0
HowLong	3.038	0	0	0	0	0	0	0	0	0	0	0
Times	64	16	68	5	1	1	1	2	5	2	3	0
AccumulatedTime	879.9649999999998	30.099999999999998	730.159	7.090999999999999	2	2	3.037	4.025	16.112	4.026	37.263	0
In	0	0	11:19:23	0	0	0	0	0	0	0	0	0
Out	0	0	11:19:25	0	0	0	0	0	0	0	0	0
HowLong	0	0	2.001	0	0	0	0	0	0	0	0	0
Times	64	16	69	5	1	1	1	2	5	2	3	0
AccumulatedTime	879.9649999999998	30.099999999999998	732.16	7.090999999999999	2	2	3.037	4.025	16.112	4.026	37.263	0
In	11:19:25	0	0	0	0	0	0	0	0	0	0	0
Out	11:19:26	0	0	0	0	0	0	0	0	0	0	0
HowLong	1	0	0	0	0	0	0	0	0	0	0	0
Times	65	16	69	5	1	1	1	2	5	2	3	0
AccumulatedTime	880.9649999999998	30.099999999999998	732.16	7.090999999999999	2	2	3.037	4.025	16.112	4.026	37.263	0
In	0	0	11:19:26	0	0	0	0	0	0	0	0	0
Out	0	0	11:19:29	0	0	0	0	0	0	0	0	0
HowLong	0	0	3	0	0	0	0	0	0	0	0	0
Times	65	16	70	5	1	1	1	2	5	2	3	0
AccumulatedTime	880.9649999999998	30.099999999999998	735.16	7.090999999999999	2	2	3.037	4.025	16.112	4.026	37.263	0
In	11:19:29	0	0	0	0	0	0	0	0	0	0	0
Out	11:19:30	0	0	0	0	0	0	0	0	0	0	0
HowLong	1	0	0	0	0	0	0	0	0	0	0	0
Times	66	16	70	5	1	1	1	2	5	2	3	0
AccumulatedTime	881.9649999999998	30.099999999999998	735.16	7.090999999999999	2	2	3.037	4.025	16.112	4.026	37.263	0
In	0	0	11:19:30	0	0	0	0	0	0	0	0	0
Out	0	0	11:19:33	0	0	0	0	0	0	0	0	0
HowLong	0	0	3	0	0	0	0	0	0	0	0	0
Times	66	16	71	5	1	1	1	2	5	2	3	0
AccumulatedTime	881.9649999999998	30.099999999999998	738.16	7.090999999999999	2	2	3.037	4.025	16.112	4.026	37.263	0
In	11:19:33	0	0	0	0	0	0	0	0	0	0	0
Out	11:19:37	0	0	0	0	0	0	0	0	0	0	0
HowLong	4	0	0	0	0	0	0	0	0	0	0	0
Times	67	16	71	5	1	1	1	2	5	2	3	0
AccumulatedTime	885.9649999999998	30.099999999999998	738.16	7.090999999999999	2	2	3.037	4.025	16.112	4.026	37.263	0
In	0	0	11:19:37	0	0	0	0	0	0	0	0	0
Out	0	0	11:19:38	0	0	0	0	0	0	0	0	0
HowLong	0	0	1	0	0	0	0	0	0	0	0	0
Times	67	16	72	5	1	1	1	2	5	2	3	0
AccumulatedTime	885.9649999999998	30.099999999999998	739.16	7.090999999999999	2	2	3.037	4.025	16.112	4.026	37.263	0
In	11:19:38	0	0	0	0	0	0	0	0	0	0	0
Out	11:19:44	0	0	0	0	0	0	0	0	0	0	0
HowLong	6	0	0	0	0	0	0	0	0	0	0	0
Times	68	16	72	5	1	1	1	2	5	2	3	0
AccumulatedTime	891.9649999999998	30.099999999999998	739.16	7.090999999999999	2	2	3.037	4.025	16.112	4.026	37.263	0
In	0	0	11:19:44	0	0	0	0	0	0	0	0	0
Out	0	0	11:19:46	0	0	0	0	0	0	0	0	0
HowLong	0	0	2	0	0	0	0	0	0	0	0	0
Times	68	16	73	5	1	1	1	2	5	2	3	0
AccumulatedTime	891.9649999999998	30.099999999999998	741.16	7.090999999999999	2	2	3.037	4.025	16.112	4.026	37.263	0
In	11:19:46	0	0	0	0	0	0	0	0	0	0	0
Out	11:19:49	0	0	0	0	0	0	0	0	0	0	0
HowLong	3	0	0	0	0	0	0	0	0	0	0	0
Times	69	16	73	5	1	1	1	2	5	2	3	0
AccumulatedTime	894.9649999999998	30.099999999999998	741.16	7.090999999999999	2	2	3.037	4.025	16.112	4.026	37.263	0
In	0	0	11:19:49	0	0	0	0	0	0	0	0	0
Out	0	0	11:19:51	0	0	0	0	0	0	0	0	0
HowLong	0	0	2	0	0	0	0	0	0	0	0	0
Times	69	16	74	5	1	1	1	2	5	2	3	0
AccumulatedTime	894.9649999999998	30.099999999999998	743.16	7.090999999999999	2	2	3.037	4.025	16.112	4.026	37.263	0
In	11:19:51	0	0	0	0	0	0	0	0	0	0	0
Out	11:19:58	0	0	0	0	0	0	0	0	0	0	0
HowLong	7	0	0	0	0	0	0	0	0	0	0	0
Times	70	16	74	5	1	1	1	2	5	2	3	0
AccumulatedTime	901.9649999999998	30.099999999999998	743.16	7.090999999999999	2	2	3.037	4.025	16.112	4.026	37.263	0
In	0	0	11:19:58	0	0	0	0	0	0	0	0	0
Out	0	0	11:19:59	0	0	0	0	0	0	0	0	0
HowLong	0	0	1.001	0	0	0	0	0	0	0	0	0
Times	70	16	75	5	1	1	1	2	5	2	3	0
AccumulatedTime	901.9649999999998	30.099999999999998	744.161	7.090999999999999	2	2	3.037	4.025	16.112	4.026	37.263	0
In	11:19:59	0	0	0	0	0	0	0	0	0	0	0
Out	11:20:1	0	0	0	0	0	0	0	0	0	0	0
HowLong	2	0	0	0	0	0	0	0	0	0	0	0
Times	71	16	75	5	1	1	1	2	5	2	3	0
AccumulatedTime	903.9649999999998	30.099999999999998	744.161	7.090999999999999	2	2	3.037	4.025	16.112	4.026	37.263	0
In	0	0	11:20:1	0	0	0	0	0	0	0	0	0
Out	0	0	11:20:4	0	0	0	0	0	0	0	0	0
HowLong	0	0	3	0	0	0	0	0	0	0	0	0
Times	71	16	76	5	1	1	1	2	5	2	3	0
AccumulatedTime	903.9649999999998	30.099999999999998	747.161	7.090999999999999	2	2	3.037	4.025	16.112	4.026	37.263	0
In	11:20:4	0	0	0	0	0	0	0	0	0	0	0
Out	11:20:6	0	0	0	0	0	0	0	0	0	0	0
HowLong	2.001	0	0	0	0	0	0	0	0	0	0	0
Times	72	16	76	5	1	1	1	2	5	2	3	0
AccumulatedTime	905.9659999999998	30.099999999999998	747.161	7.090999999999999	2	2	3.037	4.025	16.112	4.026	37.263	0
In	0	0	11:20:6	0	0	0	0	0	0	0	0	0
Out	0	0	11:20:8	0	0	0	0	0	0	0	0	0
HowLong	0	0	2	0	0	0	0	0	0	0	0	0
Times	72	16	77	5	1	1	1	2	5	2	3	0
AccumulatedTime	905.9659999999998	30.099999999999998	749.161	7.090999999999999	2	2	3.037	4.025	16.112	4.026	37.263	0
In	11:20:8	0	0	0	0	0	0	0	0	0	0	0
Out	11:20:10	0	0	0	0	0	0	0	0	0	0	0
HowLong	2	0	0	0	0	0	0	0	0	0	0	0
Times	73	16	77	5	1	1	1	2	5	2	3	0
AccumulatedTime	907.9659999999998	30.099999999999998	749.161	7.090999999999999	2	2	3.037	4.025	16.112	4.026	37.263	0
In	0	0	11:20:10	0	0	0	0	0	0	0	0	0
Out	0	0	11:20:11	0	0	0	0	0	0	0	0	0
HowLong	0	0	1	0	0	0	0	0	0	0	0	0
Times	73	16	78	5	1	1	1	2	5	2	3	0
AccumulatedTime	907.9659999999998	30.099999999999998	750.161	7.090999999999999	2	2	3.037	4.025	16.112	4.026	37.263	0
In	11:20:11	0	0	0	0	0	0	0	0	0	0	0
Out	11:20:14	0	0	0	0	0	0	0	0	0	0	0
HowLong	3	0	0	0	0	0	0	0	0	0	0	0
Times	74	16	78	5	1	1	1	2	5	2	3	0
AccumulatedTime	910.9659999999998	30.099999999999998	750.161	7.090999999999999	2	2	3.037	4.025	16.112	4.026	37.263	0
In	0	0	11:20:14	0	0	0	0	0	0	0	0	0
Out	0	0	11:20:15	0	0	0	0	0	0	0	0	0
HowLong	0	0	1	0	0	0	0	0	0	0	0	0
Times	74	16	79	5	1	1	1	2	5	2	3	0
AccumulatedTime	910.9659999999998	30.099999999999998	751.161	7.090999999999999	2	2	3.037	4.025	16.112	4.026	37.263	0
In	11:20:15	0	0	0	0	0	0	0	0	0	0	0
Out	11:20:16	0	0	0	0	0	0	0	0	0	0	0
HowLong	1	0	0	0	0	0	0	0	0	0	0	0
Times	75	16	79	5	1	1	1	2	5	2	3	0
AccumulatedTime	911.9659999999998	30.099999999999998	751.161	7.090999999999999	2	2	3.037	4.025	16.112	4.026	37.263	0
In	0	0	11:20:16	0	0	0	0	0	0	0	0	0
Out	0	0	11:20:17	0	0	0	0	0	0	0	0	0
HowLong	0	0	1	0	0	0	0	0	0	0	0	0
Times	75	16	80	5	1	1	1	2	5	2	3	0
AccumulatedTime	911.9659999999998	30.099999999999998	752.161	7.090999999999999	2	2	3.037	4.025	16.112	4.026	37.263	0
In	11:20:17	0	0	0	0	0	0	0	0	0	0	0
Out	11:20:18	0	0	0	0	0	0	0	0	0	0	0
HowLong	1.001	0	0	0	0	0	0	0	0	0	0	0
Times	76	16	80	5	1	1	1	2	5	2	3	0
AccumulatedTime	912.9669999999998	30.099999999999998	752.161	7.090999999999999	2	2	3.037	4.025	16.112	4.026	37.263	0
In	0	0	11:20:18	0	0	0	0	0	0	0	0	0
Out	0	0	11:20:19	0	0	0	0	0	0	0	0	0
HowLong	0	0	1	0	0	0	0	0	0	0	0	0
Times	76	16	81	5	1	1	1	2	5	2	3	0
AccumulatedTime	912.9669999999998	30.099999999999998	753.161	7.090999999999999	2	2	3.037	4.025	16.112	4.026	37.263	0
In	11:20:19	0	0	0	0	0	0	0	0	0	0	0
Out	11:20:24	0	0	0	0	0	0	0	0	0	0	0
HowLong	5.002	0	0	0	0	0	0	0	0	0	0	0
Times	77	16	81	5	1	1	1	2	5	2	3	0
AccumulatedTime	917.9689999999997	30.099999999999998	753.161	7.090999999999999	2	2	3.037	4.025	16.112	4.026	37.263	0
In	0	0	11:20:24	0	0	0	0	0	0	0	0	0
Out	0	0	11:20:25	0	0	0	0	0	0	0	0	0
HowLong	0	0	1	0	0	0	0	0	0	0	0	0
Times	77	16	82	5	1	1	1	2	5	2	3	0
AccumulatedTime	917.9689999999997	30.099999999999998	754.161	7.090999999999999	2	2	3.037	4.025	16.112	4.026	37.263	0
In	11:20:25	0	0	0	0	0	0	0	0	0	0	0
Out	11:20:30	0	0	0	0	0	0	0	0	0	0	0
HowLong	5.033	0	0	0	0	0	0	0	0	0	0	0
Times	78	16	82	5	1	1	1	2	5	2	3	0
AccumulatedTime	923.0019999999997	30.099999999999998	754.161	7.090999999999999	2	2	3.037	4.025	16.112	4.026	37.263	0
In	0	0	11:20:30	0	0	0	0	0	0	0	0	0
Out	0	0	11:20:31	0	0	0	0	0	0	0	0	0
HowLong	0	0	1	0	0	0	0	0	0	0	0	0
Times	78	16	83	5	1	1	1	2	5	2	3	0
AccumulatedTime	923.0019999999997	30.099999999999998	755.161	7.090999999999999	2	2	3.037	4.025	16.112	4.026	37.263	0
In	11:20:31	0	0	0	0	0	0	0	0	0	0	0
Out	11:20:36	0	0	0	0	0	0	0	0	0	0	0
HowLong	5.002	0	0	0	0	0	0	0	0	0	0	0
Times	79	16	83	5	1	1	1	2	5	2	3	0
AccumulatedTime	928.0039999999997	30.099999999999998	755.161	7.090999999999999	2	2	3.037	4.025	16.112	4.026	37.263	0
In	0	0	11:20:36	0	0	0	0	0	0	0	0	0
Out	0	0	11:20:37	0	0	0	0	0	0	0	0	0
HowLong	0	0	1	0	0	0	0	0	0	0	0	0
Times	79	16	84	5	1	1	1	2	5	2	3	0
AccumulatedTime	928.0039999999997	30.099999999999998	756.161	7.090999999999999	2	2	3.037	4.025	16.112	4.026	37.263	0
In	11:20:37	0	0	0	0	0	0	0	0	0	0	0
Out	11:20:38	0	0	0	0	0	0	0	0	0	0	0
HowLong	1	0	0	0	0	0	0	0	0	0	0	0
Times	80	16	84	5	1	1	1	2	5	2	3	0
AccumulatedTime	929.0039999999997	30.099999999999998	756.161	7.090999999999999	2	2	3.037	4.025	16.112	4.026	37.263	0
In	0	0	11:20:38	0	0	0	0	0	0	0	0	0
Out	0	0	11:20:39	0	0	0	0	0	0	0	0	0
HowLong	0	0	1	0	0	0	0	0	0	0	0	0
Times	80	16	85	5	1	1	1	2	5	2	3	0
AccumulatedTime	929.0039999999997	30.099999999999998	757.161	7.090999999999999	2	2	3.037	4.025	16.112	4.026	37.263	0
In	11:20:39	0	0	0	0	0	0	0	0	0	0	0
Out	11:20:40	0	0	0	0	0	0	0	0	0	0	0
HowLong	1	0	0	0	0	0	0	0	0	0	0	0
Times	81	16	85	5	1	1	1	2	5	2	3	0
AccumulatedTime	930.0039999999997	30.099999999999998	757.161	7.090999999999999	2	2	3.037	4.025	16.112	4.026	37.263	0
In	0	0	11:20:40	0	0	0	0	0	0	0	0	0
Out	0	0	11:20:42	0	0	0	0	0	0	0	0	0
HowLong	0	0	2	0	0	0	0	0	0	0	0	0
Times	81	16	86	5	1	1	1	2	5	2	3	0
AccumulatedTime	930.0039999999997	30.099999999999998	759.161	7.090999999999999	2	2	3.037	4.025	16.112	4.026	37.263	0
In	11:20:42	0	0	0	0	0	0	0	0	0	0	0
Out	11:24:48	0	0	0	0	0	0	0	0	0	0	0
HowLong	246.364	0	0	0	0	0	0	0	0	0	0	0
Times	82	16	86	5	1	1	1	2	5	2	3	0
AccumulatedTime	1176.3679999999997	30.099999999999998	759.161	7.090999999999999	2	2	3.037	4.025	16.112	4.026	37.263	0
In	0	0	11:24:48	0	0	0	0	0	0	0	0	0
Out	0	0	11:24:49	0	0	0	0	0	0	0	0	0
HowLong	0	0	1	0	0	0	0	0	0	0	0	0
Times	82	16	87	5	1	1	1	2	5	2	3	0
AccumulatedTime	1176.3679999999997	30.099999999999998	760.161	7.090999999999999	2	2	3.037	4.025	16.112	4.026	37.263	0
In	11:24:49	0	0	0	0	0	0	0	0	0	0	0
Out	11:27:36	0	0	0	0	0	0	0	0	0	0	0
HowLong	166.204	0	0	0	0	0	0	0	0	0	0	0
Times	83	16	87	5	1	1	1	2	5	2	3	0
AccumulatedTime	1342.5719999999997	30.099999999999998	760.161	7.090999999999999	2	2	3.037	4.025	16.112	4.026	37.263	0
In	0	0	11:27:36	0	0	0	0	0	0	0	0	0
Out	0	0	11:27:41	0	0	0	0	0	0	0	0	0
HowLong	0	0	5.005	0	0	0	0	0	0	0	0	0
Times	83	16	88	5	1	1	1	2	5	2	3	0
AccumulatedTime	1342.5719999999997	30.099999999999998	765.1659999999999	7.090999999999999	2	2	3.037	4.025	16.112	4.026	37.263	0
In	11:27:41	0	0	0	0	0	0	0	0	0	0	0
Out	11:27:44	0	0	0	0	0	0	0	0	0	0	0
HowLong	3.034	0	0	0	0	0	0	0	0	0	0	0
Times	84	16	88	5	1	1	1	2	5	2	3	0
AccumulatedTime	1345.6059999999998	30.099999999999998	765.1659999999999	7.090999999999999	2	2	3.037	4.025	16.112	4.026	37.263	0
In	0	0	11:27:44	0	0	0	0	0	0	0	0	0
Out	0	0	11:27:45	0	0	0	0	0	0	0	0	0
HowLong	0	0	1	0	0	0	0	0	0	0	0	0
Times	84	16	89	5	1	1	1	2	5	2	3	0
AccumulatedTime	1345.6059999999998	30.099999999999998	766.1659999999999	7.090999999999999	2	2	3.037	4.025	16.112	4.026	37.263	0
In	11:27:45	0	0	0	0	0	0	0	0	0	0	0
Out	11:27:47	0	0	0	0	0	0	0	0	0	0	0
HowLong	2	0	0	0	0	0	0	0	0	0	0	0
Times	85	16	89	5	1	1	1	2	5	2	3	0
AccumulatedTime	1347.6059999999998	30.099999999999998	766.1659999999999	7.090999999999999	2	2	3.037	4.025	16.112	4.026	37.263	0
In	0	0	11:27:47	0	0	0	0	0	0	0	0	0
Out	0	0	11:27:49	0	0	0	0	0	0	0	0	0
HowLong	0	0	2.002	0	0	0	0	0	0	0	0	0
Times	85	16	90	5	1	1	1	2	5	2	3	0
AccumulatedTime	1347.6059999999998	30.099999999999998	768.1679999999999	7.090999999999999	2	2	3.037	4.025	16.112	4.026	37.263	0
In	11:27:49	0	0	0	0	0	0	0	0	0	0	0
Out	11:27:51	0	0	0	0	0	0	0	0	0	0	0
HowLong	2	0	0	0	0	0	0	0	0	0	0	0
Times	86	16	90	5	1	1	1	2	5	2	3	0
AccumulatedTime	1349.6059999999998	30.099999999999998	768.1679999999999	7.090999999999999	2	2	3.037	4.025	16.112	4.026	37.263	0
In	0	0	11:27:51	0	0	0	0	0	0	0	0	0
Out	0	0	11:27:54	0	0	0	0	0	0	0	0	0
HowLong	0	0	3.001	0	0	0	0	0	0	0	0	0
Times	86	16	91	5	1	1	1	2	5	2	3	0
AccumulatedTime	1349.6059999999998	30.099999999999998	771.1689999999999	7.090999999999999	2	2	3.037	4.025	16.112	4.026	37.263	0
In	0	0	0	11:27:54	0	0	0	0	0	0	0	0
Out	0	0	0	11:27:55	0	0	0	0	0	0	0	0
HowLong	0	0	0	1.004	0	0	0	0	0	0	0	0
Times	86	16	91	6	1	1	1	2	5	2	3	0
AccumulatedTime	1349.6059999999998	30.099999999999998	771.1689999999999	8.094999999999999	2	2	3.037	4.025	16.112	4.026	37.263	0
In	0	0	0	0	0	0	0	0	0	0	11:27:55	0
Out	0	0	0	0	0	0	0	0	0	0	11:33:14	0
HowLong	0	0	0	0	0	0	0	0	0	0	319.189	0
Times	86	16	91	6	1	1	1	2	5	2	4	0
AccumulatedTime	1349.6059999999998	30.099999999999998	771.1689999999999	8.094999999999999	2	2	3.037	4.025	16.112	4.026	356.452	0
In	0	11:33:14	0	0	0	0	0	0	0	0	0	0
Out	0	11:33:16	0	0	0	0	0	0	0	0	0	0
HowLong	0	2	0	0	0	0	0	0	0	0	0	0
Times	86	17	91	6	1	1	1	2	5	2	4	0
AccumulatedTime	1349.6059999999998	32.099999999999994	771.1689999999999	8.094999999999999	2	2	3.037	4.025	16.112	4.026	356.452	0
In	0	0	11:33:16	0	0	0	0	0	0	0	0	0
Out	0	0	11:33:24	0	0	0	0	0	0	0	0	0
HowLong	0	0	8.003	0	0	0	0	0	0	0	0	0
Times	86	17	92	6	1	1	1	2	5	2	4	0
AccumulatedTime	1349.6059999999998	32.099999999999994	779.1719999999999	8.094999999999999	2	2	3.037	4.025	16.112	4.026	356.452	0
In	11:33:24	0	0	0	0	0	0	0	0	0	0	0
Out	11:33:25	0	0	0	0	0	0	0	0	0	0	0
HowLong	1	0	0	0	0	0	0	0	0	0	0	0
Times	87	17	92	6	1	1	1	2	5	2	4	0
AccumulatedTime	1350.6059999999998	32.099999999999994	779.1719999999999	8.094999999999999	2	2	3.037	4.025	16.112	4.026	356.452	0
In	0	0	11:33:25	0	0	0	0	0	0	0	0	0
Out	0	0	11:33:26	0	0	0	0	0	0	0	0	0
HowLong	0	0	1	0	0	0	0	0	0	0	0	0
Times	87	17	93	6	1	1	1	2	5	2	4	0
AccumulatedTime	1350.6059999999998	32.099999999999994	780.1719999999999	8.094999999999999	2	2	3.037	4.025	16.112	4.026	356.452	0
In	11:33:26	0	0	0	0	0	0	0	0	0	0	0
Out	11:33:27	0	0	0	0	0	0	0	0	0	0	0
HowLong	1	0	0	0	0	0	0	0	0	0	0	0
Times	88	17	93	6	1	1	1	2	5	2	4	0
AccumulatedTime	1351.6059999999998	32.099999999999994	780.1719999999999	8.094999999999999	2	2	3.037	4.025	16.112	4.026	356.452	0
In	0	0	11:33:27	0	0	0	0	0	0	0	0	0
Out	0	0	11:33:28	0	0	0	0	0	0	0	0	0
HowLong	0	0	1	0	0	0	0	0	0	0	0	0
Times	88	17	94	6	1	1	1	2	5	2	4	0
AccumulatedTime	1351.6059999999998	32.099999999999994	781.1719999999999	8.094999999999999	2	2	3.037	4.025	16.112	4.026	356.452	0
In	11:33:28	0	0	0	0	0	0	0	0	0	0	0
Out	11:33:31	0	0	0	0	0	0	0	0	0	0	0
HowLong	3	0	0	0	0	0	0	0	0	0	0	0
Times	89	17	94	6	1	1	1	2	5	2	4	0
AccumulatedTime	1354.6059999999998	32.099999999999994	781.1719999999999	8.094999999999999	2	2	3.037	4.025	16.112	4.026	356.452	0
In	0	0	11:33:31	0	0	0	0	0	0	0	0	0
Out	0	0	11:33:33	0	0	0	0	0	0	0	0	0
HowLong	0	0	2	0	0	0	0	0	0	0	0	0
Times	89	17	95	6	1	1	1	2	5	2	4	0
AccumulatedTime	1354.6059999999998	32.099999999999994	783.1719999999999	8.094999999999999	2	2	3.037	4.025	16.112	4.026	356.452	0
In	11:33:33	0	0	0	0	0	0	0	0	0	0	0
Out	11:34:2	0	0	0	0	0	0	0	0	0	0	0
HowLong	29.039	0	0	0	0	0	0	0	0	0	0	0
Times	90	17	95	6	1	1	1	2	5	2	4	0
AccumulatedTime	1383.6449999999998	32.099999999999994	783.1719999999999	8.094999999999999	2	2	3.037	4.025	16.112	4.026	356.452	0
In	0	0	11:34:2	0	0	0	0	0	0	0	0	0
Out	0	0	11:34:3	0	0	0	0	0	0	0	0	0
HowLong	0	0	1	0	0	0	0	0	0	0	0	0
Times	90	17	96	6	1	1	1	2	5	2	4	0
AccumulatedTime	1383.6449999999998	32.099999999999994	784.1719999999999	8.094999999999999	2	2	3.037	4.025	16.112	4.026	356.452	0
In	11:34:3	0	0	0	0	0	0	0	0	0	0	0
Out	11:43:37	0	0	0	0	0	0	0	0	0	0	0
HowLong	574.355	0	0	0	0	0	0	0	0	0	0	0
Times	91	17	96	6	1	1	1	2	5	2	4	0
AccumulatedTime	1957.9999999999998	32.099999999999994	784.1719999999999	8.094999999999999	2	2	3.037	4.025	16.112	4.026	356.452	0
In	0	0	11:43:37	0	0	0	0	0	0	0	0	0
Out	0	0	11:43:38	0	0	0	0	0	0	0	0	0
HowLong	0	0	1	0	0	0	0	0	0	0	0	0
Times	91	17	97	6	1	1	1	2	5	2	4	0
AccumulatedTime	1957.9999999999998	32.099999999999994	785.1719999999999	8.094999999999999	2	2	3.037	4.025	16.112	4.026	356.452	0
In	11:43:38	0	0	0	0	0	0	0	0	0	0	0
Out	11:44:42	0	0	0	0	0	0	0	0	0	0	0
HowLong	64.039	0	0	0	0	0	0	0	0	0	0	0
Times	92	17	97	6	1	1	1	2	5	2	4	0
AccumulatedTime	2022.0389999999998	32.099999999999994	785.1719999999999	8.094999999999999	2	2	3.037	4.025	16.112	4.026	356.452	0
In	0	0	11:44:42	0	0	0	0	0	0	0	0	0
Out	0	0	11:44:43	0	0	0	0	0	0	0	0	0
HowLong	0	0	1	0	0	0	0	0	0	0	0	0
Times	92	17	98	6	1	1	1	2	5	2	4	0
AccumulatedTime	2022.0389999999998	32.099999999999994	786.1719999999999	8.094999999999999	2	2	3.037	4.025	16.112	4.026	356.452	0
In	11:44:43	0	0	0	0	0	0	0	0	0	0	0
Out	11:44:44	0	0	0	0	0	0	0	0	0	0	0
HowLong	1	0	0	0	0	0	0	0	0	0	0	0
Times	93	17	98	6	1	1	1	2	5	2	4	0
AccumulatedTime	2023.0389999999998	32.099999999999994	786.1719999999999	8.094999999999999	2	2	3.037	4.025	16.112	4.026	356.452	0
In	0	0	11:44:44	0	0	0	0	0	0	0	0	0
Out	0	0	11:44:45	0	0	0	0	0	0	0	0	0
HowLong	0	0	1	0	0	0	0	0	0	0	0	0
Times	93	17	99	6	1	1	1	2	5	2	4	0
AccumulatedTime	2023.0389999999998	32.099999999999994	787.1719999999999	8.094999999999999	2	2	3.037	4.025	16.112	4.026	356.452	0
In	11:44:45	0	0	0	0	0	0	0	0	0	0	0
Out	11:44:59	0	0	0	0	0	0	0	0	0	0	0
HowLong	14	0	0	0	0	0	0	0	0	0	0	0
Times	94	17	99	6	1	1	1	2	5	2	4	0
AccumulatedTime	2037.0389999999998	32.099999999999994	787.1719999999999	8.094999999999999	2	2	3.037	4.025	16.112	4.026	356.452	0
In	0	0	11:44:59	0	0	0	0	0	0	0	0	0
Out	0	0	11:45:2	0	0	0	0	0	0	0	0	0
HowLong	0	0	3	0	0	0	0	0	0	0	0	0
Times	94	17	100	6	1	1	1	2	5	2	4	0
AccumulatedTime	2037.0389999999998	32.099999999999994	790.1719999999999	8.094999999999999	2	2	3.037	4.025	16.112	4.026	356.452	0
In	11:45:2	0	0	0	0	0	0	0	0	0	0	0
Out	11:49:40	0	0	0	0	0	0	0	0	0	0	0
HowLong	277.238	0	0	0	0	0	0	0	0	0	0	0
Times	95	17	100	6	1	1	1	2	5	2	4	0
AccumulatedTime	2314.2769999999996	32.099999999999994	790.1719999999999	8.094999999999999	2	2	3.037	4.025	16.112	4.026	356.452	0
In	0	0	11:49:40	0	0	0	0	0	0	0	0	0
Out	0	0	11:49:41	0	0	0	0	0	0	0	0	0
HowLong	0	0	1	0	0	0	0	0	0	0	0	0
Times	95	17	101	6	1	1	1	2	5	2	4	0
AccumulatedTime	2314.2769999999996	32.099999999999994	791.1719999999999	8.094999999999999	2	2	3.037	4.025	16.112	4.026	356.452	0
In	0	11:49:41	0	0	0	0	0	0	0	0	0	0
Out	0	11:49:43	0	0	0	0	0	0	0	0	0	0
HowLong	0	2.022	0	0	0	0	0	0	0	0	0	0
Times	95	18	101	6	1	1	1	2	5	2	4	0
AccumulatedTime	2314.2769999999996	34.12199999999999	791.1719999999999	8.094999999999999	2	2	3.037	4.025	16.112	4.026	356.452	0
In	0	0	0	0	0	0	0	0	0	0	11:49:43	0
Out	0	0	0	0	0	0	0	0	0	0	11:51:48	0
HowLong	0	0	0	0	0	0	0	0	0	0	125.72	0
Times	95	18	101	6	1	1	1	2	5	2	5	0
AccumulatedTime	2314.2769999999996	34.12199999999999	791.1719999999999	8.094999999999999	2	2	3.037	4.025	16.112	4.026	482.172	0
In	0	11:51:48	0	0	0	0	0	0	0	0	0	0
Out	0	11:51:49	0	0	0	0	0	0	0	0	0	0
HowLong	0	1	0	0	0	0	0	0	0	0	0	0
Times	95	19	101	6	1	1	1	2	5	2	5	0
AccumulatedTime	2314.2769999999996	35.12199999999999	791.1719999999999	8.094999999999999	2	2	3.037	4.025	16.112	4.026	482.172	0
In	0	0	0	0	0	0	0	0	11:51:49	0	0	0
Out	0	0	0	0	0	0	0	0	11:51:50	0	0	0
HowLong	0	0	0	0	0	0	0	0	1	0	0	0
Times	95	19	101	6	1	1	1	2	6	2	5	0
AccumulatedTime	2314.2769999999996	35.12199999999999	791.1719999999999	8.094999999999999	2	2	3.037	4.025	17.112	4.026	482.172	0
In	0	11:51:50	0	0	0	0	0	0	0	0	0	0
Out	0	11:51:51	0	0	0	0	0	0	0	0	0	0
HowLong	0	1.002	0	0	0	0	0	0	0	0	0	0
Times	95	20	101	6	1	1	1	2	6	2	5	0
AccumulatedTime	2314.2769999999996	36.123999999999995	791.1719999999999	8.094999999999999	2	2	3.037	4.025	17.112	4.026	482.172	0
In	0	0	11:51:51	0	0	0	0	0	0	0	0	0
Out	0	0	11:51:52	0	0	0	0	0	0	0	0	0
HowLong	0	0	1	0	0	0	0	0	0	0	0	0
Times	95	20	102	6	1	1	1	2	6	2	5	0
AccumulatedTime	2314.2769999999996	36.123999999999995	792.1719999999999	8.094999999999999	2	2	3.037	4.025	17.112	4.026	482.172	0
In	0	11:51:52	0	0	0	0	0	0	0	0	0	0
Out	0	11:51:53	0	0	0	0	0	0	0	0	0	0
HowLong	0	1.001	0	0	0	0	0	0	0	0	0	0
Times	95	21	102	6	1	1	1	2	6	2	5	0
AccumulatedTime	2314.2769999999996	37.12499999999999	792.1719999999999	8.094999999999999	2	2	3.037	4.025	17.112	4.026	482.172	0
In	0	0	11:51:53	0	0	0	0	0	0	0	0	0
Out	0	0	11:52:6	0	0	0	0	0	0	0	0	0
HowLong	0	0	13.001	0	0	0	0	0	0	0	0	0
Times	95	21	103	6	1	1	1	2	6	2	5	0
AccumulatedTime	2314.2769999999996	37.12499999999999	805.1729999999999	8.094999999999999	2	2	3.037	4.025	17.112	4.026	482.172	0
In	11:52:6	0	0	0	0	0	0	0	0	0	0	0
Out	11:52:13	0	0	0	0	0	0	0	0	0	0	0
HowLong	7	0	0	0	0	0	0	0	0	0	0	0
Times	96	21	103	6	1	1	1	2	6	2	5	0
AccumulatedTime	2321.2769999999996	37.12499999999999	805.1729999999999	8.094999999999999	2	2	3.037	4.025	17.112	4.026	482.172	0
In	0	0	11:52:13	0	0	0	0	0	0	0	0	0
Out	0	0	11:52:14	0	0	0	0	0	0	0	0	0
HowLong	0	0	1	0	0	0	0	0	0	0	0	0
Times	96	21	104	6	1	1	1	2	6	2	5	0
AccumulatedTime	2321.2769999999996	37.12499999999999	806.1729999999999	8.094999999999999	2	2	3.037	4.025	17.112	4.026	482.172	0
In	11:52:14	0	0	0	0	0	0	0	0	0	0	0
Out	11:52:21	0	0	0	0	0	0	0	0	0	0	0
HowLong	7	0	0	0	0	0	0	0	0	0	0	0
Times	97	21	104	6	1	1	1	2	6	2	5	0
AccumulatedTime	2328.2769999999996	37.12499999999999	806.1729999999999	8.094999999999999	2	2	3.037	4.025	17.112	4.026	482.172	0
In	0	0	11:52:21	0	0	0	0	0	0	0	0	0
Out	0	0	11:52:22	0	0	0	0	0	0	0	0	0
HowLong	0	0	1	0	0	0	0	0	0	0	0	0
Times	97	21	105	6	1	1	1	2	6	2	5	0
AccumulatedTime	2328.2769999999996	37.12499999999999	807.1729999999999	8.094999999999999	2	2	3.037	4.025	17.112	4.026	482.172	0
In	11:52:22	0	0	0	0	0	0	0	0	0	0	0
Out	11:52:24	0	0	0	0	0	0	0	0	0	0	0
HowLong	2	0	0	0	0	0	0	0	0	0	0	0
Times	98	21	105	6	1	1	1	2	6	2	5	0
AccumulatedTime	2330.2769999999996	37.12499999999999	807.1729999999999	8.094999999999999	2	2	3.037	4.025	17.112	4.026	482.172	0
In	0	0	11:52:24	0	0	0	0	0	0	0	0	0
Out	0	0	11:52:26	0	0	0	0	0	0	0	0	0
HowLong	0	0	2	0	0	0	0	0	0	0	0	0
Times	98	21	106	6	1	1	1	2	6	2	5	0
AccumulatedTime	2330.2769999999996	37.12499999999999	809.1729999999999	8.094999999999999	2	2	3.037	4.025	17.112	4.026	482.172	0
In	11:52:26	0	0	0	0	0	0	0	0	0	0	0
Out	11:52:32	0	0	0	0	0	0	0	0	0	0	0
HowLong	6.002	0	0	0	0	0	0	0	0	0	0	0
Times	99	21	106	6	1	1	1	2	6	2	5	0
AccumulatedTime	2336.2789999999995	37.12499999999999	809.1729999999999	8.094999999999999	2	2	3.037	4.025	17.112	4.026	482.172	0
In	0	0	11:52:32	0	0	0	0	0	0	0	0	0
Out	0	0	11:52:33	0	0	0	0	0	0	0	0	0
HowLong	0	0	1	0	0	0	0	0	0	0	0	0
Times	99	21	107	6	1	1	1	2	6	2	5	0
AccumulatedTime	2336.2789999999995	37.12499999999999	810.1729999999999	8.094999999999999	2	2	3.037	4.025	17.112	4.026	482.172	0
In	11:52:33	0	0	0	0	0	0	0	0	0	0	0
Out	11:52:37	0	0	0	0	0	0	0	0	0	0	0
HowLong	4.007	0	0	0	0	0	0	0	0	0	0	0
Times	100	21	107	6	1	1	1	2	6	2	5	0
AccumulatedTime	2340.2859999999996	37.12499999999999	810.1729999999999	8.094999999999999	2	2	3.037	4.025	17.112	4.026	482.172	0
In	0	0	11:52:37	0	0	0	0	0	0	0	0	0
Out	0	0	11:52:38	0	0	0	0	0	0	0	0	0
HowLong	0	0	1.027	0	0	0	0	0	0	0	0	0
Times	100	21	108	6	1	1	1	2	6	2	5	0
AccumulatedTime	2340.2859999999996	37.12499999999999	811.1999999999999	8.094999999999999	2	2	3.037	4.025	17.112	4.026	482.172	0
In	11:52:38	0	0	0	0	0	0	0	0	0	0	0
Out	11:52:42	0	0	0	0	0	0	0	0	0	0	0
HowLong	4.001	0	0	0	0	0	0	0	0	0	0	0
Times	101	21	108	6	1	1	1	2	6	2	5	0
AccumulatedTime	2344.287	37.12499999999999	811.1999999999999	8.094999999999999	2	2	3.037	4.025	17.112	4.026	482.172	0
In	0	0	11:52:42	0	0	0	0	0	0	0	0	0
Out	0	0	11:52:43	0	0	0	0	0	0	0	0	0
HowLong	0	0	1	0	0	0	0	0	0	0	0	0
Times	101	21	109	6	1	1	1	2	6	2	5	0
AccumulatedTime	2344.287	37.12499999999999	812.1999999999999	8.094999999999999	2	2	3.037	4.025	17.112	4.026	482.172	0
In	11:52:43	0	0	0	0	0	0	0	0	0	0	0
Out	11:52:50	0	0	0	0	0	0	0	0	0	0	0
HowLong	7	0	0	0	0	0	0	0	0	0	0	0
Times	102	21	109	6	1	1	1	2	6	2	5	0
AccumulatedTime	2351.287	37.12499999999999	812.1999999999999	8.094999999999999	2	2	3.037	4.025	17.112	4.026	482.172	0
In	0	0	11:52:50	0	0	0	0	0	0	0	0	0
Out	0	0	11:52:52	0	0	0	0	0	0	0	0	0
HowLong	0	0	2	0	0	0	0	0	0	0	0	0
Times	102	21	110	6	1	1	1	2	6	2	5	0
AccumulatedTime	2351.287	37.12499999999999	814.1999999999999	8.094999999999999	2	2	3.037	4.025	17.112	4.026	482.172	0
In	11:52:52	0	0	0	0	0	0	0	0	0	0	0
Out	11:52:53	0	0	0	0	0	0	0	0	0	0	0
HowLong	1	0	0	0	0	0	0	0	0	0	0	0
Times	103	21	110	6	1	1	1	2	6	2	5	0
AccumulatedTime	2352.287	37.12499999999999	814.1999999999999	8.094999999999999	2	2	3.037	4.025	17.112	4.026	482.172	0
In	0	0	11:52:53	0	0	0	0	0	0	0	0	0
Out	0	0	11:53:0	0	0	0	0	0	0	0	0	0
HowLong	0	0	7.002	0	0	0	0	0	0	0	0	0
Times	103	21	111	6	1	1	1	2	6	2	5	0
AccumulatedTime	2352.287	37.12499999999999	821.2019999999999	8.094999999999999	2	2	3.037	4.025	17.112	4.026	482.172	0
In	11:53:0	0	0	0	0	0	0	0	0	0	0	0
Out	11:53:1	0	0	0	0	0	0	0	0	0	0	0
HowLong	1	0	0	0	0	0	0	0	0	0	0	0
Times	104	21	111	6	1	1	1	2	6	2	5	0
AccumulatedTime	2353.287	37.12499999999999	821.2019999999999	8.094999999999999	2	2	3.037	4.025	17.112	4.026	482.172	0
In	0	0	11:53:1	0	0	0	0	0	0	0	0	0
Out	0	0	11:53:3	0	0	0	0	0	0	0	0	0
HowLong	0	0	2	0	0	0	0	0	0	0	0	0
Times	104	21	112	6	1	1	1	2	6	2	5	0
AccumulatedTime	2353.287	37.12499999999999	823.2019999999999	8.094999999999999	2	2	3.037	4.025	17.112	4.026	482.172	0
In	11:53:3	0	0	0	0	0	0	0	0	0	0	0
Out	11:53:5	0	0	0	0	0	0	0	0	0	0	0
HowLong	2	0	0	0	0	0	0	0	0	0	0	0
Times	105	21	112	6	1	1	1	2	6	2	5	0
AccumulatedTime	2355.287	37.12499999999999	823.2019999999999	8.094999999999999	2	2	3.037	4.025	17.112	4.026	482.172	0
In	0	0	11:53:5	0	0	0	0	0	0	0	0	0
Out	0	0	11:53:7	0	0	0	0	0	0	0	0	0
HowLong	0	0	2	0	0	0	0	0	0	0	0	0
Times	105	21	113	6	1	1	1	2	6	2	5	0
AccumulatedTime	2355.287	37.12499999999999	825.2019999999999	8.094999999999999	2	2	3.037	4.025	17.112	4.026	482.172	0
In	11:53:7	0	0	0	0	0	0	0	0	0	0	0
Out	11:53:8	0	0	0	0	0	0	0	0	0	0	0
HowLong	1	0	0	0	0	0	0	0	0	0	0	0
Times	106	21	113	6	1	1	1	2	6	2	5	0
AccumulatedTime	2356.287	37.12499999999999	825.2019999999999	8.094999999999999	2	2	3.037	4.025	17.112	4.026	482.172	0
In	0	0	11:53:8	0	0	0	0	0	0	0	0	0
Out	0	0	11:53:11	0	0	0	0	0	0	0	0	0
HowLong	0	0	3	0	0	0	0	0	0	0	0	0
Times	106	21	114	6	1	1	1	2	6	2	5	0
AccumulatedTime	2356.287	37.12499999999999	828.2019999999999	8.094999999999999	2	2	3.037	4.025	17.112	4.026	482.172	0
In	11:53:11	0	0	0	0	0	0	0	0	0	0	0
Out	11:53:12	0	0	0	0	0	0	0	0	0	0	0
HowLong	1	0	0	0	0	0	0	0	0	0	0	0
Times	107	21	114	6	1	1	1	2	6	2	5	0
AccumulatedTime	2357.287	37.12499999999999	828.2019999999999	8.094999999999999	2	2	3.037	4.025	17.112	4.026	482.172	0
In	0	0	11:53:12	0	0	0	0	0	0	0	0	0
Out	0	0	11:53:15	0	0	0	0	0	0	0	0	0
HowLong	0	0	3	0	0	0	0	0	0	0	0	0
Times	107	21	115	6	1	1	1	2	6	2	5	0
AccumulatedTime	2357.287	37.12499999999999	831.2019999999999	8.094999999999999	2	2	3.037	4.025	17.112	4.026	482.172	0
In	11:53:15	0	0	0	0	0	0	0	0	0	0	0
Out	11:53:16	0	0	0	0	0	0	0	0	0	0	0
HowLong	1.02	0	0	0	0	0	0	0	0	0	0	0
Times	108	21	115	6	1	1	1	2	6	2	5	0
AccumulatedTime	2358.307	37.12499999999999	831.2019999999999	8.094999999999999	2	2	3.037	4.025	17.112	4.026	482.172	0
In	0	0	11:53:16	0	0	0	0	0	0	0	0	0
Out	0	0	11:53:20	0	0	0	0	0	0	0	0	0
HowLong	0	0	4.018	0	0	0	0	0	0	0	0	0
Times	108	21	116	6	1	1	1	2	6	2	5	0
AccumulatedTime	2358.307	37.12499999999999	835.2199999999999	8.094999999999999	2	2	3.037	4.025	17.112	4.026	482.172	0
In	11:53:20	0	0	0	0	0	0	0	0	0	0	0
Out	11:53:21	0	0	0	0	0	0	0	0	0	0	0
HowLong	1	0	0	0	0	0	0	0	0	0	0	0
Times	109	21	116	6	1	1	1	2	6	2	5	0
AccumulatedTime	2359.307	37.12499999999999	835.2199999999999	8.094999999999999	2	2	3.037	4.025	17.112	4.026	482.172	0
In	0	0	11:53:21	0	0	0	0	0	0	0	0	0
Out	0	0	11:53:22	0	0	0	0	0	0	0	0	0
HowLong	0	0	1	0	0	0	0	0	0	0	0	0
Times	109	21	117	6	1	1	1	2	6	2	5	0
AccumulatedTime	2359.307	37.12499999999999	836.2199999999999	8.094999999999999	2	2	3.037	4.025	17.112	4.026	482.172	0
In	11:53:22	0	0	0	0	0	0	0	0	0	0	0
Out	11:53:34	0	0	0	0	0	0	0	0	0	0	0
HowLong	12.023	0	0	0	0	0	0	0	0	0	0	0
Times	110	21	117	6	1	1	1	2	6	2	5	0
AccumulatedTime	2371.33	37.12499999999999	836.2199999999999	8.094999999999999	2	2	3.037	4.025	17.112	4.026	482.172	0
In	0	0	11:53:34	0	0	0	0	0	0	0	0	0
Out	0	0	11:53:35	0	0	0	0	0	0	0	0	0
HowLong	0	0	1.018	0	0	0	0	0	0	0	0	0
Times	110	21	118	6	1	1	1	2	6	2	5	0
AccumulatedTime	2371.33	37.12499999999999	837.2379999999999	8.094999999999999	2	2	3.037	4.025	17.112	4.026	482.172	0
In	11:53:35	0	0	0	0	0	0	0	0	0	0	0
Out	11:53:48	0	0	0	0	0	0	0	0	0	0	0
HowLong	13.001	0	0	0	0	0	0	0	0	0	0	0
Times	111	21	118	6	1	1	1	2	6	2	5	0
AccumulatedTime	2384.331	37.12499999999999	837.2379999999999	8.094999999999999	2	2	3.037	4.025	17.112	4.026	482.172	0
In	0	0	11:53:48	0	0	0	0	0	0	0	0	0
Out	0	0	11:53:49	0	0	0	0	0	0	0	0	0
HowLong	0	0	1	0	0	0	0	0	0	0	0	0
Times	111	21	119	6	1	1	1	2	6	2	5	0
AccumulatedTime	2384.331	37.12499999999999	838.2379999999999	8.094999999999999	2	2	3.037	4.025	17.112	4.026	482.172	0
In	11:53:49	0	0	0	0	0	0	0	0	0	0	0
Out	11:53:52	0	0	0	0	0	0	0	0	0	0	0
HowLong	3	0	0	0	0	0	0	0	0	0	0	0
Times	112	21	119	6	1	1	1	2	6	2	5	0
AccumulatedTime	2387.331	37.12499999999999	838.2379999999999	8.094999999999999	2	2	3.037	4.025	17.112	4.026	482.172	0
In	0	0	11:53:52	0	0	0	0	0	0	0	0	0
Out	0	0	11:53:53	0	0	0	0	0	0	0	0	0
HowLong	0	0	1	0	0	0	0	0	0	0	0	0
Times	112	21	120	6	1	1	1	2	6	2	5	0
AccumulatedTime	2387.331	37.12499999999999	839.2379999999999	8.094999999999999	2	2	3.037	4.025	17.112	4.026	482.172	0
In	11:53:53	0	0	0	0	0	0	0	0	0	0	0
Out	11:53:55	0	0	0	0	0	0	0	0	0	0	0
HowLong	2	0	0	0	0	0	0	0	0	0	0	0
Times	113	21	120	6	1	1	1	2	6	2	5	0
AccumulatedTime	2389.331	37.12499999999999	839.2379999999999	8.094999999999999	2	2	3.037	4.025	17.112	4.026	482.172	0
In	0	0	11:53:55	0	0	0	0	0	0	0	0	0
Out	0	0	11:53:57	0	0	0	0	0	0	0	0	0
HowLong	0	0	2	0	0	0	0	0	0	0	0	0
Times	113	21	121	6	1	1	1	2	6	2	5	0
AccumulatedTime	2389.331	37.12499999999999	841.2379999999999	8.094999999999999	2	2	3.037	4.025	17.112	4.026	482.172	0
In	11:53:57	0	0	0	0	0	0	0	0	0	0	0
Out	11:53:59	0	0	0	0	0	0	0	0	0	0	0
HowLong	2	0	0	0	0	0	0	0	0	0	0	0
Times	114	21	121	6	1	1	1	2	6	2	5	0
AccumulatedTime	2391.331	37.12499999999999	841.2379999999999	8.094999999999999	2	2	3.037	4.025	17.112	4.026	482.172	0
In	0	0	11:53:59	0	0	0	0	0	0	0	0	0
Out	0	0	11:54:0	0	0	0	0	0	0	0	0	0
HowLong	0	0	1	0	0	0	0	0	0	0	0	0
Times	114	21	122	6	1	1	1	2	6	2	5	0
AccumulatedTime	2391.331	37.12499999999999	842.2379999999999	8.094999999999999	2	2	3.037	4.025	17.112	4.026	482.172	0
In	11:54:0	0	0	0	0	0	0	0	0	0	0	0
Out	11:54:7	0	0	0	0	0	0	0	0	0	0	0
HowLong	7.021	0	0	0	0	0	0	0	0	0	0	0
Times	115	21	122	6	1	1	1	2	6	2	5	0
AccumulatedTime	2398.3520000000003	37.12499999999999	842.2379999999999	8.094999999999999	2	2	3.037	4.025	17.112	4.026	482.172	0
In	0	0	11:54:7	0	0	0	0	0	0	0	0	0
Out	0	0	11:54:8	0	0	0	0	0	0	0	0	0
HowLong	0	0	1.016	0	0	0	0	0	0	0	0	0
Times	115	21	123	6	1	1	1	2	6	2	5	0
AccumulatedTime	2398.3520000000003	37.12499999999999	843.2539999999999	8.094999999999999	2	2	3.037	4.025	17.112	4.026	482.172	0
In	11:54:8	0	0	0	0	0	0	0	0	0	0	0
Out	11:54:10	0	0	0	0	0	0	0	0	0	0	0
HowLong	2.004	0	0	0	0	0	0	0	0	0	0	0
Times	116	21	123	6	1	1	1	2	6	2	5	0
AccumulatedTime	2400.356	37.12499999999999	843.2539999999999	8.094999999999999	2	2	3.037	4.025	17.112	4.026	482.172	0
In	0	0	11:54:10	0	0	0	0	0	0	0	0	0
Out	0	0	11:54:11	0	0	0	0	0	0	0	0	0
HowLong	0	0	1	0	0	0	0	0	0	0	0	0
Times	116	21	124	6	1	1	1	2	6	2	5	0
AccumulatedTime	2400.356	37.12499999999999	844.2539999999999	8.094999999999999	2	2	3.037	4.025	17.112	4.026	482.172	0
In	11:54:11	0	0	0	0	0	0	0	0	0	0	0
Out	11:54:13	0	0	0	0	0	0	0	0	0	0	0
HowLong	2.004	0	0	0	0	0	0	0	0	0	0	0
Times	117	21	124	6	1	1	1	2	6	2	5	0
AccumulatedTime	2402.36	37.12499999999999	844.2539999999999	8.094999999999999	2	2	3.037	4.025	17.112	4.026	482.172	0
In	0	0	11:54:13	0	0	0	0	0	0	0	0	0
Out	0	0	11:54:14	0	0	0	0	0	0	0	0	0
HowLong	0	0	1	0	0	0	0	0	0	0	0	0
Times	117	21	125	6	1	1	1	2	6	2	5	0
AccumulatedTime	2402.36	37.12499999999999	845.2539999999999	8.094999999999999	2	2	3.037	4.025	17.112	4.026	482.172	0
In	11:54:14	0	0	0	0	0	0	0	0	0	0	0
Out	11:54:26	0	0	0	0	0	0	0	0	0	0	0
HowLong	12.039	0	0	0	0	0	0	0	0	0	0	0
Times	118	21	125	6	1	1	1	2	6	2	5	0
AccumulatedTime	2414.3990000000003	37.12499999999999	845.2539999999999	8.094999999999999	2	2	3.037	4.025	17.112	4.026	482.172	0
In	0	11:54:26	0	0	0	0	0	0	0	0	0	0
Out	0	11:54:27	0	0	0	0	0	0	0	0	0	0
HowLong	0	1	0	0	0	0	0	0	0	0	0	0
Times	118	22	125	6	1	1	1	2	6	2	5	0
AccumulatedTime	2414.3990000000003	38.12499999999999	845.2539999999999	8.094999999999999	2	2	3.037	4.025	17.112	4.026	482.172	0
In	0	0	0	0	0	0	11:54:27	0	0	0	0	0
Out	0	0	0	0	0	0	11:54:28	0	0	0	0	0
HowLong	0	0	0	0	0	0	1.001	0	0	0	0	0
Times	118	22	125	6	1	1	2	2	6	2	5	0
AccumulatedTime	2414.3990000000003	38.12499999999999	845.2539999999999	8.094999999999999	2	2	4.038	4.025	17.112	4.026	482.172	0
In	0	0	11:54:28	0	0	0	0	0	0	0	0	0
Out	0	0	11:54:34	0	0	0	0	0	0	0	0	0
HowLong	0	0	6.001	0	0	0	0	0	0	0	0	0
Times	118	22	126	6	1	1	2	2	6	2	5	0
AccumulatedTime	2414.3990000000003	38.12499999999999	851.2549999999999	8.094999999999999	2	2	4.038	4.025	17.112	4.026	482.172	0
In	11:54:34	0	0	0	0	0	0	0	0	0	0	0
Out	11:54:35	0	0	0	0	0	0	0	0	0	0	0
HowLong	1.002	0	0	0	0	0	0	0	0	0	0	0
Times	119	22	126	6	1	1	2	2	6	2	5	0
AccumulatedTime	2415.4010000000003	38.12499999999999	851.2549999999999	8.094999999999999	2	2	4.038	4.025	17.112	4.026	482.172	0
In	0	0	11:54:35	0	0	0	0	0	0	0	0	0
Out	0	0	11:54:55	0	0	0	0	0	0	0	0	0
HowLong	0	0	19.058	0	0	0	0	0	0	0	0	0
Times	119	22	127	6	1	1	2	2	6	2	5	0
AccumulatedTime	2415.4010000000003	38.12499999999999	870.3129999999999	8.094999999999999	2	2	4.038	4.025	17.112	4.026	482.172	0
In	0	0	0	0	0	11:54:55	0	0	0	0	0	0
Out	0	0	0	0	0	11:54:59	0	0	0	0	0	0
HowLong	0	0	0	0	0	4.019	0	0	0	0	0	0
Times	119	22	127	6	1	2	2	2	6	2	5	0
AccumulatedTime	2415.4010000000003	38.12499999999999	870.3129999999999	8.094999999999999	2	6.019	4.038	4.025	17.112	4.026	482.172	0
In	0	11:54:59	0	0	0	0	0	0	0	0	0	0
Out	0	11:55:0	0	0	0	0	0	0	0	0	0	0
HowLong	0	1	0	0	0	0	0	0	0	0	0	0
Times	119	23	127	6	1	2	2	2	6	2	5	0
AccumulatedTime	2415.4010000000003	39.12499999999999	870.3129999999999	8.094999999999999	2	6.019	4.038	4.025	17.112	4.026	482.172	0
In	0	0	11:55:0	0	0	0	0	0	0	0	0	0
Out	0	0	11:55:40	0	0	0	0	0	0	0	0	0
HowLong	0	0	40.08	0	0	0	0	0	0	0	0	0
Times	119	23	128	6	1	2	2	2	6	2	5	0
AccumulatedTime	2415.4010000000003	39.12499999999999	910.3929999999999	8.094999999999999	2	6.019	4.038	4.025	17.112	4.026	482.172	0
In	11:55:40	0	0	0	0	0	0	0	0	0	0	0
Out	11:55:41	0	0	0	0	0	0	0	0	0	0	0
HowLong	1	0	0	0	0	0	0	0	0	0	0	0
Times	120	23	128	6	1	2	2	2	6	2	5	0
AccumulatedTime	2416.4010000000003	39.12499999999999	910.3929999999999	8.094999999999999	2	6.019	4.038	4.025	17.112	4.026	482.172	0
In	0	0	11:55:41	0	0	0	0	0	0	0	0	0
Out	0	0	11:55:43	0	0	0	0	0	0	0	0	0
HowLong	0	0	2	0	0	0	0	0	0	0	0	0
Times	120	23	129	6	1	2	2	2	6	2	5	0
AccumulatedTime	2416.4010000000003	39.12499999999999	912.3929999999999	8.094999999999999	2	6.019	4.038	4.025	17.112	4.026	482.172	0
In	11:55:43	0	0	0	0	0	0	0	0	0	0	0
Out	11:55:44	0	0	0	0	0	0	0	0	0	0	0
HowLong	1	0	0	0	0	0	0	0	0	0	0	0
Times	121	23	129	6	1	2	2	2	6	2	5	0
AccumulatedTime	2417.4010000000003	39.12499999999999	912.3929999999999	8.094999999999999	2	6.019	4.038	4.025	17.112	4.026	482.172	0
In	0	0	11:55:44	0	0	0	0	0	0	0	0	0
Out	0	0	11:56:26	0	0	0	0	0	0	0	0	0
HowLong	0	0	42.084	0	0	0	0	0	0	0	0	0
Times	121	23	130	6	1	2	2	2	6	2	5	0
AccumulatedTime	2417.4010000000003	39.12499999999999	954.4769999999999	8.094999999999999	2	6.019	4.038	4.025	17.112	4.026	482.172	0
In	11:56:26	0	0	0	0	0	0	0	0	0	0	0
Out	11:56:27	0	0	0	0	0	0	0	0	0	0	0
HowLong	1	0	0	0	0	0	0	0	0	0	0	0
Times	122	23	130	6	1	2	2	2	6	2	5	0
AccumulatedTime	2418.4010000000003	39.12499999999999	954.4769999999999	8.094999999999999	2	6.019	4.038	4.025	17.112	4.026	482.172	0
In	0	0	11:56:27	0	0	0	0	0	0	0	0	0
Out	0	0	11:56:35	0	0	0	0	0	0	0	0	0
HowLong	0	0	8	0	0	0	0	0	0	0	0	0
Times	122	23	131	6	1	2	2	2	6	2	5	0
AccumulatedTime	2418.4010000000003	39.12499999999999	962.4769999999999	8.094999999999999	2	6.019	4.038	4.025	17.112	4.026	482.172	0
In	11:56:35	0	0	0	0	0	0	0	0	0	0	0
Out	11:56:38	0	0	0	0	0	0	0	0	0	0	0
HowLong	3	0	0	0	0	0	0	0	0	0	0	0
Times	123	23	131	6	1	2	2	2	6	2	5	0
AccumulatedTime	2421.4010000000003	39.12499999999999	962.4769999999999	8.094999999999999	2	6.019	4.038	4.025	17.112	4.026	482.172	0
In	0	0	11:56:38	0	0	0	0	0	0	0	0	0
Out	0	0	11:56:42	0	0	0	0	0	0	0	0	0
HowLong	0	0	4.021	0	0	0	0	0	0	0	0	0
Times	123	23	132	6	1	2	2	2	6	2	5	0
AccumulatedTime	2421.4010000000003	39.12499999999999	966.4979999999998	8.094999999999999	2	6.019	4.038	4.025	17.112	4.026	482.172	0
In	11:56:42	0	0	0	0	0	0	0	0	0	0	0
Out	11:56:44	0	0	0	0	0	0	0	0	0	0	0
HowLong	2.018	0	0	0	0	0	0	0	0	0	0	0
Times	124	23	132	6	1	2	2	2	6	2	5	0
AccumulatedTime	2423.4190000000003	39.12499999999999	966.4979999999998	8.094999999999999	2	6.019	4.038	4.025	17.112	4.026	482.172	0
In	0	0	11:56:44	0	0	0	0	0	0	0	0	0
Out	0	0	11:56:45	0	0	0	0	0	0	0	0	0
HowLong	0	0	1	0	0	0	0	0	0	0	0	0
Times	124	23	133	6	1	2	2	2	6	2	5	0
AccumulatedTime	2423.4190000000003	39.12499999999999	967.4979999999998	8.094999999999999	2	6.019	4.038	4.025	17.112	4.026	482.172	0
In	11:56:45	0	0	0	0	0	0	0	0	0	0	0
Out	11:56:47	0	0	0	0	0	0	0	0	0	0	0
HowLong	2	0	0	0	0	0	0	0	0	0	0	0
Times	125	23	133	6	1	2	2	2	6	2	5	0
AccumulatedTime	2425.4190000000003	39.12499999999999	967.4979999999998	8.094999999999999	2	6.019	4.038	4.025	17.112	4.026	482.172	0
In	0	0	11:56:47	0	0	0	0	0	0	0	0	0
Out	0	0	11:56:48	0	0	0	0	0	0	0	0	0
HowLong	0	0	1	0	0	0	0	0	0	0	0	0
Times	125	23	134	6	1	2	2	2	6	2	5	0
AccumulatedTime	2425.4190000000003	39.12499999999999	968.4979999999998	8.094999999999999	2	6.019	4.038	4.025	17.112	4.026	482.172	0
In	11:56:48	0	0	0	0	0	0	0	0	0	0	0
Out	11:56:49	0	0	0	0	0	0	0	0	0	0	0
HowLong	1	0	0	0	0	0	0	0	0	0	0	0
Times	126	23	134	6	1	2	2	2	6	2	5	0
AccumulatedTime	2426.4190000000003	39.12499999999999	968.4979999999998	8.094999999999999	2	6.019	4.038	4.025	17.112	4.026	482.172	0
In	0	0	11:56:49	0	0	0	0	0	0	0	0	0
Out	0	0	11:57:11	0	0	0	0	0	0	0	0	0
HowLong	0	0	22.04	0	0	0	0	0	0	0	0	0
Times	126	23	135	6	1	2	2	2	6	2	5	0
AccumulatedTime	2426.4190000000003	39.12499999999999	990.5379999999998	8.094999999999999	2	6.019	4.038	4.025	17.112	4.026	482.172	0
In	11:57:11	0	0	0	0	0	0	0	0	0	0	0
Out	11:57:13	0	0	0	0	0	0	0	0	0	0	0
HowLong	2	0	0	0	0	0	0	0	0	0	0	0
Times	127	23	135	6	1	2	2	2	6	2	5	0
AccumulatedTime	2428.4190000000003	39.12499999999999	990.5379999999998	8.094999999999999	2	6.019	4.038	4.025	17.112	4.026	482.172	0
In	0	0	11:57:13	0	0	0	0	0	0	0	0	0
Out	0	0	11:57:14	0	0	0	0	0	0	0	0	0
HowLong	0	0	1	0	0	0	0	0	0	0	0	0
Times	127	23	136	6	1	2	2	2	6	2	5	0
AccumulatedTime	2428.4190000000003	39.12499999999999	991.5379999999998	8.094999999999999	2	6.019	4.038	4.025	17.112	4.026	482.172	0
In	11:57:14	0	0	0	0	0	0	0	0	0	0	0
Out	11:57:16	0	0	0	0	0	0	0	0	0	0	0
HowLong	2	0	0	0	0	0	0	0	0	0	0	0
Times	128	23	136	6	1	2	2	2	6	2	5	0
AccumulatedTime	2430.4190000000003	39.12499999999999	991.5379999999998	8.094999999999999	2	6.019	4.038	4.025	17.112	4.026	482.172	0
In	0	0	11:57:16	0	0	0	0	0	0	0	0	0
Out	0	0	11:57:17	0	0	0	0	0	0	0	0	0
HowLong	0	0	1	0	0	0	0	0	0	0	0	0
Times	128	23	137	6	1	2	2	2	6	2	5	0
AccumulatedTime	2430.4190000000003	39.12499999999999	992.5379999999998	8.094999999999999	2	6.019	4.038	4.025	17.112	4.026	482.172	0
In	11:57:17	0	0	0	0	0	0	0	0	0	0	0
Out	11:57:18	0	0	0	0	0	0	0	0	0	0	0
HowLong	1	0	0	0	0	0	0	0	0	0	0	0
Times	129	23	137	6	1	2	2	2	6	2	5	0
AccumulatedTime	2431.4190000000003	39.12499999999999	992.5379999999998	8.094999999999999	2	6.019	4.038	4.025	17.112	4.026	482.172	0
In	0	0	11:57:18	0	0	0	0	0	0	0	0	0
Out	0	0	11:57:21	0	0	0	0	0	0	0	0	0
HowLong	0	0	3	0	0	0	0	0	0	0	0	0
Times	129	23	138	6	1	2	2	2	6	2	5	0
AccumulatedTime	2431.4190000000003	39.12499999999999	995.5379999999998	8.094999999999999	2	6.019	4.038	4.025	17.112	4.026	482.172	0
In	11:57:21	0	0	0	0	0	0	0	0	0	0	0
Out	11:57:22	0	0	0	0	0	0	0	0	0	0	0
HowLong	1	0	0	0	0	0	0	0	0	0	0	0
Times	130	23	138	6	1	2	2	2	6	2	5	0
AccumulatedTime	2432.4190000000003	39.12499999999999	995.5379999999998	8.094999999999999	2	6.019	4.038	4.025	17.112	4.026	482.172	0
In	0	0	11:57:22	0	0	0	0	0	0	0	0	0
Out	0	0	11:57:23	0	0	0	0	0	0	0	0	0
HowLong	0	0	1	0	0	0	0	0	0	0	0	0
Times	130	23	139	6	1	2	2	2	6	2	5	0
AccumulatedTime	2432.4190000000003	39.12499999999999	996.5379999999998	8.094999999999999	2	6.019	4.038	4.025	17.112	4.026	482.172	0
In	11:57:23	0	0	0	0	0	0	0	0	0	0	0
Out	11:57:24	0	0	0	0	0	0	0	0	0	0	0
HowLong	1	0	0	0	0	0	0	0	0	0	0	0
Times	131	23	139	6	1	2	2	2	6	2	5	0
AccumulatedTime	2433.4190000000003	39.12499999999999	996.5379999999998	8.094999999999999	2	6.019	4.038	4.025	17.112	4.026	482.172	0
In	0	0	11:57:24	0	0	0	0	0	0	0	0	0
Out	0	0	11:58:20	0	0	0	0	0	0	0	0	0
HowLong	0	0	56.082	0	0	0	0	0	0	0	0	0
Times	131	23	140	6	1	2	2	2	6	2	5	0
AccumulatedTime	2433.4190000000003	39.12499999999999	1052.62	8.094999999999999	2	6.019	4.038	4.025	17.112	4.026	482.172	0
In	0	11:58:20	0	0	0	0	0	0	0	0	0	0
Out	0	11:58:21	0	0	0	0	0	0	0	0	0	0
HowLong	0	1	0	0	0	0	0	0	0	0	0	0
Times	131	24	140	6	1	2	2	2	6	2	5	0
AccumulatedTime	2433.4190000000003	40.12499999999999	1052.62	8.094999999999999	2	6.019	4.038	4.025	17.112	4.026	482.172	0
In	0	0	0	0	0	0	0	0	0	0	11:58:21	0
Out	0	0	0	0	0	0	0	0	0	0	12:4:14	0
HowLong	0	0	0	0	0	0	0	0	0	0	353.607	0
Times	131	24	140	6	1	2	2	2	6	2	6	0
AccumulatedTime	2433.4190000000003	40.12499999999999	1052.62	8.094999999999999	2	6.019	4.038	4.025	17.112	4.026	835.779	0
In	0	12:4:14	0	0	0	0	0	0	0	0	0	0
Out	0	12:4:15	0	0	0	0	0	0	0	0	0	0
HowLong	0	1.006	0	0	0	0	0	0	0	0	0	0
Times	131	25	140	6	1	2	2	2	6	2	6	0
AccumulatedTime	2433.4190000000003	41.13099999999999	1052.62	8.094999999999999	2	6.019	4.038	4.025	17.112	4.026	835.779	0
In	0	0	0	0	0	0	0	0	0	0	12:4:15	0
Out	0	0	0	0	0	0	0	0	0	0	12:4:19	0
HowLong	0	0	0	0	0	0	0	0	0	0	3.037	0
Times	131	25	140	6	1	2	2	2	6	2	7	0
AccumulatedTime	2433.4190000000003	41.13099999999999	1052.62	8.094999999999999	2	6.019	4.038	4.025	17.112	4.026	838.816	0
In	0	12:4:19	0	0	0	0	0	0	0	0	0	0
Out	0	12:4:29	0	0	0	0	0	0	0	0	0	0
HowLong	0	10.107	0	0	0	0	0	0	0	0	0	0
Times	131	26	140	6	1	2	2	2	6	2	7	0
AccumulatedTime	2433.4190000000003	51.23799999999999	1052.62	8.094999999999999	2	6.019	4.038	4.025	17.112	4.026	838.816	0
In	0	0	0	0	0	0	0	0	0	0	12:4:29	0
Out	0	0	0	0	0	0	0	0	0	0	12:4:31	0
HowLong	0	0	0	0	0	0	0	0	0	0	2.002	0
Times	131	26	140	6	1	2	2	2	6	2	8	0
AccumulatedTime	2433.4190000000003	51.23799999999999	1052.62	8.094999999999999	2	6.019	4.038	4.025	17.112	4.026	840.818	0
In	0	12:4:31	0	0	0	0	0	0	0	0	0	0
Out	0	12:4:34	0	0	0	0	0	0	0	0	0	0
HowLong	0	3.014	0	0	0	0	0	0	0	0	0	0
Times	131	27	140	6	1	2	2	2	6	2	8	0
AccumulatedTime	2433.4190000000003	54.251999999999995	1052.62	8.094999999999999	2	6.019	4.038	4.025	17.112	4.026	840.818	0
In	0	0	0	0	0	0	0	0	0	0	12:4:34	0
Out	0	0	0	0	0	0	0	0	0	0	12:4:36	0
HowLong	0	0	0	0	0	0	0	0	0	0	2	0
Times	131	27	140	6	1	2	2	2	6	2	9	0
AccumulatedTime	2433.4190000000003	54.251999999999995	1052.62	8.094999999999999	2	6.019	4.038	4.025	17.112	4.026	842.818	0
In	0	12:4:36	0	0	0	0	0	0	0	0	0	0
Out	0	12:4:56	0	0	0	0	0	0	0	0	0	0
HowLong	0	20.105	0	0	0	0	0	0	0	0	0	0
Times	131	28	140	6	1	2	2	2	6	2	9	0
AccumulatedTime	2433.4190000000003	74.357	1052.62	8.094999999999999	2	6.019	4.038	4.025	17.112	4.026	842.818	0
In	0	0	0	0	0	0	0	0	0	0	12:4:56	0
Out	0	0	0	0	0	0	0	0	0	0	12:4:57	0
HowLong	0	0	0	0	0	0	0	0	0	0	1.019	0
Times	131	28	140	6	1	2	2	2	6	2	10	0
AccumulatedTime	2433.4190000000003	74.357	1052.62	8.094999999999999	2	6.019	4.038	4.025	17.112	4.026	843.837	0
In	0	12:4:57	0	0	0	0	0	0	0	0	0	0
Out	0	12:4:58	0	0	0	0	0	0	0	0	0	0
HowLong	0	1	0	0	0	0	0	0	0	0	0	0
Times	131	29	140	6	1	2	2	2	6	2	10	0
AccumulatedTime	2433.4190000000003	75.357	1052.62	8.094999999999999	2	6.019	4.038	4.025	17.112	4.026	843.837	0
In	0	0	0	0	0	0	0	0	0	0	12:4:58	0
Out	0	0	0	0	0	0	0	0	0	0	12:5:0	0
HowLong	0	0	0	0	0	0	0	0	0	0	2.028	0
Times	131	29	140	6	1	2	2	2	6	2	11	0
AccumulatedTime	2433.4190000000003	75.357	1052.62	8.094999999999999	2	6.019	4.038	4.025	17.112	4.026	845.865	0
In	0	12:5:0	0	0	0	0	0	0	0	0	0	0
Out	0	12:5:2	0	0	0	0	0	0	0	0	0	0
HowLong	0	2.015	0	0	0	0	0	0	0	0	0	0
Times	131	30	140	6	1	2	2	2	6	2	11	0
AccumulatedTime	2433.4190000000003	77.372	1052.62	8.094999999999999	2	6.019	4.038	4.025	17.112	4.026	845.865	0
In	0	0	0	0	0	0	0	0	0	0	12:5:2	0
Out	0	0	0	0	0	0	0	0	0	0	12:5:3	0
HowLong	0	0	0	0	0	0	0	0	0	0	1	0
Times	131	30	140	6	1	2	2	2	6	2	12	0
AccumulatedTime	2433.4190000000003	77.372	1052.62	8.094999999999999	2	6.019	4.038	4.025	17.112	4.026	846.865	0
In	0	12:5:3	0	0	0	0	0	0	0	0	0	0
Out	0	12:5:5	0	0	0	0	0	0	0	0	0	0
HowLong	0	2.041	0	0	0	0	0	0	0	0	0	0
Times	131	31	140	6	1	2	2	2	6	2	12	0
AccumulatedTime	2433.4190000000003	79.413	1052.62	8.094999999999999	2	6.019	4.038	4.025	17.112	4.026	846.865	0
In	0	0	0	0	0	0	0	0	0	0	12:5:5	0
Out	0	0	0	0	0	0	0	0	0	0	12:5:7	0
HowLong	0	0	0	0	0	0	0	0	0	0	2	0
Times	131	31	140	6	1	2	2	2	6	2	13	0
AccumulatedTime	2433.4190000000003	79.413	1052.62	8.094999999999999	2	6.019	4.038	4.025	17.112	4.026	848.865	0
In	0	12:5:7	0	0	0	0	0	0	0	0	0	0
Out	0	12:5:8	0	0	0	0	0	0	0	0	0	0
HowLong	0	1.005	0	0	0	0	0	0	0	0	0	0
Times	131	32	140	6	1	2	2	2	6	2	13	0
AccumulatedTime	2433.4190000000003	80.41799999999999	1052.62	8.094999999999999	2	6.019	4.038	4.025	17.112	4.026	848.865	0
In	0	0	0	0	0	0	0	0	0	0	12:5:8	0
Out	0	0	0	0	0	0	0	0	0	0	12:5:9	0
HowLong	0	0	0	0	0	0	0	0	0	0	1.021	0
Times	131	32	140	6	1	2	2	2	6	2	14	0
AccumulatedTime	2433.4190000000003	80.41799999999999	1052.62	8.094999999999999	2	6.019	4.038	4.025	17.112	4.026	849.886	0
In	0	12:5:9	0	0	0	0	0	0	0	0	0	0
Out	0	12:5:11	0	0	0	0	0	0	0	0	0	0
HowLong	0	2.015	0	0	0	0	0	0	0	0	0	0
Times	131	33	140	6	1	2	2	2	6	2	14	0
AccumulatedTime	2433.4190000000003	82.43299999999999	1052.62	8.094999999999999	2	6.019	4.038	4.025	17.112	4.026	849.886	0
In	0	0	0	0	0	0	0	0	0	0	12:5:11	0
Out	0	0	0	0	0	0	0	0	0	0	12:8:2	0
HowLong	0	0	0	0	0	0	0	0	0	0	171.245	0
Times	131	33	140	6	1	2	2	2	6	2	15	0
AccumulatedTime	2433.4190000000003	82.43299999999999	1052.62	8.094999999999999	2	6.019	4.038	4.025	17.112	4.026	1021.131	0
In	0	12:8:2	0	0	0	0	0	0	0	0	0	0
Out	0	12:8:11	0	0	0	0	0	0	0	0	0	0
HowLong	0	9.042	0	0	0	0	0	0	0	0	0	0
Times	131	34	140	6	1	2	2	2	6	2	15	0
AccumulatedTime	2433.4190000000003	91.475	1052.62	8.094999999999999	2	6.019	4.038	4.025	17.112	4.026	1021.131	0
In	0	0	12:8:11	0	0	0	0	0	0	0	0	0
Out	0	0	12:8:12	0	0	0	0	0	0	0	0	0
HowLong	0	0	1.002	0	0	0	0	0	0	0	0	0
Times	131	34	141	6	1	2	2	2	6	2	15	0
AccumulatedTime	2433.4190000000003	91.475	1053.6219999999998	8.094999999999999	2	6.019	4.038	4.025	17.112	4.026	1021.131	0
In	0	12:8:12	0	0	0	0	0	0	0	0	0	0
Out	0	12:8:13	0	0	0	0	0	0	0	0	0	0
HowLong	0	1	0	0	0	0	0	0	0	0	0	0
Times	131	35	141	6	1	2	2	2	6	2	15	0
AccumulatedTime	2433.4190000000003	92.475	1053.6219999999998	8.094999999999999	2	6.019	4.038	4.025	17.112	4.026	1021.131	0
In	0	0	12:8:13	0	0	0	0	0	0	0	0	0
Out	0	0	12:8:21	0	0	0	0	0	0	0	0	0
HowLong	0	0	8	0	0	0	0	0	0	0	0	0
Times	131	35	142	6	1	2	2	2	6	2	15	0
AccumulatedTime	2433.4190000000003	92.475	1061.6219999999998	8.094999999999999	2	6.019	4.038	4.025	17.112	4.026	1021.131	0
In	0	12:8:21	0	0	0	0	0	0	0	0	0	0
Out	0	12:8:22	0	0	0	0	0	0	0	0	0	0
HowLong	0	1	0	0	0	0	0	0	0	0	0	0
Times	131	36	142	6	1	2	2	2	6	2	15	0
AccumulatedTime	2433.4190000000003	93.475	1061.6219999999998	8.094999999999999	2	6.019	4.038	4.025	17.112	4.026	1021.131	0
In	0	0	12:8:22	0	0	0	0	0	0	0	0	0
Out	0	0	12:8:31	0	0	0	0	0	0	0	0	0
HowLong	0	0	9.039	0	0	0	0	0	0	0	0	0
Times	131	36	143	6	1	2	2	2	6	2	15	0
AccumulatedTime	2433.4190000000003	93.475	1070.6609999999998	8.094999999999999	2	6.019	4.038	4.025	17.112	4.026	1021.131	0
In	12:8:31	0	0	0	0	0	0	0	0	0	0	0
Out	12:8:33	0	0	0	0	0	0	0	0	0	0	0
HowLong	2.001	0	0	0	0	0	0	0	0	0	0	0
Times	132	36	143	6	1	2	2	2	6	2	15	0
AccumulatedTime	2435.4200000000005	93.475	1070.6609999999998	8.094999999999999	2	6.019	4.038	4.025	17.112	4.026	1021.131	0
In	0	0	12:8:33	0	0	0	0	0	0	0	0	0
Out	0	0	12:8:35	0	0	0	0	0	0	0	0	0
HowLong	0	0	2	0	0	0	0	0	0	0	0	0
Times	132	36	144	6	1	2	2	2	6	2	15	0
AccumulatedTime	2435.4200000000005	93.475	1072.6609999999998	8.094999999999999	2	6.019	4.038	4.025	17.112	4.026	1021.131	0
In	12:8:35	0	0	0	0	0	0	0	0	0	0	0
Out	12:8:51	0	0	0	0	0	0	0	0	0	0	0
HowLong	16.003	0	0	0	0	0	0	0	0	0	0	0
Times	133	36	144	6	1	2	2	2	6	2	15	0
AccumulatedTime	2451.4230000000007	93.475	1072.6609999999998	8.094999999999999	2	6.019	4.038	4.025	17.112	4.026	1021.131	0
In	0	0	12:8:51	0	0	0	0	0	0	0	0	0
Out	0	0	12:8:52	0	0	0	0	0	0	0	0	0
HowLong	0	0	1	0	0	0	0	0	0	0	0	0
Times	133	36	145	6	1	2	2	2	6	2	15	0
AccumulatedTime	2451.4230000000007	93.475	1073.6609999999998	8.094999999999999	2	6.019	4.038	4.025	17.112	4.026	1021.131	0
In	12:8:52	0	0	0	0	0	0	0	0	0	0	0
Out	12:16:25	0	0	0	0	0	0	0	0	0	0	0
HowLong	452.795	0	0	0	0	0	0	0	0	0	0	0
Times	134	36	145	6	1	2	2	2	6	2	15	0
AccumulatedTime	2904.2180000000008	93.475	1073.6609999999998	8.094999999999999	2	6.019	4.038	4.025	17.112	4.026	1021.131	0
In	0	0	12:16:25	0	0	0	0	0	0	0	0	0
Out	0	0	12:16:26	0	0	0	0	0	0	0	0	0
HowLong	0	0	1.017	0	0	0	0	0	0	0	0	0
Times	134	36	146	6	1	2	2	2	6	2	15	0
AccumulatedTime	2904.2180000000008	93.475	1074.6779999999999	8.094999999999999	2	6.019	4.038	4.025	17.112	4.026	1021.131	0
In	12:16:26	0	0	0	0	0	0	0	0	0	0	0
Out	12:18:12	0	0	0	0	0	0	0	0	0	0	0
HowLong	106.165	0	0	0	0	0	0	0	0	0	0	0
Times	135	36	146	6	1	2	2	2	6	2	15	0
AccumulatedTime	3010.3830000000007	93.475	1074.6779999999999	8.094999999999999	2	6.019	4.038	4.025	17.112	4.026	1021.131	0
In	0	0	12:18:12	0	0	0	0	0	0	0	0	0
Out	0	0	12:18:13	0	0	0	0	0	0	0	0	0
HowLong	0	0	1	0	0	0	0	0	0	0	0	0
Times	135	36	147	6	1	2	2	2	6	2	15	0
AccumulatedTime	3010.3830000000007	93.475	1075.6779999999999	8.094999999999999	2	6.019	4.038	4.025	17.112	4.026	1021.131	0
In	12:18:13	0	0	0	0	0	0	0	0	0	0	0
Out	12:20:57	0	0	0	0	0	0	0	0	0	0	0
HowLong	164.201	0	0	0	0	0	0	0	0	0	0	0
Times	136	36	147	6	1	2	2	2	6	2	15	0
AccumulatedTime	3174.5840000000007	93.475	1075.6779999999999	8.094999999999999	2	6.019	4.038	4.025	17.112	4.026	1021.131	0
In	0	0	12:20:57	0	0	0	0	0	0	0	0	0
Out	0	0	12:20:58	0	0	0	0	0	0	0	0	0
HowLong	0	0	1	0	0	0	0	0	0	0	0	0
Times	136	36	148	6	1	2	2	2	6	2	15	0
AccumulatedTime	3174.5840000000007	93.475	1076.6779999999999	8.094999999999999	2	6.019	4.038	4.025	17.112	4.026	1021.131	0
In	12:20:58	0	0	0	0	0	0	0	0	0	0	0
Out	12:21:44	0	0	0	0	0	0	0	0	0	0	0
HowLong	46.04	0	0	0	0	0	0	0	0	0	0	0
Times	137	36	148	6	1	2	2	2	6	2	15	0
AccumulatedTime	3220.6240000000007	93.475	1076.6779999999999	8.094999999999999	2	6.019	4.038	4.025	17.112	4.026	1021.131	0
In	0	0	12:21:44	0	0	0	0	0	0	0	0	0
Out	0	0	12:21:45	0	0	0	0	0	0	0	0	0
HowLong	0	0	1	0	0	0	0	0	0	0	0	0
Times	137	36	149	6	1	2	2	2	6	2	15	0
AccumulatedTime	3220.6240000000007	93.475	1077.6779999999999	8.094999999999999	2	6.019	4.038	4.025	17.112	4.026	1021.131	0
In	12:21:45	0	0	0	0	0	0	0	0	0	0	0
Out	12:21:48	0	0	0	0	0	0	0	0	0	0	0
HowLong	3.003	0	0	0	0	0	0	0	0	0	0	0
Times	138	36	149	6	1	2	2	2	6	2	15	0
AccumulatedTime	3223.627000000001	93.475	1077.6779999999999	8.094999999999999	2	6.019	4.038	4.025	17.112	4.026	1021.131	0
In	0	12:21:48	0	0	0	0	0	0	0	0	0	0
Out	0	12:21:49	0	0	0	0	0	0	0	0	0	0
HowLong	0	1.019	0	0	0	0	0	0	0	0	0	0
Times	138	37	149	6	1	2	2	2	6	2	15	0
AccumulatedTime	3223.627000000001	94.494	1077.6779999999999	8.094999999999999	2	6.019	4.038	4.025	17.112	4.026	1021.131	0
In	0	0	0	0	0	0	0	0	0	0	12:21:49	0
Out	0	0	0	0	0	0	0	0	0	0	12:21:58	0
HowLong	0	0	0	0	0	0	0	0	0	0	9.018	0
Times	138	37	149	6	1	2	2	2	6	2	16	0
AccumulatedTime	3223.627000000001	94.494	1077.6779999999999	8.094999999999999	2	6.019	4.038	4.025	17.112	4.026	1030.149	0
In	0	0	12:21:58	0	0	0	0	0	0	0	0	0
Out	0	0	12:21:59	0	0	0	0	0	0	0	0	0
HowLong	0	0	1	0	0	0	0	0	0	0	0	0
Times	138	37	150	6	1	2	2	2	6	2	16	0
AccumulatedTime	3223.627000000001	94.494	1078.6779999999999	8.094999999999999	2	6.019	4.038	4.025	17.112	4.026	1030.149	0
In	0	12:21:59	0	0	0	0	0	0	0	0	0	0
Out	0	12:22:1	0	0	0	0	0	0	0	0	0	0
HowLong	0	2.002	0	0	0	0	0	0	0	0	0	0
Times	138	38	150	6	1	2	2	2	6	2	16	0
AccumulatedTime	3223.627000000001	96.496	1078.6779999999999	8.094999999999999	2	6.019	4.038	4.025	17.112	4.026	1030.149	0
In	0	0	12:22:1	0	0	0	0	0	0	0	0	0
Out	0	0	12:22:2	0	0	0	0	0	0	0	0	0
HowLong	0	0	1	0	0	0	0	0	0	0	0	0
Times	138	38	151	6	1	2	2	2	6	2	16	0
AccumulatedTime	3223.627000000001	96.496	1079.6779999999999	8.094999999999999	2	6.019	4.038	4.025	17.112	4.026	1030.149	0
In	0	0	0	0	0	0	12:22:2	0	0	0	0	0
Out	0	0	0	0	0	0	12:22:6	0	0	0	0	0
HowLong	0	0	0	0	0	0	4	0	0	0	0	0
Times	138	38	151	6	1	2	3	2	6	2	16	0
AccumulatedTime	3223.627000000001	96.496	1079.6779999999999	8.094999999999999	2	6.019	8.038	4.025	17.112	4.026	1030.149	0
In	0	0	0	0	12:22:6	0	0	0	0	0	0	0
Out	0	0	0	0	12:22:19	0	0	0	0	0	0	0
HowLong	0	0	0	0	13	0	0	0	0	0	0	0
Times	138	38	151	6	2	2	3	2	6	2	16	0
AccumulatedTime	3223.627000000001	96.496	1079.6779999999999	8.094999999999999	15	6.019	8.038	4.025	17.112	4.026	1030.149	0
In	0	12:22:19	0	0	0	0	0	0	0	0	0	0
Out	0	12:22:27	0	0	0	0	0	0	0	0	0	0
HowLong	0	7.04	0	0	0	0	0	0	0	0	0	0
Times	138	39	151	6	2	2	3	2	6	2	16	0
AccumulatedTime	3223.627000000001	103.536	1079.6779999999999	8.094999999999999	15	6.019	8.038	4.025	17.112	4.026	1030.149	0
In	0	0	12:22:27	0	0	0	0	0	0	0	0	0
Out	0	0	12:22:29	0	0	0	0	0	0	0	0	0
HowLong	0	0	2	0	0	0	0	0	0	0	0	0
Times	138	39	152	6	2	2	3	2	6	2	16	0
AccumulatedTime	3223.627000000001	103.536	1081.6779999999999	8.094999999999999	15	6.019	8.038	4.025	17.112	4.026	1030.149	0
In	12:22:29	0	0	0	0	0	0	0	0	0	0	0
Out	12:22:30	0	0	0	0	0	0	0	0	0	0	0
HowLong	1	0	0	0	0	0	0	0	0	0	0	0
Times	139	39	152	6	2	2	3	2	6	2	16	0
AccumulatedTime	3224.627000000001	103.536	1081.6779999999999	8.094999999999999	15	6.019	8.038	4.025	17.112	4.026	1030.149	0
In	0	0	12:22:30	0	0	0	0	0	0	0	0	0
Out	0	0	12:22:31	0	0	0	0	0	0	0	0	0
HowLong	0	0	1	0	0	0	0	0	0	0	0	0
Times	139	39	153	6	2	2	3	2	6	2	16	0
AccumulatedTime	3224.627000000001	103.536	1082.6779999999999	8.094999999999999	15	6.019	8.038	4.025	17.112	4.026	1030.149	0
In	12:22:31	0	0	0	0	0	0	0	0	0	0	0
Out	12:22:37	0	0	0	0	0	0	0	0	0	0	0
HowLong	6	0	0	0	0	0	0	0	0	0	0	0
Times	140	39	153	6	2	2	3	2	6	2	16	0
AccumulatedTime	3230.627000000001	103.536	1082.6779999999999	8.094999999999999	15	6.019	8.038	4.025	17.112	4.026	1030.149	0
In	0	0	12:22:37	0	0	0	0	0	0	0	0	0
Out	0	0	12:22:38	0	0	0	0	0	0	0	0	0
HowLong	0	0	1	0	0	0	0	0	0	0	0	0
Times	140	39	154	6	2	2	3	2	6	2	16	0
AccumulatedTime	3230.627000000001	103.536	1083.6779999999999	8.094999999999999	15	6.019	8.038	4.025	17.112	4.026	1030.149	0
In	12:22:38	0	0	0	0	0	0	0	0	0	0	0
Out	12:22:52	0	0	0	0	0	0	0	0	0	0	0
HowLong	14.001	0	0	0	0	0	0	0	0	0	0	0
Times	141	39	154	6	2	2	3	2	6	2	16	0
AccumulatedTime	3244.628000000001	103.536	1083.6779999999999	8.094999999999999	15	6.019	8.038	4.025	17.112	4.026	1030.149	0
In	0	0	12:22:52	0	0	0	0	0	0	0	0	0
Out	0	0	12:22:54	0	0	0	0	0	0	0	0	0
HowLong	0	0	2	0	0	0	0	0	0	0	0	0
Times	141	39	155	6	2	2	3	2	6	2	16	0
AccumulatedTime	3244.628000000001	103.536	1085.6779999999999	8.094999999999999	15	6.019	8.038	4.025	17.112	4.026	1030.149	0
In	12:22:54	0	0	0	0	0	0	0	0	0	0	0
Out	12:24:23	0	0	0	0	0	0	0	0	0	0	0
HowLong	89.122	0	0	0	0	0	0	0	0	0	0	0
Times	142	39	155	6	2	2	3	2	6	2	16	0
AccumulatedTime	3333.750000000001	103.536	1085.6779999999999	8.094999999999999	15	6.019	8.038	4.025	17.112	4.026	1030.149	0
In	0	0	12:24:23	0	0	0	0	0	0	0	0	0
Out	0	0	12:24:24	0	0	0	0	0	0	0	0	0
HowLong	0	0	1	0	0	0	0	0	0	0	0	0
Times	142	39	156	6	2	2	3	2	6	2	16	0
AccumulatedTime	3333.750000000001	103.536	1086.6779999999999	8.094999999999999	15	6.019	8.038	4.025	17.112	4.026	1030.149	0
In	12:24:24	0	0	0	0	0	0	0	0	0	0	0
Out	12:24:35	0	0	0	0	0	0	0	0	0	0	0
HowLong	11.038	0	0	0	0	0	0	0	0	0	0	0
Times	143	39	156	6	2	2	3	2	6	2	16	0
AccumulatedTime	3344.788000000001	103.536	1086.6779999999999	8.094999999999999	15	6.019	8.038	4.025	17.112	4.026	1030.149	0
In	0	0	12:24:35	0	0	0	0	0	0	0	0	0
Out	0	0	12:24:37	0	0	0	0	0	0	0	0	0
HowLong	0	0	2	0	0	0	0	0	0	0	0	0
Times	143	39	157	6	2	2	3	2	6	2	16	0
AccumulatedTime	3344.788000000001	103.536	1088.6779999999999	8.094999999999999	15	6.019	8.038	4.025	17.112	4.026	1030.149	0
In	12:24:37	0	0	0	0	0	0	0	0	0	0	0
Out	12:24:44	0	0	0	0	0	0	0	0	0	0	0
HowLong	7.007	0	0	0	0	0	0	0	0	0	0	0
Times	144	39	157	6	2	2	3	2	6	2	16	0
AccumulatedTime	3351.795000000001	103.536	1088.6779999999999	8.094999999999999	15	6.019	8.038	4.025	17.112	4.026	1030.149	0
In	0	0	12:24:44	0	0	0	0	0	0	0	0	0
Out	0	0	12:24:45	0	0	0	0	0	0	0	0	0
HowLong	0	0	1.016	0	0	0	0	0	0	0	0	0
Times	144	39	158	6	2	2	3	2	6	2	16	0
AccumulatedTime	3351.795000000001	103.536	1089.694	8.094999999999999	15	6.019	8.038	4.025	17.112	4.026	1030.149	0
In	12:24:45	0	0	0	0	0	0	0	0	0	0	0
Out	12:26:47	0	0	0	0	0	0	0	0	0	0	0
HowLong	122.139	0	0	0	0	0	0	0	0	0	0	0
Times	145	39	158	6	2	2	3	2	6	2	16	0
AccumulatedTime	3473.934000000001	103.536	1089.694	8.094999999999999	15	6.019	8.038	4.025	17.112	4.026	1030.149	0
In	0	0	12:26:47	0	0	0	0	0	0	0	0	0
Out	0	0	12:26:49	0	0	0	0	0	0	0	0	0
HowLong	0	0	2	0	0	0	0	0	0	0	0	0
Times	145	39	159	6	2	2	3	2	6	2	16	0
AccumulatedTime	3473.934000000001	103.536	1091.694	8.094999999999999	15	6.019	8.038	4.025	17.112	4.026	1030.149	0
In	12:26:49	0	0	0	0	0	0	0	0	0	0	0
Out	12:26:50	0	0	0	0	0	0	0	0	0	0	0
HowLong	1	0	0	0	0	0	0	0	0	0	0	0
Times	146	39	159	6	2	2	3	2	6	2	16	0
AccumulatedTime	3474.934000000001	103.536	1091.694	8.094999999999999	15	6.019	8.038	4.025	17.112	4.026	1030.149	0
In	0	0	12:26:50	0	0	0	0	0	0	0	0	0
Out	0	0	12:26:51	0	0	0	0	0	0	0	0	0
HowLong	0	0	1	0	0	0	0	0	0	0	0	0
Times	146	39	160	6	2	2	3	2	6	2	16	0
AccumulatedTime	3474.934000000001	103.536	1092.694	8.094999999999999	15	6.019	8.038	4.025	17.112	4.026	1030.149	0
In	12:26:51	0	0	0	0	0	0	0	0	0	0	0
Out	12:26:52	0	0	0	0	0	0	0	0	0	0	0
HowLong	1	0	0	0	0	0	0	0	0	0	0	0
Times	147	39	160	6	2	2	3	2	6	2	16	0
AccumulatedTime	3475.934000000001	103.536	1092.694	8.094999999999999	15	6.019	8.038	4.025	17.112	4.026	1030.149	0
In	0	0	12:26:52	0	0	0	0	0	0	0	0	0
Out	0	0	12:26:55	0	0	0	0	0	0	0	0	0
HowLong	0	0	3	0	0	0	0	0	0	0	0	0
Times	147	39	161	6	2	2	3	2	6	2	16	0
AccumulatedTime	3475.934000000001	103.536	1095.694	8.094999999999999	15	6.019	8.038	4.025	17.112	4.026	1030.149	0
In	12:26:55	0	0	0	0	0	0	0	0	0	0	0
Out	12:26:56	0	0	0	0	0	0	0	0	0	0	0
HowLong	1	0	0	0	0	0	0	0	0	0	0	0
Times	148	39	161	6	2	2	3	2	6	2	16	0
AccumulatedTime	3476.934000000001	103.536	1095.694	8.094999999999999	15	6.019	8.038	4.025	17.112	4.026	1030.149	0
In	0	0	12:26:56	0	0	0	0	0	0	0	0	0
Out	0	0	12:26:59	0	0	0	0	0	0	0	0	0
HowLong	0	0	3.003	0	0	0	0	0	0	0	0	0
Times	148	39	162	6	2	2	3	2	6	2	16	0
AccumulatedTime	3476.934000000001	103.536	1098.697	8.094999999999999	15	6.019	8.038	4.025	17.112	4.026	1030.149	0
In	12:26:59	0	0	0	0	0	0	0	0	0	0	0
Out	12:27:0	0	0	0	0	0	0	0	0	0	0	0
HowLong	1	0	0	0	0	0	0	0	0	0	0	0
Times	149	39	162	6	2	2	3	2	6	2	16	0
AccumulatedTime	3477.934000000001	103.536	1098.697	8.094999999999999	15	6.019	8.038	4.025	17.112	4.026	1030.149	0
In	0	0	12:27:0	0	0	0	0	0	0	0	0	0
Out	0	0	12:27:5	0	0	0	0	0	0	0	0	0
HowLong	0	0	5	0	0	0	0	0	0	0	0	0
Times	149	39	163	6	2	2	3	2	6	2	16	0
AccumulatedTime	3477.934000000001	103.536	1103.697	8.094999999999999	15	6.019	8.038	4.025	17.112	4.026	1030.149	0
In	12:27:5	0	0	0	0	0	0	0	0	0	0	0
Out	12:27:42	0	0	0	0	0	0	0	0	0	0	0
HowLong	37.038	0	0	0	0	0	0	0	0	0	0	0
Times	150	39	163	6	2	2	3	2	6	2	16	0
AccumulatedTime	3514.972000000001	103.536	1103.697	8.094999999999999	15	6.019	8.038	4.025	17.112	4.026	1030.149	0
In	0	0	12:27:42	0	0	0	0	0	0	0	0	0
Out	0	0	12:27:50	0	0	0	0	0	0	0	0	0
HowLong	0	0	8	0	0	0	0	0	0	0	0	0
Times	150	39	164	6	2	2	3	2	6	2	16	0
AccumulatedTime	3514.972000000001	103.536	1111.697	8.094999999999999	15	6.019	8.038	4.025	17.112	4.026	1030.149	0
In	12:27:50	0	0	0	0	0	0	0	0	0	0	0
Out	12:28:18	0	0	0	0	0	0	0	0	0	0	0
HowLong	28.037	0	0	0	0	0	0	0	0	0	0	0
Times	151	39	164	6	2	2	3	2	6	2	16	0
AccumulatedTime	3543.009000000001	103.536	1111.697	8.094999999999999	15	6.019	8.038	4.025	17.112	4.026	1030.149	0
In	0	0	12:28:18	0	0	0	0	0	0	0	0	0
Out	0	0	12:28:19	0	0	0	0	0	0	0	0	0
HowLong	0	0	1.001	0	0	0	0	0	0	0	0	0
Times	151	39	165	6	2	2	3	2	6	2	16	0
AccumulatedTime	3543.009000000001	103.536	1112.6979999999999	8.094999999999999	15	6.019	8.038	4.025	17.112	4.026	1030.149	0
In	12:28:19	0	0	0	0	0	0	0	0	0	0	0
Out	12:28:30	0	0	0	0	0	0	0	0	0	0	0
HowLong	11.001	0	0	0	0	0	0	0	0	0	0	0
Times	152	39	165	6	2	2	3	2	6	2	16	0
AccumulatedTime	3554.010000000001	103.536	1112.6979999999999	8.094999999999999	15	6.019	8.038	4.025	17.112	4.026	1030.149	0
In	0	0	12:28:30	0	0	0	0	0	0	0	0	0
Out	0	0	12:28:32	0	0	0	0	0	0	0	0	0
HowLong	0	0	2	0	0	0	0	0	0	0	0	0
Times	152	39	166	6	2	2	3	2	6	2	16	0
AccumulatedTime	3554.010000000001	103.536	1114.6979999999999	8.094999999999999	15	6.019	8.038	4.025	17.112	4.026	1030.149	0
In	12:28:32	0	0	0	0	0	0	0	0	0	0	0
Out	12:29:37	0	0	0	0	0	0	0	0	0	0	0
HowLong	65.081	0	0	0	0	0	0	0	0	0	0	0
Times	153	39	166	6	2	2	3	2	6	2	16	0
AccumulatedTime	3619.0910000000013	103.536	1114.6979999999999	8.094999999999999	15	6.019	8.038	4.025	17.112	4.026	1030.149	0
In	0	0	12:29:37	0	0	0	0	0	0	0	0	0
Out	0	0	12:29:40	0	0	0	0	0	0	0	0	0
HowLong	0	0	3	0	0	0	0	0	0	0	0	0
Times	153	39	167	6	2	2	3	2	6	2	16	0
AccumulatedTime	3619.0910000000013	103.536	1117.6979999999999	8.094999999999999	15	6.019	8.038	4.025	17.112	4.026	1030.149	0
In	12:29:40	0	0	0	0	0	0	0	0	0	0	0
Out	12:29:48	0	0	0	0	0	0	0	0	0	0	0
HowLong	8	0	0	0	0	0	0	0	0	0	0	0
Times	154	39	167	6	2	2	3	2	6	2	16	0
AccumulatedTime	3627.0910000000013	103.536	1117.6979999999999	8.094999999999999	15	6.019	8.038	4.025	17.112	4.026	1030.149	0
In	0	0	12:29:48	0	0	0	0	0	0	0	0	0
Out	0	0	12:29:51	0	0	0	0	0	0	0	0	0
HowLong	0	0	3	0	0	0	0	0	0	0	0	0
Times	154	39	168	6	2	2	3	2	6	2	16	0
[truncated: 5,131 more rows]
