# Supplementary material for: The Virtual-Spine Platform—Acquiring, visualizing, and analyzing individual sitting behavior
Source: PLoS One. 2018 Jun 13;13(6):e0195670. doi: 10.1371/journal.pone.0195670 (PMC5999082; doi:10.1371/journal.pone.0195670)
Supplement: S1 Data of Validation Experiments — The data collected during the validation experiments of five subjects in CSV format discussed in 2.6 Validation Experiments. (ZIP) [file pone.0195670.s003.zip › Subject_4.csv]

BodyPositions	Normal	Upright	Slump	PokingChin	TwistLeft	TwistRight	RightOverLeft	LeftOverRight	ArmLeaning	ArmBackLeaning	NotOnTheChair	OutOfRange
In	11:27:22	0	0	0	0	0	0	0	0	0	0
Out	11:28:10	0	0	0	0	0	0	0	0	0	0
HowLong	48.077	0	0	0	0	0	0	0	0	0	0
Times	1	0	0	0	0	0	0	0	0	0	0
Accumulated Time	48.077	0	0	0	0	0	0	0	0	0	0
In	0	0	0	0	0	0	0	0	11:28:10	0	0
Out	0	0	0	0	0	0	0	0	11:28:14	0	0
HowLong	0	0	0	0	0	0	0	0	4	0	0
Times	1	0	0	0	0	0	0	0	1	0	0
Accumulated Time	48.077	0	0	0	0	0	0	0	4	0	0
In	0	0	0	11:28:14	0	0	0	0	0	0	0
Out	0	0	0	11:28:21	0	0	0	0	0	0	0
HowLong	0	0	0	7	0	0	0	0	0	0	0
Times	1	0	0	1	0	0	0	0	1	0	0
AccumulatedTime	48.077	0	0	7	0	0	0	0	4	0	0
In	0	0	0	0	11:28:21	0	0	0	0	0	0
Out	0	0	0	0	11:28:23	0	0	0	0	0	0
HowLong	0	0	0	0	2	0	0	0	0	0	0
Times	1	0	0	1	1	0	0	0	1	0	0
AccumulatedTime	48.077	0	0	7	2	0	0	0	4	0	0
In	11:28:23	0	0	0	0	0	0	0	0	0	0
Out	11:28:25	0	0	0	0	0	0	0	0	0	0
HowLong	2	0	0	0	0	0	0	0	0	0	0
Times	2	0	0	1	1	0	0	0	1	0	0
AccumulatedTime	50.077	0	0	7	2	0	0	0	4	0	0
In	0	0	0	0	11:28:25	0	0	0	0	0	0
Out	0	0	0	0	11:28:29	0	0	0	0	0	0
HowLong	0	0	0	0	4.039	0	0	0	0	0	0
Times	2	0	0	1	2	0	0	0	1	0	0
AccumulatedTime	50.077	0	0	7	6.039	0	0	0	4	0	0
In	11:28:29	0	0	0	0	0	0	0	0	0	0
Out	11:28:32	0	0	0	0	0	0	0	0	0	0
HowLong	3.001	0	0	0	0	0	0	0	0	0	0
Times	3	0	0	1	2	0	0	0	1	0	0
AccumulatedTime	53.077999999999996	0	0	7	6.039	0	0	0	4	0	0
In	0	0	0	0	0	0	0	0	11:28:32	0	0
Out	0	0	0	0	0	0	0	0	11:28:33	0	0
HowLong	0	0	0	0	0	0	0	0	1	0	0
Times	3	0	0	1	2	0	0	0	2	0	0
AccumulatedTime	53.077999999999996	0	0	7	6.039	0	0	0	5	0	0
In	11:28:33	0	0	0	0	0	0	0	0	0	0
Out	11:28:37	0	0	0	0	0	0	0	0	0	0
HowLong	4	0	0	0	0	0	0	0	0	0	0
Times	4	0	0	1	2	0	0	0	2	0	0
AccumulatedTime	57.077999999999996	0	0	7	6.039	0	0	0	5	0	0
In	0	0	0	0	0	0	0	0	11:28:37	0	0
Out	0	0	0	0	0	0	0	0	11:28:38	0	0
HowLong	0	0	0	0	0	0	0	0	1.001	0	0
Times	4	0	0	1	2	0	0	0	3	0	0
AccumulatedTime	57.077999999999996	0	0	7	6.039	0	0	0	6.0009999999999994	0	0
In	11:28:38	0	0	0	0	0	0	0	0	0	0
Out	11:28:39	0	0	0	0	0	0	0	0	0	0
HowLong	1	0	0	0	0	0	0	0	0	0	0
Times	5	0	0	1	2	0	0	0	3	0	0
AccumulatedTime	58.077999999999996	0	0	7	6.039	0	0	0	6.0009999999999994	0	0
In	0	0	0	0	0	0	0	0	11:28:39	0	0
Out	0	0	0	0	0	0	0	0	11:28:43	0	0
HowLong	0	0	0	0	0	0	0	0	4	0	0
Times	5	0	0	1	2	0	0	0	4	0	0
AccumulatedTime	58.077999999999996	0	0	7	6.039	0	0	0	10.001	0	0
In	11:28:43	0	0	0	0	0	0	0	0	0	0
Out	11:28:44	0	0	0	0	0	0	0	0	0	0
HowLong	1	0	0	0	0	0	0	0	0	0	0
Times	6	0	0	1	2	0	0	0	4	0	0
AccumulatedTime	59.077999999999996	0	0	7	6.039	0	0	0	10.001	0	0
In	0	0	0	11:28:44	0	0	0	0	0	0	0
Out	0	0	0	11:28:45	0	0	0	0	0	0	0
HowLong	0	0	0	1	0	0	0	0	0	0	0
Times	6	0	0	2	2	0	0	0	4	0	0
AccumulatedTime	59.077999999999996	0	0	8	6.039	0	0	0	10.001	0	0
In	11:28:45	0	0	0	0	0	0	0	0	0	0
Out	11:28:46	0	0	0	0	0	0	0	0	0	0
HowLong	1	0	0	0	0	0	0	0	0	0	0
Times	7	0	0	2	2	0	0	0	4	0	0
AccumulatedTime	60.077999999999996	0	0	8	6.039	0	0	0	10.001	0	0
In	0	0	0	0	0	0	0	0	11:28:46	0	0
Out	0	0	0	0	0	0	0	0	11:28:47	0	0
HowLong	0	0	0	0	0	0	0	0	1	0	0
Times	7	0	0	2	2	0	0	0	5	0	0
AccumulatedTime	60.077999999999996	0	0	8	6.039	0	0	0	11.001	0	0
In	0	0	0	0	11:28:47	0	0	0	0	0	0
Out	0	0	0	0	11:29:2	0	0	0	0	0	0
HowLong	0	0	0	0	15.039	0	0	0	0	0	0
Times	7	0	0	2	3	0	0	0	5	0	0
AccumulatedTime	60.077999999999996	0	0	8	21.078	0	0	0	11.001	0	0
In	0	0	0	0	0	11:29:2	0	0	0	0	0
Out	0	0	0	0	0	11:29:3	0	0	0	0	0
HowLong	0	0	0	0	0	1	0	0	0	0	0
Times	7	0	0	2	3	1	0	0	5	0	0
AccumulatedTime	60.077999999999996	0	0	8	21.078	1	0	0	11.001	0	0
In	11:29:3	0	0	0	0	0	0	0	0	0	0
Out	11:29:5	0	0	0	0	0	0	0	0	0	0
HowLong	2.029	0	0	0	0	0	0	0	0	0	0
Times	8	0	0	2	3	1	0	0	5	0	0
AccumulatedTime	62.107	0	0	8	21.078	1	0	0	11.001	0	0
In	0	0	0	0	11:29:5	0	0	0	0	0	0
Out	0	0	0	0	11:29:19	0	0	0	0	0	0
HowLong	0	0	0	0	14.053	0	0	0	0	0	0
Times	8	0	0	2	4	1	0	0	5	0	0
AccumulatedTime	62.107	0	0	8	35.131	1	0	0	11.001	0	0
In	11:29:19	0	0	0	0	0	0	0	0	0	0
Out	11:29:23	0	0	0	0	0	0	0	0	0	0
HowLong	4.008	0	0	0	0	0	0	0	0	0	0
Times	9	0	0	2	4	1	0	0	5	0	0
AccumulatedTime	66.115	0	0	8	35.131	1	0	0	11.001	0	0
In	0	0	0	0	11:29:23	0	0	0	0	0	0
Out	0	0	0	0	11:29:27	0	0	0	0	0	0
HowLong	0	0	0	0	4.034	0	0	0	0	0	0
Times	9	0	0	2	5	1	0	0	5	0	0
AccumulatedTime	66.115	0	0	8	39.165	1	0	0	11.001	0	0
In	11:29:27	0	0	0	0	0	0	0	0	0	0
Out	11:29:28	0	0	0	0	0	0	0	0	0	0
HowLong	1	0	0	0	0	0	0	0	0	0	0
Times	10	0	0	2	5	1	0	0	5	0	0
AccumulatedTime	67.115	0	0	8	39.165	1	0	0	11.001	0	0
In	0	0	11:29:28	0	0	0	0	0	0	0	0
Out	0	0	11:29:34	0	0	0	0	0	0	0	0
HowLong	0	0	6	0	0	0	0	0	0	0	0
Times	10	0	1	2	5	1	0	0	5	0	0
AccumulatedTime	67.115	0	6	8	39.165	1	0	0	11.001	0	0
In	11:29:34	0	0	0	0	0	0	0	0	0	0
Out	11:29:36	0	0	0	0	0	0	0	0	0	0
HowLong	2.001	0	0	0	0	0	0	0	0	0	0
Times	11	0	1	2	5	1	0	0	5	0	0
AccumulatedTime	69.116	0	6	8	39.165	1	0	0	11.001	0	0
In	0	0	11:29:36	0	0	0	0	0	0	0	0
Out	0	0	11:29:38	0	0	0	0	0	0	0	0
HowLong	0	0	2	0	0	0	0	0	0	0	0
Times	11	0	2	2	5	1	0	0	5	0	0
AccumulatedTime	69.116	0	8	8	39.165	1	0	0	11.001	0	0
In	0	11:29:38	0	0	0	0	0	0	0	0	0
Out	0	11:29:42	0	0	0	0	0	0	0	0	0
HowLong	0	4	0	0	0	0	0	0	0	0	0
Times	11	1	2	2	5	1	0	0	5	0	0
AccumulatedTime	69.116	4	8	8	39.165	1	0	0	11.001	0	0
In	11:29:42	0	0	0	0	0	0	0	0	0	0
Out	11:29:44	0	0	0	0	0	0	0	0	0	0
HowLong	2.004	0	0	0	0	0	0	0	0	0	0
Times	12	1	2	2	5	1	0	0	5	0	0
AccumulatedTime	71.12	4	8	8	39.165	1	0	0	11.001	0	0
In	0	0	0	0	11:29:44	0	0	0	0	0	0
Out	0	0	0	0	11:29:46	0	0	0	0	0	0
HowLong	0	0	0	0	2.003	0	0	0	0	0	0
Times	12	1	2	2	6	1	0	0	5	0	0
AccumulatedTime	71.12	4	8	8	41.168	1	0	0	11.001	0	0
In	0	0	11:29:46	0	0	0	0	0	0	0	0
Out	0	0	11:29:47	0	0	0	0	0	0	0	0
HowLong	0	0	1	0	0	0	0	0	0	0	0
Times	12	1	3	2	6	1	0	0	5	0	0
AccumulatedTime	71.12	4	9	8	41.168	1	0	0	11.001	0	0
In	0	11:29:47	0	0	0	0	0	0	0	0	0
Out	0	11:29:48	0	0	0	0	0	0	0	0	0
HowLong	0	1.02	0	0	0	0	0	0	0	0	0
Times	12	2	3	2	6	1	0	0	5	0	0
AccumulatedTime	71.12	5.02	9	8	41.168	1	0	0	11.001	0	0
In	0	0	0	0	0	11:29:48	0	0	0	0	0
Out	0	0	0	0	0	11:29:49	0	0	0	0	0
HowLong	0	0	0	0	0	1.002	0	0	0	0	0
Times	12	2	3	2	6	2	0	0	5	0	0
AccumulatedTime	71.12	5.02	9	8	41.168	2.002	0	0	11.001	0	0
In	0	0	0	0	11:29:49	0	0	0	0	0	0
Out	0	0	0	0	11:29:50	0	0	0	0	0	0
HowLong	0	0	0	0	1.01	0	0	0	0	0	0
Times	12	2	3	2	7	2	0	0	5	0	0
AccumulatedTime	71.12	5.02	9	8	42.178	2.002	0	0	11.001	0	0
In	0	11:29:50	0	0	0	0	0	0	0	0	0
Out	0	11:29:51	0	0	0	0	0	0	0	0	0
HowLong	0	1.001	0	0	0	0	0	0	0	0	0
Times	12	3	3	2	7	2	0	0	5	0	0
AccumulatedTime	71.12	6.020999999999999	9	8	42.178	2.002	0	0	11.001	0	0
In	0	0	0	0	11:29:51	0	0	0	0	0	0
Out	0	0	0	0	11:29:53	0	0	0	0	0	0
HowLong	0	0	0	0	2	0	0	0	0	0	0
Times	12	3	3	2	8	2	0	0	5	0	0
AccumulatedTime	71.12	6.020999999999999	9	8	44.178	2.002	0	0	11.001	0	0
In	0	11:29:53	0	0	0	0	0	0	0	0	0
Out	0	11:29:54	0	0	0	0	0	0	0	0	0
HowLong	0	1	0	0	0	0	0	0	0	0	0
Times	12	4	3	2	8	2	0	0	5	0	0
AccumulatedTime	71.12	7.020999999999999	9	8	44.178	2.002	0	0	11.001	0	0
In	11:29:54	0	0	0	0	0	0	0	0	0	0
Out	11:29:55	0	0	0	0	0	0	0	0	0	0
HowLong	1.002	0	0	0	0	0	0	0	0	0	0
Times	13	4	3	2	8	2	0	0	5	0	0
AccumulatedTime	72.122	7.020999999999999	9	8	44.178	2.002	0	0	11.001	0	0
In	0	0	0	0	11:29:55	0	0	0	0	0	0
Out	0	0	0	0	11:29:58	0	0	0	0	0	0
HowLong	0	0	0	0	3	0	0	0	0	0	0
Times	13	4	3	2	9	2	0	0	5	0	0
AccumulatedTime	72.122	7.020999999999999	9	8	47.178	2.002	0	0	11.001	0	0
In	0	11:29:58	0	0	0	0	0	0	0	0	0
Out	0	11:29:59	0	0	0	0	0	0	0	0	0
HowLong	0	1	0	0	0	0	0	0	0	0	0
Times	13	5	3	2	9	2	0	0	5	0	0
AccumulatedTime	72.122	8.020999999999999	9	8	47.178	2.002	0	0	11.001	0	0
In	0	0	0	0	11:29:59	0	0	0	0	0	0
Out	0	0	0	0	11:30:4	0	0	0	0	0	0
HowLong	0	0	0	0	5.028	0	0	0	0	0	0
Times	13	5	3	2	10	2	0	0	5	0	0
AccumulatedTime	72.122	8.020999999999999	9	8	52.205999999999996	2.002	0	0	11.001	0	0
In	0	0	11:30:4	0	0	0	0	0	0	0	0
Out	0	0	11:30:7	0	0	0	0	0	0	0	0
HowLong	0	0	3.014	0	0	0	0	0	0	0	0
Times	13	5	4	2	10	2	0	0	5	0	0
AccumulatedTime	72.122	8.020999999999999	12.014	8	52.205999999999996	2.002	0	0	11.001	0	0
In	0	0	0	0	11:30:7	0	0	0	0	0	0
Out	0	0	0	0	11:30:8	0	0	0	0	0	0
HowLong	0	0	0	0	1	0	0	0	0	0	0
Times	13	5	4	2	11	2	0	0	5	0	0
AccumulatedTime	72.122	8.020999999999999	12.014	8	53.205999999999996	2.002	0	0	11.001	0	0
In	0	11:30:8	0	0	0	0	0	0	0	0	0
Out	0	11:30:12	0	0	0	0	0	0	0	0	0
HowLong	0	4	0	0	0	0	0	0	0	0	0
Times	13	6	4	2	11	2	0	0	5	0	0
AccumulatedTime	72.122	12.020999999999999	12.014	8	53.205999999999996	2.002	0	0	11.001	0	0
In	11:30:12	0	0	0	0	0	0	0	0	0	0
Out	11:30:13	0	0	0	0	0	0	0	0	0	0
HowLong	1	0	0	0	0	0	0	0	0	0	0
Times	14	6	4	2	11	2	0	0	5	0	0
AccumulatedTime	73.122	12.020999999999999	12.014	8	53.205999999999996	2.002	0	0	11.001	0	0
In	0	0	11:30:13	0	0	0	0	0	0	0	0
Out	0	0	11:30:20	0	0	0	0	0	0	0	0
HowLong	0	0	7.025	0	0	0	0	0	0	0	0
Times	14	6	5	2	11	2	0	0	5	0	0
AccumulatedTime	73.122	12.020999999999999	19.039	8	53.205999999999996	2.002	0	0	11.001	0	0
In	11:30:20	0	0	0	0	0	0	0	0	0	0
Out	11:30:23	0	0	0	0	0	0	0	0	0	0
HowLong	3.013	0	0	0	0	0	0	0	0	0	0
Times	15	6	5	2	11	2	0	0	5	0	0
AccumulatedTime	76.135	12.020999999999999	19.039	8	53.205999999999996	2.002	0	0	11.001	0	0
In	0	0	0	0	0	0	11:30:23	0	0	0	0
Out	0	0	0	0	0	0	11:30:25	0	0	0	0
HowLong	0	0	0	0	0	0	2	0	0	0	0
Times	15	6	5	2	11	2	1	0	5	0	0
AccumulatedTime	76.135	12.020999999999999	19.039	8	53.205999999999996	2.002	2	0	11.001	0	0
In	11:30:25	0	0	0	0	0	0	0	0	0	0
Out	11:30:26	0	0	0	0	0	0	0	0	0	0
HowLong	1	0	0	0	0	0	0	0	0	0	0
Times	16	6	5	2	11	2	1	0	5	0	0
AccumulatedTime	77.135	12.020999999999999	19.039	8	53.205999999999996	2.002	2	0	11.001	0	0
In	0	0	0	0	0	0	0	11:30:26	0	0	0
Out	0	0	0	0	0	0	0	11:30:30	0	0	0
HowLong	0	0	0	0	0	0	0	4	0	0	0
Times	16	6	5	2	11	2	1	1	5	0	0
AccumulatedTime	77.135	12.020999999999999	19.039	8	53.205999999999996	2.002	2	4	11.001	0	0
In	11:30:30	0	0	0	0	0	0	0	0	0	0
Out	11:30:40	0	0	0	0	0	0	0	0	0	0
HowLong	10.002	0	0	0	0	0	0	0	0	0	0
Times	17	6	5	2	11	2	1	1	5	0	0
AccumulatedTime	87.137	12.020999999999999	19.039	8	53.205999999999996	2.002	2	4	11.001	0	0
In	0	0	11:30:40	0	0	0	0	0	0	0	0
Out	0	0	11:30:42	0	0	0	0	0	0	0	0
HowLong	0	0	2	0	0	0	0	0	0	0	0
Times	17	6	6	2	11	2	1	1	5	0	0
AccumulatedTime	87.137	12.020999999999999	21.039	8	53.205999999999996	2.002	2	4	11.001	0	0
In	11:30:42	0	0	0	0	0	0	0	0	0	0
Out	11:30:43	0	0	0	0	0	0	0	0	0	0
HowLong	1	0	0	0	0	0	0	0	0	0	0
Times	18	6	6	2	11	2	1	1	5	0	0
AccumulatedTime	88.137	12.020999999999999	21.039	8	53.205999999999996	2.002	2	4	11.001	0	0
In	0	0	11:30:43	0	0	0	0	0	0	0	0
Out	0	0	11:30:44	0	0	0	0	0	0	0	0
HowLong	0	0	1	0	0	0	0	0	0	0	0
Times	18	6	7	2	11	2	1	1	5	0	0
AccumulatedTime	88.137	12.020999999999999	22.039	8	53.205999999999996	2.002	2	4	11.001	0	0
In	11:30:44	0	0	0	0	0	0	0	0	0	0
Out	11:30:46	0	0	0	0	0	0	0	0	0	0
HowLong	2	0	0	0	0	0	0	0	0	0	0
Times	19	6	7	2	11	2	1	1	5	0	0
AccumulatedTime	90.137	12.020999999999999	22.039	8	53.205999999999996	2.002	2	4	11.001	0	0
In	0	0	11:30:46	0	0	0	0	0	0	0	0
Out	0	0	11:30:49	0	0	0	0	0	0	0	0
HowLong	0	0	3	0	0	0	0	0	0	0	0
Times	19	6	8	2	11	2	1	1	5	0	0
AccumulatedTime	90.137	12.020999999999999	25.039	8	53.205999999999996	2.002	2	4	11.001	0	0
In	11:30:49	0	0	0	0	0	0	0	0	0	0
Out	11:30:50	0	0	0	0	0	0	0	0	0	0
HowLong	1	0	0	0	0	0	0	0	0	0	0
Times	20	6	8	2	11	2	1	1	5	0	0
AccumulatedTime	91.137	12.020999999999999	25.039	8	53.205999999999996	2.002	2	4	11.001	0	0
In	0	0	11:30:50	0	0	0	0	0	0	0	0
Out	0	0	11:31:18	0	0	0	0	0	0	0	0
HowLong	0	0	28.085	0	0	0	0	0	0	0	0
Times	20	6	9	2	11	2	1	1	5	0	0
AccumulatedTime	91.137	12.020999999999999	53.124	8	53.205999999999996	2.002	2	4	11.001	0	0
In	11:31:18	0	0	0	0	0	0	0	0	0	0
Out	11:32:3	0	0	0	0	0	0	0	0	0	0
HowLong	45.086	0	0	0	0	0	0	0	0	0	0
Times	21	6	9	2	11	2	1	1	5	0	0
AccumulatedTime	136.223	12.020999999999999	53.124	8	53.205999999999996	2.002	2	4	11.001	0	0
In	0	0	11:32:3	0	0	0	0	0	0	0	0
Out	0	0	11:32:4	0	0	0	0	0	0	0	0
HowLong	0	0	1	0	0	0	0	0	0	0	0
Times	21	6	10	2	11	2	1	1	5	0	0
AccumulatedTime	136.223	12.020999999999999	54.124	8	53.205999999999996	2.002	2	4	11.001	0	0
In	11:32:4	0	0	0	0	0	0	0	0	0	0
Out	11:32:6	0	0	0	0	0	0	0	0	0	0
HowLong	2.019	0	0	0	0	0	0	0	0	0	0
Times	22	6	10	2	11	2	1	1	5	0	0
AccumulatedTime	138.24200000000002	12.020999999999999	54.124	8	53.205999999999996	2.002	2	4	11.001	0	0
In	0	0	11:32:6	0	0	0	0	0	0	0	0
Out	0	0	11:32:11	0	0	0	0	0	0	0	0
HowLong	0	0	5.017	0	0	0	0	0	0	0	0
Times	22	6	11	2	11	2	1	1	5	0	0
AccumulatedTime	138.24200000000002	12.020999999999999	59.141000000000005	8	53.205999999999996	2.002	2	4	11.001	0	0
In	11:32:11	0	0	0	0	0	0	0	0	0	0
Out	11:32:24	0	0	0	0	0	0	0	0	0	0
HowLong	13.04	0	0	0	0	0	0	0	0	0	0
Times	23	6	11	2	11	2	1	1	5	0	0
AccumulatedTime	151.282	12.020999999999999	59.141000000000005	8	53.205999999999996	2.002	2	4	11.001	0	0
In	0	0	11:32:24	0	0	0	0	0	0	0	0
Out	0	0	11:32:28	0	0	0	0	0	0	0	0
HowLong	0	0	4	0	0	0	0	0	0	0	0
Times	23	6	12	2	11	2	1	1	5	0	0
AccumulatedTime	151.282	12.020999999999999	63.141000000000005	8	53.205999999999996	2.002	2	4	11.001	0	0
In	11:32:28	0	0	0	0	0	0	0	0	0	0
Out	11:32:30	0	0	0	0	0	0	0	0	0	0
HowLong	2	0	0	0	0	0	0	0	0	0	0
Times	24	6	12	2	11	2	1	1	5	0	0
AccumulatedTime	153.282	12.020999999999999	63.141000000000005	8	53.205999999999996	2.002	2	4	11.001	0	0
In	0	0	11:32:30	0	0	0	0	0	0	0	0
Out	0	0	11:32:37	0	0	0	0	0	0	0	0
HowLong	0	0	7.024	0	0	0	0	0	0	0	0
Times	24	6	13	2	11	2	1	1	5	0	0
AccumulatedTime	153.282	12.020999999999999	70.165	8	53.205999999999996	2.002	2	4	11.001	0	0
In	11:32:37	0	0	0	0	0	0	0	0	0	0
Out	11:32:38	0	0	0	0	0	0	0	0	0	0
HowLong	1.002	0	0	0	0	0	0	0	0	0	0
Times	25	6	13	2	11	2	1	1	5	0	0
AccumulatedTime	154.28400000000002	12.020999999999999	70.165	8	53.205999999999996	2.002	2	4	11.001	0	0
In	0	0	11:32:38	0	0	0	0	0	0	0	0
Out	0	0	11:32:43	0	0	0	0	0	0	0	0
HowLong	0	0	5.013	0	0	0	0	0	0	0	0
Times	25	6	14	2	11	2	1	1	5	0	0
AccumulatedTime	154.28400000000002	12.020999999999999	75.17800000000001	8	53.205999999999996	2.002	2	4	11.001	0	0
In	11:32:43	0	0	0	0	0	0	0	0	0	0
Out	11:32:45	0	0	0	0	0	0	0	0	0	0
HowLong	2.001	0	0	0	0	0	0	0	0	0	0
Times	26	6	14	2	11	2	1	1	5	0	0
AccumulatedTime	156.28500000000003	12.020999999999999	75.17800000000001	8	53.205999999999996	2.002	2	4	11.001	0	0
In	0	0	11:32:45	0	0	0	0	0	0	0	0
Out	0	0	11:32:48	0	0	0	0	0	0	0	0
HowLong	0	0	3	0	0	0	0	0	0	0	0
Times	26	6	15	2	11	2	1	1	5	0	0
AccumulatedTime	156.28500000000003	12.020999999999999	78.17800000000001	8	53.205999999999996	2.002	2	4	11.001	0	0
In	11:32:48	0	0	0	0	0	0	0	0	0	0
Out	11:32:49	0	0	0	0	0	0	0	0	0	0
HowLong	1	0	0	0	0	0	0	0	0	0	0
Times	27	6	15	2	11	2	1	1	5	0	0
AccumulatedTime	157.28500000000003	12.020999999999999	78.17800000000001	8	53.205999999999996	2.002	2	4	11.001	0	0
In	0	0	11:32:49	0	0	0	0	0	0	0	0
Out	0	0	11:32:50	0	0	0	0	0	0	0	0
HowLong	0	0	1.004	0	0	0	0	0	0	0	0
Times	27	6	16	2	11	2	1	1	5	0	0
AccumulatedTime	157.28500000000003	12.020999999999999	79.18200000000002	8	53.205999999999996	2.002	2	4	11.001	0	0
In	11:32:50	0	0	0	0	0	0	0	0	0	0
Out	11:32:56	0	0	0	0	0	0	0	0	0	0
HowLong	6.036	0	0	0	0	0	0	0	0	0	0
Times	28	6	16	2	11	2	1	1	5	0	0
AccumulatedTime	163.32100000000003	12.020999999999999	79.18200000000002	8	53.205999999999996	2.002	2	4	11.001	0	0
In	0	0	11:32:56	0	0	0	0	0	0	0	0
Out	0	0	11:32:57	0	0	0	0	0	0	0	0
HowLong	0	0	1	0	0	0	0	0	0	0	0
Times	28	6	17	2	11	2	1	1	5	0	0
AccumulatedTime	163.32100000000003	12.020999999999999	80.18200000000002	8	53.205999999999996	2.002	2	4	11.001	0	0
In	11:32:57	0	0	0	0	0	0	0	0	0	0
Out	11:32:59	0	0	0	0	0	0	0	0	0	0
HowLong	2	0	0	0	0	0	0	0	0	0	0
Times	29	6	17	2	11	2	1	1	5	0	0
AccumulatedTime	165.32100000000003	12.020999999999999	80.18200000000002	8	53.205999999999996	2.002	2	4	11.001	0	0
In	0	0	11:32:59	0	0	0	0	0	0	0	0
Out	0	0	11:33:1	0	0	0	0	0	0	0	0
HowLong	0	0	2	0	0	0	0	0	0	0	0
Times	29	6	18	2	11	2	1	1	5	0	0
AccumulatedTime	165.32100000000003	12.020999999999999	82.18200000000002	8	53.205999999999996	2.002	2	4	11.001	0	0
In	11:33:1	0	0	0	0	0	0	0	0	0	0
Out	11:33:2	0	0	0	0	0	0	0	0	0	0
HowLong	1	0	0	0	0	0	0	0	0	0	0
Times	30	6	18	2	11	2	1	1	5	0	0
AccumulatedTime	166.32100000000003	12.020999999999999	82.18200000000002	8	53.205999999999996	2.002	2	4	11.001	0	0
In	0	0	11:33:2	0	0	0	0	0	0	0	0
Out	0	0	11:33:4	0	0	0	0	0	0	0	0
HowLong	0	0	2	0	0	0	0	0	0	0	0
Times	30	6	19	2	11	2	1	1	5	0	0
AccumulatedTime	166.32100000000003	12.020999999999999	84.18200000000002	8	53.205999999999996	2.002	2	4	11.001	0	0
In	11:33:4	0	0	0	0	0	0	0	0	0	0
Out	11:33:6	0	0	0	0	0	0	0	0	0	0
HowLong	2	0	0	0	0	0	0	0	0	0	0
Times	31	6	19	2	11	2	1	1	5	0	0
AccumulatedTime	168.32100000000003	12.020999999999999	84.18200000000002	8	53.205999999999996	2.002	2	4	11.001	0	0
In	0	0	11:33:6	0	0	0	0	0	0	0	0
Out	0	0	11:33:24	0	0	0	0	0	0	0	0
HowLong	0	0	18.027	0	0	0	0	0	0	0	0
Times	31	6	20	2	11	2	1	1	5	0	0
AccumulatedTime	168.32100000000003	12.020999999999999	102.20900000000002	8	53.205999999999996	2.002	2	4	11.001	0	0
In	11:33:24	0	0	0	0	0	0	0	0	0	0
Out	11:33:26	0	0	0	0	0	0	0	0	0	0
HowLong	2.012	0	0	0	0	0	0	0	0	0	0
Times	32	6	20	2	11	2	1	1	5	0	0
AccumulatedTime	170.33300000000003	12.020999999999999	102.20900000000002	8	53.205999999999996	2.002	2	4	11.001	0	0
In	0	0	11:33:26	0	0	0	0	0	0	0	0
Out	0	0	11:33:28	0	0	0	0	0	0	0	0
HowLong	0	0	2.002	0	0	0	0	0	0	0	0
Times	32	6	21	2	11	2	1	1	5	0	0
AccumulatedTime	170.33300000000003	12.020999999999999	104.21100000000001	8	53.205999999999996	2.002	2	4	11.001	0	0
In	11:33:28	0	0	0	0	0	0	0	0	0	0
Out	11:33:32	0	0	0	0	0	0	0	0	0	0
HowLong	4.002	0	0	0	0	0	0	0	0	0	0
Times	33	6	21	2	11	2	1	1	5	0	0
AccumulatedTime	174.33500000000004	12.020999999999999	104.21100000000001	8	53.205999999999996	2.002	2	4	11.001	0	0
In	0	0	11:33:32	0	0	0	0	0	0	0	0
Out	0	0	11:33:34	0	0	0	0	0	0	0	0
HowLong	0	0	2.002	0	0	0	0	0	0	0	0
Times	33	6	22	2	11	2	1	1	5	0	0
AccumulatedTime	174.33500000000004	12.020999999999999	106.21300000000001	8	53.205999999999996	2.002	2	4	11.001	0	0
In	11:33:34	0	0	0	0	0	0	0	0	0	0
Out	11:33:35	0	0	0	0	0	0	0	0	0	0
HowLong	1	0	0	0	0	0	0	0	0	0	0
Times	34	6	22	2	11	2	1	1	5	0	0
AccumulatedTime	175.33500000000004	12.020999999999999	106.21300000000001	8	53.205999999999996	2.002	2	4	11.001	0	0
In	0	0	11:33:35	0	0	0	0	0	0	0	0
Out	0	0	11:33:36	0	0	0	0	0	0	0	0
HowLong	0	0	1.001	0	0	0	0	0	0	0	0
Times	34	6	23	2	11	2	1	1	5	0	0
AccumulatedTime	175.33500000000004	12.020999999999999	107.21400000000001	8	53.205999999999996	2.002	2	4	11.001	0	0
In	11:33:36	0	0	0	0	0	0	0	0	0	0
Out	11:33:40	0	0	0	0	0	0	0	0	0	0
HowLong	4.035	0	0	0	0	0	0	0	0	0	0
Times	35	6	23	2	11	2	1	1	5	0	0
AccumulatedTime	179.37000000000003	12.020999999999999	107.21400000000001	8	53.205999999999996	2.002	2	4	11.001	0	0
In	0	0	11:33:40	0	0	0	0	0	0	0	0
Out	0	0	11:33:44	0	0	0	0	0	0	0	0
HowLong	0	0	4.001	0	0	0	0	0	0	0	0
Times	35	6	24	2	11	2	1	1	5	0	0
AccumulatedTime	179.37000000000003	12.020999999999999	111.21500000000002	8	53.205999999999996	2.002	2	4	11.001	0	0
In	11:33:44	0	0	0	0	0	0	0	0	0	0
Out	11:33:47	0	0	0	0	0	0	0	0	0	0
HowLong	3	0	0	0	0	0	0	0	0	0	0
Times	36	6	24	2	11	2	1	1	5	0	0
AccumulatedTime	182.37000000000003	12.020999999999999	111.21500000000002	8	53.205999999999996	2.002	2	4	11.001	0	0
In	0	0	11:33:47	0	0	0	0	0	0	0	0
Out	0	0	11:33:48	0	0	0	0	0	0	0	0
HowLong	0	0	1	0	0	0	0	0	0	0	0
Times	36	6	25	2	11	2	1	1	5	0	0
AccumulatedTime	182.37000000000003	12.020999999999999	112.21500000000002	8	53.205999999999996	2.002	2	4	11.001	0	0
In	11:33:48	0	0	0	0	0	0	0	0	0	0
Out	11:33:49	0	0	0	0	0	0	0	0	0	0
HowLong	1	0	0	0	0	0	0	0	0	0	0
Times	37	6	25	2	11	2	1	1	5	0	0
AccumulatedTime	183.37000000000003	12.020999999999999	112.21500000000002	8	53.205999999999996	2.002	2	4	11.001	0	0
In	0	0	11:33:49	0	0	0	0	0	0	0	0
Out	0	0	11:33:50	0	0	0	0	0	0	0	0
HowLong	0	0	1.001	0	0	0	0	0	0	0	0
Times	37	6	26	2	11	2	1	1	5	0	0
AccumulatedTime	183.37000000000003	12.020999999999999	113.21600000000002	8	53.205999999999996	2.002	2	4	11.001	0	0
In	11:33:50	0	0	0	0	0	0	0	0	0	0
Out	11:33:52	0	0	0	0	0	0	0	0	0	0
HowLong	2	0	0	0	0	0	0	0	0	0	0
Times	38	6	26	2	11	2	1	1	5	0	0
AccumulatedTime	185.37000000000003	12.020999999999999	113.21600000000002	8	53.205999999999996	2.002	2	4	11.001	0	0
In	0	0	11:33:52	0	0	0	0	0	0	0	0
Out	0	0	11:34:5	0	0	0	0	0	0	0	0
HowLong	0	0	13.02	0	0	0	0	0	0	0	0
Times	38	6	27	2	11	2	1	1	5	0	0
AccumulatedTime	185.37000000000003	12.020999999999999	126.23600000000002	8	53.205999999999996	2.002	2	4	11.001	0	0
In	11:34:5	0	0	0	0	0	0	0	0	0	0
Out	11:34:6	0	0	0	0	0	0	0	0	0	0
HowLong	1.006	0	0	0	0	0	0	0	0	0	0
Times	39	6	27	2	11	2	1	1	5	0	0
AccumulatedTime	186.37600000000003	12.020999999999999	126.23600000000002	8	53.205999999999996	2.002	2	4	11.001	0	0
In	0	0	11:34:6	0	0	0	0	0	0	0	0
Out	0	0	11:34:7	0	0	0	0	0	0	0	0
HowLong	0	0	1.013	0	0	0	0	0	0	0	0
Times	39	6	28	2	11	2	1	1	5	0	0
AccumulatedTime	186.37600000000003	12.020999999999999	127.24900000000002	8	53.205999999999996	2.002	2	4	11.001	0	0
In	11:34:7	0	0	0	0	0	0	0	0	0	0
Out	11:34:14	0	0	0	0	0	0	0	0	0	0
HowLong	7.003	0	0	0	0	0	0	0	0	0	0
Times	40	6	28	2	11	2	1	1	5	0	0
AccumulatedTime	193.37900000000002	12.020999999999999	127.24900000000002	8	53.205999999999996	2.002	2	4	11.001	0	0
In	0	0	0	11:34:14	0	0	0	0	0	0	0
Out	0	0	0	11:34:15	0	0	0	0	0	0	0
HowLong	0	0	0	1	0	0	0	0	0	0	0
Times	40	6	28	3	11	2	1	1	5	0	0
AccumulatedTime	193.37900000000002	12.020999999999999	127.24900000000002	9	53.205999999999996	2.002	2	4	11.001	0	0
In	11:34:15	0	0	0	0	0	0	0	0	0	0
Out	11:34:41	0	0	0	0	0	0	0	0	0	0
HowLong	26.041	0	0	0	0	0	0	0	0	0	0
Times	41	6	28	3	11	2	1	1	5	0	0
AccumulatedTime	219.42000000000002	12.020999999999999	127.24900000000002	9	53.205999999999996	2.002	2	4	11.001	0	0
In	0	0	11:34:41	0	0	0	0	0	0	0	0
Out	0	0	11:34:43	0	0	0	0	0	0	0	0
HowLong	0	0	2.024	0	0	0	0	0	0	0	0
Times	41	6	29	3	11	2	1	1	5	0	0
AccumulatedTime	219.42000000000002	12.020999999999999	129.27300000000002	9	53.205999999999996	2.002	2	4	11.001	0	0
In	11:34:43	0	0	0	0	0	0	0	0	0	0
Out	11:34:47	0	0	0	0	0	0	0	0	0	0
HowLong	3.013	0	0	0	0	0	0	0	0	0	0
Times	42	6	29	3	11	2	1	1	5	0	0
AccumulatedTime	222.43300000000002	12.020999999999999	129.27300000000002	9	53.205999999999996	2.002	2	4	11.001	0	0
In	0	0	11:34:47	0	0	0	0	0	0	0	0
Out	0	0	11:34:50	0	0	0	0	0	0	0	0
HowLong	0	0	3	0	0	0	0	0	0	0	0
Times	42	6	30	3	11	2	1	1	5	0	0
AccumulatedTime	222.43300000000002	12.020999999999999	132.27300000000002	9	53.205999999999996	2.002	2	4	11.001	0	0
In	11:34:50	0	0	0	0	0	0	0	0	0	0
Out	11:35:3	0	0	0	0	0	0	0	0	0	0
HowLong	13.003	0	0	0	0	0	0	0	0	0	0
Times	43	6	30	3	11	2	1	1	5	0	0
AccumulatedTime	235.43600000000004	12.020999999999999	132.27300000000002	9	53.205999999999996	2.002	2	4	11.001	0	0
In	0	0	11:35:3	0	0	0	0	0	0	0	0
Out	0	0	11:35:4	0	0	0	0	0	0	0	0
HowLong	0	0	1	0	0	0	0	0	0	0	0
Times	43	6	31	3	11	2	1	1	5	0	0
AccumulatedTime	235.43600000000004	12.020999999999999	133.27300000000002	9	53.205999999999996	2.002	2	4	11.001	0	0
In	11:35:4	0	0	0	0	0	0	0	0	0	0
Out	11:35:7	0	0	0	0	0	0	0	0	0	0
HowLong	3.026	0	0	0	0	0	0	0	0	0	0
Times	44	6	31	3	11	2	1	1	5	0	0
AccumulatedTime	238.46200000000005	12.020999999999999	133.27300000000002	9	53.205999999999996	2.002	2	4	11.001	0	0
In	0	0	11:35:7	0	0	0	0	0	0	0	0
Out	0	0	11:35:10	0	0	0	0	0	0	0	0
HowLong	0	0	3.013	0	0	0	0	0	0	0	0
Times	44	6	32	3	11	2	1	1	5	0	0
AccumulatedTime	238.46200000000005	12.020999999999999	136.28600000000003	9	53.205999999999996	2.002	2	4	11.001	0	0
In	11:35:10	0	0	0	0	0	0	0	0	0	0
Out	11:35:11	0	0	0	0	0	0	0	0	0	0
HowLong	1.001	0	0	0	0	0	0	0	0	0	0
Times	45	6	32	3	11	2	1	1	5	0	0
AccumulatedTime	239.46300000000005	12.020999999999999	136.28600000000003	9	53.205999999999996	2.002	2	4	11.001	0	0
In	0	0	11:35:11	0	0	0	0	0	0	0	0
Out	0	0	11:35:13	0	0	0	0	0	0	0	0
HowLong	0	0	2	0	0	0	0	0	0	0	0
Times	45	6	33	3	11	2	1	1	5	0	0
AccumulatedTime	239.46300000000005	12.020999999999999	138.28600000000003	9	53.205999999999996	2.002	2	4	11.001	0	0
In	11:35:13	0	0	0	0	0	0	0	0	0	0
Out	11:35:55	0	0	0	0	0	0	0	0	0	0
HowLong	42.081	0	0	0	0	0	0	0	0	0	0
Times	46	6	33	3	11	2	1	1	5	0	0
AccumulatedTime	281.54400000000004	12.020999999999999	138.28600000000003	9	53.205999999999996	2.002	2	4	11.001	0	0
In	0	0	11:35:55	0	0	0	0	0	0	0	0
Out	0	0	11:35:56	0	0	0	0	0	0	0	0
HowLong	0	0	1	0	0	0	0	0	0	0	0
Times	46	6	34	3	11	2	1	1	5	0	0
AccumulatedTime	281.54400000000004	12.020999999999999	139.28600000000003	9	53.205999999999996	2.002	2	4	11.001	0	0
In	11:35:56	0	0	0	0	0	0	0	0	0	0
Out	11:36:5	0	0	0	0	0	0	0	0	0	0
HowLong	9.041	0	0	0	0	0	0	0	0	0	0
Times	47	6	34	3	11	2	1	1	5	0	0
AccumulatedTime	290.58500000000004	12.020999999999999	139.28600000000003	9	53.205999999999996	2.002	2	4	11.001	0	0
In	0	0	11:36:5	0	0	0	0	0	0	0	0
Out	0	0	11:36:6	0	0	0	0	0	0	0	0
HowLong	0	0	1	0	0	0	0	0	0	0	0
Times	47	6	35	3	11	2	1	1	5	0	0
AccumulatedTime	290.58500000000004	12.020999999999999	140.28600000000003	9	53.205999999999996	2.002	2	4	11.001	0	0
In	11:36:6	0	0	0	0	0	0	0	0	0	0
Out	11:36:15	0	0	0	0	0	0	0	0	0	0
HowLong	9.026	0	0	0	0	0	0	0	0	0	0
Times	48	6	35	3	11	2	1	1	5	0	0
AccumulatedTime	299.61100000000005	12.020999999999999	140.28600000000003	9	53.205999999999996	2.002	2	4	11.001	0	0
In	0	0	11:36:15	0	0	0	0	0	0	0	0
Out	0	0	11:36:16	0	0	0	0	0	0	0	0
HowLong	0	0	1	0	0	0	0	0	0	0	0
Times	48	6	36	3	11	2	1	1	5	0	0
AccumulatedTime	299.61100000000005	12.020999999999999	141.28600000000003	9	53.205999999999996	2.002	2	4	11.001	0	0
In	11:36:16	0	0	0	0	0	0	0	0	0	0
Out	11:37:10	0	0	0	0	0	0	0	0	0	0
HowLong	54.098	0	0	0	0	0	0	0	0	0	0
Times	49	6	36	3	11	2	1	1	5	0	0
AccumulatedTime	353.70900000000006	12.020999999999999	141.28600000000003	9	53.205999999999996	2.002	2	4	11.001	0	0
In	0	0	11:37:10	0	0	0	0	0	0	0	0
Out	0	0	11:37:11	0	0	0	0	0	0	0	0
HowLong	0	0	1	0	0	0	0	0	0	0	0
Times	49	6	37	3	11	2	1	1	5	0	0
AccumulatedTime	353.70900000000006	12.020999999999999	142.28600000000003	9	53.205999999999996	2.002	2	4	11.001	0	0
In	11:37:11	0	0	0	0	0	0	0	0	0	0
Out	11:37:29	0	0	0	0	0	0	0	0	0	0
HowLong	18.039	0	0	0	0	0	0	0	0	0	0
Times	50	6	37	3	11	2	1	1	5	0	0
AccumulatedTime	371.74800000000005	12.020999999999999	142.28600000000003	9	53.205999999999996	2.002	2	4	11.001	0	0
In	0	0	11:37:29	0	0	0	0	0	0	0	0
Out	0	0	11:37:31	0	0	0	0	0	0	0	0
HowLong	0	0	2	0	0	0	0	0	0	0	0
Times	50	6	38	3	11	2	1	1	5	0	0
AccumulatedTime	371.74800000000005	12.020999999999999	144.28600000000003	9	53.205999999999996	2.002	2	4	11.001	0	0
In	11:37:31	0	0	0	0	0	0	0	0	0	0
Out	11:37:33	0	0	0	0	0	0	0	0	0	0
HowLong	2	0	0	0	0	0	0	0	0	0	0
Times	51	6	38	3	11	2	1	1	5	0	0
AccumulatedTime	373.74800000000005	12.020999999999999	144.28600000000003	9	53.205999999999996	2.002	2	4	11.001	0	0
In	0	0	11:37:33	0	0	0	0	0	0	0	0
Out	0	0	11:37:34	0	0	0	0	0	0	0	0
HowLong	0	0	1	0	0	0	0	0	0	0	0
Times	51	6	39	3	11	2	1	1	5	0	0
AccumulatedTime	373.74800000000005	12.020999999999999	145.28600000000003	9	53.205999999999996	2.002	2	4	11.001	0	0
In	11:37:34	0	0	0	0	0	0	0	0	0	0
Out	11:37:48	0	0	0	0	0	0	0	0	0	0
HowLong	14.041	0	0	0	0	0	0	0	0	0	0
Times	52	6	39	3	11	2	1	1	5	0	0
AccumulatedTime	387.78900000000004	12.020999999999999	145.28600000000003	9	53.205999999999996	2.002	2	4	11.001	0	0
In	0	0	11:37:48	0	0	0	0	0	0	0	0
Out	0	0	11:38:0	0	0	0	0	0	0	0	0
HowLong	0	0	12.001	0	0	0	0	0	0	0	0
Times	52	6	40	3	11	2	1	1	5	0	0
AccumulatedTime	387.78900000000004	12.020999999999999	157.28700000000003	9	53.205999999999996	2.002	2	4	11.001	0	0
In	11:38:0	0	0	0	0	0	0	0	0	0	0
Out	11:38:2	0	0	0	0	0	0	0	0	0	0
HowLong	2	0	0	0	0	0	0	0	0	0	0
Times	53	6	40	3	11	2	1	1	5	0	0
AccumulatedTime	389.78900000000004	12.020999999999999	157.28700000000003	9	53.205999999999996	2.002	2	4	11.001	0	0
In	0	0	11:38:2	0	0	0	0	0	0	0	0
Out	0	0	11:38:3	0	0	0	0	0	0	0	0
HowLong	0	0	1.001	0	0	0	0	0	0	0	0
Times	53	6	41	3	11	2	1	1	5	0	0
AccumulatedTime	389.78900000000004	12.020999999999999	158.28800000000004	9	53.205999999999996	2.002	2	4	11.001	0	0
In	11:38:3	0	0	0	0	0	0	0	0	0	0
Out	11:38:4	0	0	0	0	0	0	0	0	0	0
HowLong	1	0	0	0	0	0	0	0	0	0	0
Times	54	6	41	3	11	2	1	1	5	0	0
AccumulatedTime	390.78900000000004	12.020999999999999	158.28800000000004	9	53.205999999999996	2.002	2	4	11.001	0	0
In	0	0	11:38:4	0	0	0	0	0	0	0	0
Out	0	0	11:38:5	0	0	0	0	0	0	0	0
HowLong	0	0	1	0	0	0	0	0	0	0	0
Times	54	6	42	3	11	2	1	1	5	0	0
AccumulatedTime	390.78900000000004	12.020999999999999	159.28800000000004	9	53.205999999999996	2.002	2	4	11.001	0	0
In	11:38:5	0	0	0	0	0	0	0	0	0	0
Out	11:38:14	0	0	0	0	0	0	0	0	0	0
HowLong	9.066	0	0	0	0	0	0	0	0	0	0
Times	55	6	42	3	11	2	1	1	5	0	0
AccumulatedTime	399.855	12.020999999999999	159.28800000000004	9	53.205999999999996	2.002	2	4	11.001	0	0
In	0	0	11:38:14	0	0	0	0	0	0	0	0
Out	0	0	11:38:15	0	0	0	0	0	0	0	0
HowLong	0	0	1.013	0	0	0	0	0	0	0	0
Times	55	6	43	3	11	2	1	1	5	0	0
AccumulatedTime	399.855	12.020999999999999	160.30100000000004	9	53.205999999999996	2.002	2	4	11.001	0	0
In	11:38:15	0	0	0	0	0	0	0	0	0	0
Out	11:39:10	0	0	0	0	0	0	0	0	0	0
HowLong	55.085	0	0	0	0	0	0	0	0	0	0
Times	56	6	43	3	11	2	1	1	5	0	0
AccumulatedTime	454.94	12.020999999999999	160.30100000000004	9	53.205999999999996	2.002	2	4	11.001	0	0
In	0	0	0	0	0	0	0	0	11:39:10	0	0
Out	0	0	0	0	0	0	0	0	11:39:16	0	0
HowLong	0	0	0	0	0	0	0	0	6	0	0
Times	56	6	43	3	11	2	1	1	6	0	0
AccumulatedTime	454.94	12.020999999999999	160.30100000000004	9	53.205999999999996	2.002	2	4	17.000999999999998	0	0
In	11:39:16	0	0	0	0	0	0	0	0	0	0
Out	11:39:17	0	0	0	0	0	0	0	0	0	0
HowLong	1	0	0	0	0	0	0	0	0	0	0
Times	57	6	43	3	11	2	1	1	6	0	0
AccumulatedTime	455.94	12.020999999999999	160.30100000000004	9	53.205999999999996	2.002	2	4	17.000999999999998	0	0
In	0	0	0	0	11:39:17	0	0	0	0	0	0
Out	0	0	0	0	11:39:20	0	0	0	0	0	0
HowLong	0	0	0	0	3.038	0	0	0	0	0	0
Times	57	6	43	3	12	2	1	1	6	0	0
AccumulatedTime	455.94	12.020999999999999	160.30100000000004	9	56.24399999999999	2.002	2	4	17.000999999999998	0	0
In	11:39:20	0	0	0	0	0	0	0	0	0	0
Out	11:39:21	0	0	0	0	0	0	0	0	0	0
HowLong	1.001	0	0	0	0	0	0	0	0	0	0
Times	58	6	43	3	12	2	1	1	6	0	0
AccumulatedTime	456.941	12.020999999999999	160.30100000000004	9	56.24399999999999	2.002	2	4	17.000999999999998	0	0
In	0	0	0	0	0	0	0	0	11:39:21	0	0
Out	0	0	0	0	0	0	0	0	11:39:27	0	0
HowLong	0	0	0	0	0	0	0	0	6	0	0
Times	58	6	43	3	12	2	1	1	7	0	0
AccumulatedTime	456.941	12.020999999999999	160.30100000000004	9	56.24399999999999	2.002	2	4	23.000999999999998	0	0
In	11:39:27	0	0	0	0	0	0	0	0	0	0
Out	11:39:28	0	0	0	0	0	0	0	0	0	0
HowLong	1	0	0	0	0	0	0	0	0	0	0
Times	59	6	43	3	12	2	1	1	7	0	0
AccumulatedTime	457.941	12.020999999999999	160.30100000000004	9	56.24399999999999	2.002	2	4	23.000999999999998	0	0
In	0	0	0	0	0	0	0	0	11:39:28	0	0
Out	0	0	0	0	0	0	0	0	11:39:30	0	0
HowLong	0	0	0	0	0	0	0	0	2.004	0	0
Times	59	6	43	3	12	2	1	1	8	0	0
AccumulatedTime	457.941	12.020999999999999	160.30100000000004	9	56.24399999999999	2.002	2	4	25.005	0	0
In	11:39:30	0	0	0	0	0	0	0	0	0	0
Out	11:39:32	0	0	0	0	0	0	0	0	0	0
HowLong	2.025	0	0	0	0	0	0	0	0	0	0
Times	60	6	43	3	12	2	1	1	8	0	0
AccumulatedTime	459.96599999999995	12.020999999999999	160.30100000000004	9	56.24399999999999	2.002	2	4	25.005	0	0
In	0	0	0	0	0	0	0	0	11:39:32	0	0
Out	0	0	0	0	0	0	0	0	11:39:35	0	0
HowLong	0	0	0	0	0	0	0	0	3.012	0	0
Times	60	6	43	3	12	2	1	1	9	0	0
AccumulatedTime	459.96599999999995	12.020999999999999	160.30100000000004	9	56.24399999999999	2.002	2	4	28.017	0	0
In	11:39:35	0	0	0	0	0	0	0	0	0	0
Out	11:39:41	0	0	0	0	0	0	0	0	0	0
HowLong	6.008	0	0	0	0	0	0	0	0	0	0
Times	61	6	43	3	12	2	1	1	9	0	0
AccumulatedTime	465.97399999999993	12.020999999999999	160.30100000000004	9	56.24399999999999	2.002	2	4	28.017	0	0
In	0	0	0	0	0	0	0	0	11:39:41	0	0
Out	0	0	0	0	0	0	0	0	11:39:42	0	0
HowLong	0	0	0	0	0	0	0	0	1.022	0	0
Times	61	6	43	3	12	2	1	1	10	0	0
AccumulatedTime	465.97399999999993	12.020999999999999	160.30100000000004	9	56.24399999999999	2.002	2	4	29.038999999999998	0	0
In	11:39:42	0	0	0	0	0	0	0	0	0	0
Out	11:39:43	0	0	0	0	0	0	0	0	0	0
HowLong	1.012	0	0	0	0	0	0	0	0	0	0
Times	62	6	43	3	12	2	1	1	10	0	0
AccumulatedTime	466.98599999999993	12.020999999999999	160.30100000000004	9	56.24399999999999	2.002	2	4	29.038999999999998	0	0
In	0	0	0	0	0	0	0	0	11:39:43	0	0
Out	0	0	0	0	0	0	0	0	11:39:44	0	0
HowLong	0	0	0	0	0	0	0	0	1.002	0	0
Times	62	6	43	3	12	2	1	1	11	0	0
AccumulatedTime	466.98599999999993	12.020999999999999	160.30100000000004	9	56.24399999999999	2.002	2	4	30.040999999999997	0	0
In	11:39:44	0	0	0	0	0	0	0	0	0	0
Out	11:39:46	0	0	0	0	0	0	0	0	0	0
HowLong	2.026	0	0	0	0	0	0	0	0	0	0
Times	63	6	43	3	12	2	1	1	11	0	0
AccumulatedTime	469.01199999999994	12.020999999999999	160.30100000000004	9	56.24399999999999	2.002	2	4	30.040999999999997	0	0
In	0	0	0	0	0	0	0	0	11:39:46	0	0
Out	0	0	0	0	0	0	0	0	11:39:50	0	0
HowLong	0	0	0	0	0	0	0	0	4.041	0	0
Times	63	6	43	3	12	2	1	1	12	0	0
AccumulatedTime	469.01199999999994	12.020999999999999	160.30100000000004	9	56.24399999999999	2.002	2	4	34.081999999999994	0	0
In	11:39:50	0	0	0	0	0	0	0	0	0	0
Out	11:39:53	0	0	0	0	0	0	0	0	0	0
HowLong	3.014	0	0	0	0	0	0	0	0	0	0
Times	64	6	43	3	12	2	1	1	12	0	0
AccumulatedTime	472.02599999999995	12.020999999999999	160.30100000000004	9	56.24399999999999	2.002	2	4	34.081999999999994	0	0
In	0	0	0	0	0	0	0	0	11:39:53	0	0
Out	0	0	0	0	0	0	0	0	11:39:58	0	0
HowLong	0	0	0	0	0	0	0	0	5.041	0	0
Times	64	6	43	3	12	2	1	1	13	0	0
AccumulatedTime	472.02599999999995	12.020999999999999	160.30100000000004	9	56.24399999999999	2.002	2	4	39.12299999999999	0	0
In	11:39:58	0	0	0	0	0	0	0	0	0	0
Out	11:39:59	0	0	0	0	0	0	0	0	0	0
HowLong	1	0	0	0	0	0	0	0	0	0	0
Times	65	6	43	3	12	2	1	1	13	0	0
AccumulatedTime	473.02599999999995	12.020999999999999	160.30100000000004	9	56.24399999999999	2.002	2	4	39.12299999999999	0	0
In	0	0	0	0	0	0	0	0	11:39:59	0	0
Out	0	0	0	0	0	0	0	0	11:40:1	0	0
HowLong	0	0	0	0	0	0	0	0	2	0	0
Times	65	6	43	3	12	2	1	1	14	0	0
AccumulatedTime	473.02599999999995	12.020999999999999	160.30100000000004	9	56.24399999999999	2.002	2	4	41.12299999999999	0	0
In	11:40:1	0	0	0	0	0	0	0	0	0	0
Out	11:40:2	0	0	0	0	0	0	0	0	0	0
HowLong	1.007	0	0	0	0	0	0	0	0	0	0
Times	66	6	43	3	12	2	1	1	14	0	0
AccumulatedTime	474.03299999999996	12.020999999999999	160.30100000000004	9	56.24399999999999	2.002	2	4	41.12299999999999	0	0
In	0	0	0	0	0	0	0	0	11:40:2	0	0
Out	0	0	0	0	0	0	0	0	11:40:3	0	0
HowLong	0	0	0	0	0	0	0	0	1.001	0	0
Times	66	6	43	3	12	2	1	1	15	0	0
AccumulatedTime	474.03299999999996	12.020999999999999	160.30100000000004	9	56.24399999999999	2.002	2	4	42.12399999999999	0	0
In	11:40:3	0	0	0	0	0	0	0	0	0	0
Out	11:40:32	0	0	0	0	0	0	0	0	0	0
HowLong	29.137	0	0	0	0	0	0	0	0	0	0
Times	67	6	43	3	12	2	1	1	15	0	0
AccumulatedTime	503.16999999999996	12.020999999999999	160.30100000000004	9	56.24399999999999	2.002	2	4	42.12399999999999	0	0
In	0	0	0	0	0	11:40:32	0	0	0	0	0
Out	0	0	0	0	0	11:40:33	0	0	0	0	0
HowLong	0	0	0	0	0	1.007	0	0	0	0	0
Times	67	6	43	3	12	3	1	1	15	0	0
AccumulatedTime	503.16999999999996	12.020999999999999	160.30100000000004	9	56.24399999999999	3.0089999999999995	2	4	42.12399999999999	0	0
In	0	0	0	0	0	0	0	0	0	11:40:33	0
Out	0	0	0	0	0	0	0	0	0	11:45:34	0
HowLong	0	0	0	0	0	0	0	0	0	300.17	0
Times	67	6	43	3	12	3	1	1	15	1	0
AccumulatedTime	503.16999999999996	12.020999999999999	160.30100000000004	9	56.24399999999999	3.0089999999999995	2	4	42.12399999999999	300.17	0
In	0	0	0	0	11:45:34	0	0	0	0	0	0
Out	0	0	0	0	11:48:15	0	0	0	0	0	0
HowLong	0	0	0	0	161.728	0	0	0	0	0	0
Times	67	6	43	3	13	3	1	1	15	1	0
AccumulatedTime	503.16999999999996	12.020999999999999	160.30100000000004	9	217.972	3.0089999999999995	2	4	42.12399999999999	300.17	0
In	0	0	0	0	0	11:48:15	0	0	0	0	0
Out	0	0	0	0	0	11:48:16	0	0	0	0	0
HowLong	0	0	0	0	0	1.002	0	0	0	0	0
Times	67	6	43	3	13	4	1	1	15	1	0
AccumulatedTime	503.16999999999996	12.020999999999999	160.30100000000004	9	217.972	4.010999999999999	2	4	42.12399999999999	300.17	0
In	0	0	0	0	0	0	0	0	0	11:48:16	0
Out	0	0	0	0	0	0	0	0	0	11:49:11	0
HowLong	0	0	0	0	0	0	0	0	0	54.3	0
Times	67	6	43	3	13	4	1	1	15	2	0
AccumulatedTime	503.16999999999996	12.020999999999999	160.30100000000004	9	217.972	4.010999999999999	2	4	42.12399999999999	354.47	0
In	0	0	0	0	0	11:49:11	0	0	0	0	0
Out	0	0	0	0	0	11:49:13	0	0	0	0	0
HowLong	0	0	0	0	0	2.002	0	0	0	0	0
Times	67	6	43	3	13	5	1	1	15	2	0
AccumulatedTime	503.16999999999996	12.020999999999999	160.30100000000004	9	217.972	6.012999999999999	2	4	42.12399999999999	354.47	0
In	11:49:13	0	0	0	0	0	0	0	0	0	0
Out	11:49:20	0	0	0	0	0	0	0	0	0	0
HowLong	7.004	0	0	0	0	0	0	0	0	0	0
Times	68	6	43	3	13	5	1	1	15	2	0
AccumulatedTime	510.174	12.020999999999999	160.30100000000004	9	217.972	6.012999999999999	2	4	42.12399999999999	354.47	0
In	0	0	11:49:20	0	0	0	0	0	0	0	0
Out	0	0	11:49:21	0	0	0	0	0	0	0	0
HowLong	0	0	1	0	0	0	0	0	0	0	0
Times	68	6	44	3	13	5	1	1	15	2	0
AccumulatedTime	510.174	12.020999999999999	161.30100000000004	9	217.972	6.012999999999999	2	4	42.12399999999999	354.47	0
In	11:49:21	0	0	0	0	0	0	0	0	0	0
Out	11:49:24	0	0	0	0	0	0	0	0	0	0
HowLong	3.003	0	0	0	0	0	0	0	0	0	0
Times	69	6	44	3	13	5	1	1	15	2	0
AccumulatedTime	513.177	12.020999999999999	161.30100000000004	9	217.972	6.012999999999999	2	4	42.12399999999999	354.47	0
In	0	0	0	0	0	11:49:24	0	0	0	0	0
Out	0	0	0	0	0	11:49:25	0	0	0	0	0
HowLong	0	0	0	0	0	1.003	0	0	0	0	0
Times	69	6	44	3	13	6	1	1	15	2	0
AccumulatedTime	513.177	12.020999999999999	161.30100000000004	9	217.972	7.015999999999999	2	4	42.12399999999999	354.47	0
In	0	0	0	0	11:49:25	0	0	0	0	0	0
Out	0	0	0	0	11:49:27	0	0	0	0	0	0
HowLong	0	0	0	0	2.018	0	0	0	0	0	0
Times	69	6	44	3	14	6	1	1	15	2	0
AccumulatedTime	513.177	12.020999999999999	161.30100000000004	9	219.99	7.015999999999999	2	4	42.12399999999999	354.47	0
In	11:49:27	0	0	0	0	0	0	0	0	0	0
Out	11:49:33	0	0	0	0	0	0	0	0	0	0
HowLong	6.021	0	0	0	0	0	0	0	0	0	0
Times	70	6	44	3	14	6	1	1	15	2	0
AccumulatedTime	519.198	12.020999999999999	161.30100000000004	9	219.99	7.015999999999999	2	4	42.12399999999999	354.47	0
In	0	0	0	0	11:49:33	0	0	0	0	0	0
Out	0	0	0	0	11:49:34	0	0	0	0	0	0
HowLong	0	0	0	0	1.019	0	0	0	0	0	0
Times	70	6	44	3	15	6	1	1	15	2	0
AccumulatedTime	519.198	12.020999999999999	161.30100000000004	9	221.00900000000001	7.015999999999999	2	4	42.12399999999999	354.47	0
In	0	0	0	0	0	0	0	0	0	11:49:34	0
Out	0	0	0	0	0	0	0	0	0	11:50:55	0
HowLong	0	0	0	0	0	0	0	0	0	81.553	0
Times	70	6	44	3	15	6	1	1	15	3	0
AccumulatedTime	519.198	12.020999999999999	161.30100000000004	9	221.00900000000001	7.015999999999999	2	4	42.12399999999999	436.023	0
In	0	0	0	0	0	11:50:55	0	0	0	0	0
Out	0	0	0	0	0	11:50:56	0	0	0	0	0
HowLong	0	0	0	0	0	1	0	0	0	0	0
Times	70	6	44	3	15	7	1	1	15	3	0
AccumulatedTime	519.198	12.020999999999999	161.30100000000004	9	221.00900000000001	8.015999999999998	2	4	42.12399999999999	436.023	0
In	0	0	11:50:56	0	0	0	0	0	0	0	0
Out	0	0	11:50:57	0	0	0	0	0	0	0	0
HowLong	0	0	1	0	0	0	0	0	0	0	0
Times	70	6	45	3	15	7	1	1	15	3	0
AccumulatedTime	519.198	12.020999999999999	162.30100000000004	9	221.00900000000001	8.015999999999998	2	4	42.12399999999999	436.023	0
In	11:50:57	0	0	0	0	0	0	0	0	0	0
Out	11:52:14	0	0	0	0	0	0	0	0	0	0
HowLong	77.126	0	0	0	0	0	0	0	0	0	0
Times	71	6	45	3	15	7	1	1	15	3	0
AccumulatedTime	596.324	12.020999999999999	162.30100000000004	9	221.00900000000001	8.015999999999998	2	4	42.12399999999999	436.023	0
In	0	0	0	0	0	0	0	0	11:52:14	0	0
Out	0	0	0	0	0	0	0	0	11:52:15	0	0
HowLong	0	0	0	0	0	0	0	0	1	0	0
Times	71	6	45	3	15	7	1	1	16	3	0
AccumulatedTime	596.324	12.020999999999999	162.30100000000004	9	221.00900000000001	8.015999999999998	2	4	43.12399999999999	436.023	0
In	11:52:15	0	0	0	0	0	0	0	0	0	0
Out	11:56:39	0	0	0	0	0	0	0	0	0	0
HowLong	263.615	0	0	0	0	0	0	0	0	0	0
Times	72	6	45	3	15	7	1	1	16	3	0
AccumulatedTime	859.939	12.020999999999999	162.30100000000004	9	221.00900000000001	8.015999999999998	2	4	43.12399999999999	436.023	0
In	0	0	0	11:56:39	0	0	0	0	0	0	0
Out	0	0	0	11:56:40	0	0	0	0	0	0	0
HowLong	0	0	0	1	0	0	0	0	0	0	0
Times	72	6	45	4	15	7	1	1	16	3	0
AccumulatedTime	859.939	12.020999999999999	162.30100000000004	10	221.00900000000001	8.015999999999998	2	4	43.12399999999999	436.023	0
In	11:56:40	0	0	0	0	0	0	0	0	0	0
Out	11:57:2	0	0	0	0	0	0	0	0	0	0
HowLong	22.041	0	0	0	0	0	0	0	0	0	0
Times	73	6	45	4	15	7	1	1	16	3	0
AccumulatedTime	881.98	12.020999999999999	162.30100000000004	10	221.00900000000001	8.015999999999998	2	4	43.12399999999999	436.023	0
In	0	0	0	11:57:2	0	0	0	0	0	0	0
Out	0	0	0	11:57:4	0	0	0	0	0	0	0
HowLong	0	0	0	2	0	0	0	0	0	0	0
Times	73	6	45	5	15	7	1	1	16	3	0
AccumulatedTime	881.98	12.020999999999999	162.30100000000004	12	221.00900000000001	8.015999999999998	2	4	43.12399999999999	436.023	0
In	11:57:4	0	0	0	0	0	0	0	0	0	0
Out	11:57:12	0	0	0	0	0	0	0	0	0	0
HowLong	8.039	0	0	0	0	0	0	0	0	0	0
Times	74	6	45	5	15	7	1	1	16	3	0
AccumulatedTime	890.019	12.020999999999999	162.30100000000004	12	221.00900000000001	8.015999999999998	2	4	43.12399999999999	436.023	0
In	0	0	0	0	11:57:12	0	0	0	0	0	0
Out	0	0	0	0	11:57:13	0	0	0	0	0	0
HowLong	0	0	0	0	1	0	0	0	0	0	0
Times	74	6	45	5	16	7	1	1	16	3	0
AccumulatedTime	890.019	12.020999999999999	162.30100000000004	12	222.00900000000001	8.015999999999998	2	4	43.12399999999999	436.023	0
In	0	0	0	0	0	11:57:13	0	0	0	0	0
Out	0	0	0	0	0	11:57:14	0	0	0	0	0
HowLong	0	0	0	0	0	1	0	0	0	0	0
Times	74	6	45	5	16	8	1	1	16	3	0
AccumulatedTime	890.019	12.020999999999999	162.30100000000004	12	222.00900000000001	9.015999999999998	2	4	43.12399999999999	436.023	0
In	11:57:14	0	0	0	0	0	0	0	0	0	0
Out	11:57:15	0	0	0	0	0	0	0	0	0	0
HowLong	1	0	0	0	0	0	0	0	0	0	0
Times	75	6	45	5	16	8	1	1	16	3	0
AccumulatedTime	891.019	12.020999999999999	162.30100000000004	12	222.00900000000001	9.015999999999998	2	4	43.12399999999999	436.023	0
In	0	0	0	0	0	0	0	0	11:57:15	0	0
Out	0	0	0	0	0	0	0	0	11:57:21	0	0
HowLong	0	0	0	0	0	0	0	0	6.027	0	0
Times	75	6	45	5	16	8	1	1	17	3	0
AccumulatedTime	891.019	12.020999999999999	162.30100000000004	12	222.00900000000001	9.015999999999998	2	4	49.15099999999999	436.023	0
In	11:57:21	0	0	0	0	0	0	0	0	0	0
Out	11:57:28	0	0	0	0	0	0	0	0	0	0
HowLong	7.014	0	0	0	0	0	0	0	0	0	0
Times	76	6	45	5	16	8	1	1	17	3	0
AccumulatedTime	898.033	12.020999999999999	162.30100000000004	12	222.00900000000001	9.015999999999998	2	4	49.15099999999999	436.023	0
In	0	0	0	0	0	11:57:28	0	0	0	0	0
Out	0	0	0	0	0	11:57:29	0	0	0	0	0
HowLong	0	0	0	0	0	1	0	0	0	0	0
Times	76	6	45	5	16	9	1	1	17	3	0
AccumulatedTime	898.033	12.020999999999999	162.30100000000004	12	222.00900000000001	10.015999999999998	2	4	49.15099999999999	436.023	0
In	11:57:29	0	0	0	0	0	0	0	0	0	0
Out	11:57:30	0	0	0	0	0	0	0	0	0	0
HowLong	1	0	0	0	0	0	0	0	0	0	0
Times	77	6	45	5	16	9	1	1	17	3	0
AccumulatedTime	899.033	12.020999999999999	162.30100000000004	12	222.00900000000001	10.015999999999998	2	4	49.15099999999999	436.023	0
In	0	0	0	0	0	0	0	0	11:57:30	0	0
Out	0	0	0	0	0	0	0	0	11:57:33	0	0
HowLong	0	0	0	0	0	0	0	0	3	0	0
Times	77	6	45	5	16	9	1	1	18	3	0
AccumulatedTime	899.033	12.020999999999999	162.30100000000004	12	222.00900000000001	10.015999999999998	2	4	52.15099999999999	436.023	0
In	11:57:33	0	0	0	0	0	0	0	0	0	0
Out	11:57:37	0	0	0	0	0	0	0	0	0	0
HowLong	4	0	0	0	0	0	0	0	0	0	0
Times	78	6	45	5	16	9	1	1	18	3	0
AccumulatedTime	903.033	12.020999999999999	162.30100000000004	12	222.00900000000001	10.015999999999998	2	4	52.15099999999999	436.023	0
In	0	0	0	0	11:57:37	0	0	0	0	0	0
Out	0	0	0	0	11:57:39	0	0	0	0	0	0
HowLong	0	0	0	0	2	0	0	0	0	0	0
Times	78	6	45	5	17	9	1	1	18	3	0
AccumulatedTime	903.033	12.020999999999999	162.30100000000004	12	224.00900000000001	10.015999999999998	2	4	52.15099999999999	436.023	0
In	11:57:39	0	0	0	0	0	0	0	0	0	0
Out	11:57:44	0	0	0	0	0	0	0	0	0	0
HowLong	5.039	0	0	0	0	0	0	0	0	0	0
Times	79	6	45	5	17	9	1	1	18	3	0
AccumulatedTime	908.072	12.020999999999999	162.30100000000004	12	224.00900000000001	10.015999999999998	2	4	52.15099999999999	436.023	0
In	0	0	11:57:44	0	0	0	0	0	0	0	0
Out	0	0	11:57:49	0	0	0	0	0	0	0	0
HowLong	0	0	5.002	0	0	0	0	0	0	0	0
Times	79	6	46	5	17	9	1	1	18	3	0
AccumulatedTime	908.072	12.020999999999999	167.30300000000005	12	224.00900000000001	10.015999999999998	2	4	52.15099999999999	436.023	0
In	11:57:49	0	0	0	0	0	0	0	0	0	0
Out	11:57:50	0	0	0	0	0	0	0	0	0	0
HowLong	1	0	0	0	0	0	0	0	0	0	0
Times	80	6	46	5	17	9	1	1	18	3	0
AccumulatedTime	909.072	12.020999999999999	167.30300000000005	12	224.00900000000001	10.015999999999998	2	4	52.15099999999999	436.023	0
In	0	0	0	11:57:50	0	0	0	0	0	0	0
Out	0	0	0	11:57:51	0	0	0	0	0	0	0
HowLong	0	0	0	1	0	0	0	0	0	0	0
Times	80	6	46	6	17	9	1	1	18	3	0
AccumulatedTime	909.072	12.020999999999999	167.30300000000005	13	224.00900000000001	10.015999999999998	2	4	52.15099999999999	436.023	0
In	11:57:51	0	0	0	0	0	0	0	0	0	0
Out	11:58:32	0	0	0	0	0	0	0	0	0	0
HowLong	41.123	0	0	0	0	0	0	0	0	0	0
Times	81	6	46	6	17	9	1	1	18	3	0
AccumulatedTime	950.195	12.020999999999999	167.30300000000005	13	224.00900000000001	10.015999999999998	2	4	52.15099999999999	436.023	0
In	0	0	0	11:58:32	0	0	0	0	0	0	0
Out	0	0	0	11:58:33	0	0	0	0	0	0	0
HowLong	0	0	0	1	0	0	0	0	0	0	0
Times	81	6	46	7	17	9	1	1	18	3	0
AccumulatedTime	950.195	12.020999999999999	167.30300000000005	14	224.00900000000001	10.015999999999998	2	4	52.15099999999999	436.023	0
In	11:58:33	0	0	0	0	0	0	0	0	0	0
Out	11:58:34	0	0	0	0	0	0	0	0	0	0
HowLong	1	0	0	0	0	0	0	0	0	0	0
Times	82	6	46	7	17	9	1	1	18	3	0
AccumulatedTime	951.195	12.020999999999999	167.30300000000005	14	224.00900000000001	10.015999999999998	2	4	52.15099999999999	436.023	0
In	0	0	0	11:58:34	0	0	0	0	0	0	0
Out	0	0	0	11:58:36	0	0	0	0	0	0	0
HowLong	0	0	0	2	0	0	0	0	0	0	0
Times	82	6	46	8	17	9	1	1	18	3	0
AccumulatedTime	951.195	12.020999999999999	167.30300000000005	16	224.00900000000001	10.015999999999998	2	4	52.15099999999999	436.023	0
In	11:58:36	0	0	0	0	0	0	0	0	0	0
Out	11:58:53	0	0	0	0	0	0	0	0	0	0
HowLong	17.001	0	0	0	0	0	0	0	0	0	0
Times	83	6	46	8	17	9	1	1	18	3	0
AccumulatedTime	968.196	12.020999999999999	167.30300000000005	16	224.00900000000001	10.015999999999998	2	4	52.15099999999999	436.023	0
In	0	0	0	11:58:53	0	0	0	0	0	0	0
Out	0	0	0	11:58:54	0	0	0	0	0	0	0
HowLong	0	0	0	1	0	0	0	0	0	0	0
Times	83	6	46	9	17	9	1	1	18	3	0
AccumulatedTime	968.196	12.020999999999999	167.30300000000005	17	224.00900000000001	10.015999999999998	2	4	52.15099999999999	436.023	0
In	11:58:54	0	0	0	0	0	0	0	0	0	0
Out	11:59:6	0	0	0	0	0	0	0	0	0	0
HowLong	12	0	0	0	0	0	0	0	0	0	0
Times	84	6	46	9	17	9	1	1	18	3	0
AccumulatedTime	980.196	12.020999999999999	167.30300000000005	17	224.00900000000001	10.015999999999998	2	4	52.15099999999999	436.023	0
In	0	0	0	11:59:6	0	0	0	0	0	0	0
Out	0	0	0	11:59:11	0	0	0	0	0	0	0
HowLong	0	0	0	5.044	0	0	0	0	0	0	0
Times	84	6	46	10	17	9	1	1	18	3	0
AccumulatedTime	980.196	12.020999999999999	167.30300000000005	22.044	224.00900000000001	10.015999999999998	2	4	52.15099999999999	436.023	0
In	11:59:11	0	0	0	0	0	0	0	0	0	0
Out	11:59:13	0	0	0	0	0	0	0	0	0	0
HowLong	2.037	0	0	0	0	0	0	0	0	0	0
Times	85	6	46	10	17	9	1	1	18	3	0
AccumulatedTime	982.2330000000001	12.020999999999999	167.30300000000005	22.044	224.00900000000001	10.015999999999998	2	4	52.15099999999999	436.023	0
In	0	0	0	11:59:13	0	0	0	0	0	0	0
Out	0	0	0	11:59:14	0	0	0	0	0	0	0
HowLong	0	0	0	1.001	0	0	0	0	0	0	0
Times	85	6	46	11	17	9	1	1	18	3	0
AccumulatedTime	982.2330000000001	12.020999999999999	167.30300000000005	23.045	224.00900000000001	10.015999999999998	2	4	52.15099999999999	436.023	0
In	11:59:14	0	0	0	0	0	0	0	0	0	0
Out	11:59:15	0	0	0	0	0	0	0	0	0	0
HowLong	1	0	0	0	0	0	0	0	0	0	0
Times	86	6	46	11	17	9	1	1	18	3	0
AccumulatedTime	983.2330000000001	12.020999999999999	167.30300000000005	23.045	224.00900000000001	10.015999999999998	2	4	52.15099999999999	436.023	0
In	0	0	0	11:59:15	0	0	0	0	0	0	0
Out	0	0	0	11:59:17	0	0	0	0	0	0	0
HowLong	0	0	0	2	0	0	0	0	0	0	0
Times	86	6	46	12	17	9	1	1	18	3	0
AccumulatedTime	983.2330000000001	12.020999999999999	167.30300000000005	25.045	224.00900000000001	10.015999999999998	2	4	52.15099999999999	436.023	0
In	11:59:17	0	0	0	0	0	0	0	0	0	0
Out	11:59:18	0	0	0	0	0	0	0	0	0	0
HowLong	1	0	0	0	0	0	0	0	0	0	0
Times	87	6	46	12	17	9	1	1	18	3	0
AccumulatedTime	984.2330000000001	12.020999999999999	167.30300000000005	25.045	224.00900000000001	10.015999999999998	2	4	52.15099999999999	436.023	0
In	0	0	0	11:59:18	0	0	0	0	0	0	0
Out	0	0	0	11:59:19	0	0	0	0	0	0	0
HowLong	0	0	0	1	0	0	0	0	0	0	0
Times	87	6	46	13	17	9	1	1	18	3	0
AccumulatedTime	984.2330000000001	12.020999999999999	167.30300000000005	26.045	224.00900000000001	10.015999999999998	2	4	52.15099999999999	436.023	0
In	11:59:19	0	0	0	0	0	0	0	0	0	0
Out	11:59:25	0	0	0	0	0	0	0	0	0	0
HowLong	6	0	0	0	0	0	0	0	0	0	0
Times	88	6	46	13	17	9	1	1	18	3	0
AccumulatedTime	990.2330000000001	12.020999999999999	167.30300000000005	26.045	224.00900000000001	10.015999999999998	2	4	52.15099999999999	436.023	0
In	0	0	0	11:59:25	0	0	0	0	0	0	0
Out	0	0	0	11:59:27	0	0	0	0	0	0	0
HowLong	0	0	0	2	0	0	0	0	0	0	0
Times	88	6	46	14	17	9	1	1	18	3	0
AccumulatedTime	990.2330000000001	12.020999999999999	167.30300000000005	28.045	224.00900000000001	10.015999999999998	2	4	52.15099999999999	436.023	0
In	11:59:27	0	0	0	0	0	0	0	0	0	0
Out	11:59:28	0	0	0	0	0	0	0	0	0	0
HowLong	1	0	0	0	0	0	0	0	0	0	0
Times	89	6	46	14	17	9	1	1	18	3	0
AccumulatedTime	991.2330000000001	12.020999999999999	167.30300000000005	28.045	224.00900000000001	10.015999999999998	2	4	52.15099999999999	436.023	0
In	0	0	0	11:59:28	0	0	0	0	0	0	0
Out	0	0	0	11:59:30	0	0	0	0	0	0	0
HowLong	0	0	0	2	0	0	0	0	0	0	0
Times	89	6	46	15	17	9	1	1	18	3	0
AccumulatedTime	991.2330000000001	12.020999999999999	167.30300000000005	30.045	224.00900000000001	10.015999999999998	2	4	52.15099999999999	436.023	0
In	11:59:30	0	0	0	0	0	0	0	0	0	0
Out	12:0:2	0	0	0	0	0	0	0	0	0	0
HowLong	32.045	0	0	0	0	0	0	0	0	0	0
Times	90	6	46	15	17	9	1	1	18	3	0
AccumulatedTime	1023.278	12.020999999999999	167.30300000000005	30.045	224.00900000000001	10.015999999999998	2	4	52.15099999999999	436.023	0
In	0	0	0	12:0:2	0	0	0	0	0	0	0
Out	0	0	0	12:0:3	0	0	0	0	0	0	0
HowLong	0	0	0	1.002	0	0	0	0	0	0	0
Times	90	6	46	16	17	9	1	1	18	3	0
AccumulatedTime	1023.278	12.020999999999999	167.30300000000005	31.047	224.00900000000001	10.015999999999998	2	4	52.15099999999999	436.023	0
In	12:0:3	0	0	0	0	0	0	0	0	0	0
Out	12:0:4	0	0	0	0	0	0	0	0	0	0
HowLong	1	0	0	0	0	0	0	0	0	0	0
Times	91	6	46	16	17	9	1	1	18	3	0
AccumulatedTime	1024.278	12.020999999999999	167.30300000000005	31.047	224.00900000000001	10.015999999999998	2	4	52.15099999999999	436.023	0
In	0	0	0	12:0:4	0	0	0	0	0	0	0
Out	0	0	0	12:0:5	0	0	0	0	0	0	0
HowLong	0	0	0	1.02	0	0	0	0	0	0	0
Times	91	6	46	17	17	9	1	1	18	3	0
AccumulatedTime	1024.278	12.020999999999999	167.30300000000005	32.067	224.00900000000001	10.015999999999998	2	4	52.15099999999999	436.023	0
In	12:0:5	0	0	0	0	0	0	0	0	0	0
Out	12:0:9	0	0	0	0	0	0	0	0	0	0
HowLong	4.011	0	0	0	0	0	0	0	0	0	0
Times	92	6	46	17	17	9	1	1	18	3	0
AccumulatedTime	1028.289	12.020999999999999	167.30300000000005	32.067	224.00900000000001	10.015999999999998	2	4	52.15099999999999	436.023	0
In	0	0	0	12:0:9	0	0	0	0	0	0	0
Out	0	0	0	12:0:10	0	0	0	0	0	0	0
HowLong	0	0	0	1.004	0	0	0	0	0	0	0
Times	92	6	46	18	17	9	1	1	18	3	0
AccumulatedTime	1028.289	12.020999999999999	167.30300000000005	33.071	224.00900000000001	10.015999999999998	2	4	52.15099999999999	436.023	0
In	12:0:10	0	0	0	0	0	0	0	0	0	0
Out	12:0:12	0	0	0	0	0	0	0	0	0	0
HowLong	2.025	0	0	0	0	0	0	0	0	0	0
Times	93	6	46	18	17	9	1	1	18	3	0
AccumulatedTime	1030.314	12.020999999999999	167.30300000000005	33.071	224.00900000000001	10.015999999999998	2	4	52.15099999999999	436.023	0
In	0	0	0	12:0:12	0	0	0	0	0	0	0
Out	0	0	0	12:0:14	0	0	0	0	0	0	0
HowLong	0	0	0	2.013	0	0	0	0	0	0	0
Times	93	6	46	19	17	9	1	1	18	3	0
AccumulatedTime	1030.314	12.020999999999999	167.30300000000005	35.083999999999996	224.00900000000001	10.015999999999998	2	4	52.15099999999999	436.023	0
In	12:0:14	0	0	0	0	0	0	0	0	0	0
Out	12:0:58	0	0	0	0	0	0	0	0	0	0
HowLong	43.111	0	0	0	0	0	0	0	0	0	0
Times	94	6	46	19	17	9	1	1	18	3	0
AccumulatedTime	1073.4250000000002	12.020999999999999	167.30300000000005	35.083999999999996	224.00900000000001	10.015999999999998	2	4	52.15099999999999	436.023	0
In	0	0	0	12:0:58	0	0	0	0	0	0	0
Out	0	0	0	12:0:59	0	0	0	0	0	0	0
HowLong	0	0	0	1.011	0	0	0	0	0	0	0
Times	94	6	46	20	17	9	1	1	18	3	0
AccumulatedTime	1073.4250000000002	12.020999999999999	167.30300000000005	36.095	224.00900000000001	10.015999999999998	2	4	52.15099999999999	436.023	0
In	12:0:59	0	0	0	0	0	0	0	0	0	0
Out	12:1:6	0	0	0	0	0	0	0	0	0	0
HowLong	7.003	0	0	0	0	0	0	0	0	0	0
Times	95	6	46	20	17	9	1	1	18	3	0
AccumulatedTime	1080.428	12.020999999999999	167.30300000000005	36.095	224.00900000000001	10.015999999999998	2	4	52.15099999999999	436.023	0
In	0	0	0	12:1:6	0	0	0	0	0	0	0
Out	0	0	0	12:1:8	0	0	0	0	0	0	0
HowLong	0	0	0	2.001	0	0	0	0	0	0	0
Times	95	6	46	21	17	9	1	1	18	3	0
AccumulatedTime	1080.428	12.020999999999999	167.30300000000005	38.096	224.00900000000001	10.015999999999998	2	4	52.15099999999999	436.023	0
In	12:1:8	0	0	0	0	0	0	0	0	0	0
Out	12:1:9	0	0	0	0	0	0	0	0	0	0
HowLong	1	0	0	0	0	0	0	0	0	0	0
Times	96	6	46	21	17	9	1	1	18	3	0
AccumulatedTime	1081.428	12.020999999999999	167.30300000000005	38.096	224.00900000000001	10.015999999999998	2	4	52.15099999999999	436.023	0
In	0	0	0	12:1:9	0	0	0	0	0	0	0
Out	0	0	0	12:1:10	0	0	0	0	0	0	0
HowLong	0	0	0	1	0	0	0	0	0	0	0
Times	96	6	46	22	17	9	1	1	18	3	0
AccumulatedTime	1081.428	12.020999999999999	167.30300000000005	39.096	224.00900000000001	10.015999999999998	2	4	52.15099999999999	436.023	0
In	12:1:10	0	0	0	0	0	0	0	0	0	0
Out	12:1:24	0	0	0	0	0	0	0	0	0	0
HowLong	14.122	0	0	0	0	0	0	0	0	0	0
Times	97	6	46	22	17	9	1	1	18	3	0
AccumulatedTime	1095.5500000000002	12.020999999999999	167.30300000000005	39.096	224.00900000000001	10.015999999999998	2	4	52.15099999999999	436.023	0
In	0	0	0	12:1:24	0	0	0	0	0	0	0
Out	0	0	0	12:1:25	0	0	0	0	0	0	0
HowLong	0	0	0	1.001	0	0	0	0	0	0	0
Times	97	6	46	23	17	9	1	1	18	3	0
AccumulatedTime	1095.5500000000002	12.020999999999999	167.30300000000005	40.096999999999994	224.00900000000001	10.015999999999998	2	4	52.15099999999999	436.023	0
In	12:1:25	0	0	0	0	0	0	0	0	0	0
Out	12:1:51	0	0	0	0	0	0	0	0	0	0
HowLong	26.039	0	0	0	0	0	0	0	0	0	0
Times	98	6	46	23	17	9	1	1	18	3	0
AccumulatedTime	1121.5890000000002	12.020999999999999	167.30300000000005	40.096999999999994	224.00900000000001	10.015999999999998	2	4	52.15099999999999	436.023	0
In	0	0	0	0	0	0	0	0	12:1:51	0	0
Out	0	0	0	0	0	0	0	0	12:1:52	0	0
HowLong	0	0	0	0	0	0	0	0	1.001	0	0
Times	98	6	46	23	17	9	1	1	19	3	0
AccumulatedTime	1121.5890000000002	12.020999999999999	167.30300000000005	40.096999999999994	224.00900000000001	10.015999999999998	2	4	53.15199999999999	436.023	0
In	12:1:52	0	0	0	0	0	0	0	0	0	0
Out	12:1:54	0	0	0	0	0	0	0	0	0	0
HowLong	2	0	0	0	0	0	0	0	0	0	0
Times	99	6	46	23	17	9	1	1	19	3	0
AccumulatedTime	1123.5890000000002	12.020999999999999	167.30300000000005	40.096999999999994	224.00900000000001	10.015999999999998	2	4	53.15199999999999	436.023	0
In	0	0	0	0	0	0	0	0	12:1:54	0	0
Out	0	0	0	0	0	0	0	0	12:1:57	0	0
HowLong	0	0	0	0	0	0	0	0	3.001	0	0
Times	99	6	46	23	17	9	1	1	20	3	0
AccumulatedTime	1123.5890000000002	12.020999999999999	167.30300000000005	40.096999999999994	224.00900000000001	10.015999999999998	2	4	56.152999999999984	436.023	0
In	12:1:57	0	0	0	0	0	0	0	0	0	0
Out	12:1:58	0	0	0	0	0	0	0	0	0	0
HowLong	1	0	0	0	0	0	0	0	0	0	0
Times	100	6	46	23	17	9	1	1	20	3	0
AccumulatedTime	1124.5890000000002	12.020999999999999	167.30300000000005	40.096999999999994	224.00900000000001	10.015999999999998	2	4	56.152999999999984	436.023	0
In	0	0	0	0	0	0	0	0	12:1:58	0	0
Out	0	0	0	0	0	0	0	0	12:1:59	0	0
HowLong	0	0	0	0	0	0	0	0	1.001	0	0
Times	100	6	46	23	17	9	1	1	21	3	0
AccumulatedTime	1124.5890000000002	12.020999999999999	167.30300000000005	40.096999999999994	224.00900000000001	10.015999999999998	2	4	57.15399999999998	436.023	0
In	12:1:59	0	0	0	0	0	0	0	0	0	0
Out	12:2:0	0	0	0	0	0	0	0	0	0	0
HowLong	1.027	0	0	0	0	0	0	0	0	0	0
Times	101	6	46	23	17	9	1	1	21	3	0
AccumulatedTime	1125.6160000000002	12.020999999999999	167.30300000000005	40.096999999999994	224.00900000000001	10.015999999999998	2	4	57.15399999999998	436.023	0
In	0	0	0	0	0	0	0	0	12:2:0	0	0
Out	0	0	0	0	0	0	0	0	12:2:1	0	0
HowLong	0	0	0	0	0	0	0	0	1.012	0	0
Times	101	6	46	23	17	9	1	1	22	3	0
AccumulatedTime	1125.6160000000002	12.020999999999999	167.30300000000005	40.096999999999994	224.00900000000001	10.015999999999998	2	4	58.16599999999998	436.023	0
In	12:2:1	0	0	0	0	0	0	0	0	0	0
Out	12:2:9	0	0	0	0	0	0	0	0	0	0
HowLong	8.004	0	0	0	0	0	0	0	0	0	0
Times	102	6	46	23	17	9	1	1	22	3	0
AccumulatedTime	1133.6200000000001	12.020999999999999	167.30300000000005	40.096999999999994	224.00900000000001	10.015999999999998	2	4	58.16599999999998	436.023	0
In	0	0	0	0	0	0	0	0	12:2:9	0	0
Out	0	0	0	0	0	0	0	0	12:2:12	0	0
HowLong	0	0	0	0	0	0	0	0	3.026	0	0
Times	102	6	46	23	17	9	1	1	23	3	0
AccumulatedTime	1133.6200000000001	12.020999999999999	167.30300000000005	40.096999999999994	224.00900000000001	10.015999999999998	2	4	61.19199999999998	436.023	0
In	12:2:12	0	0	0	0	0	0	0	0	0	0
Out	12:2:18	0	0	0	0	0	0	0	0	0	0
HowLong	6.058	0	0	0	0	0	0	0	0	0	0
Times	103	6	46	23	17	9	1	1	23	3	0
AccumulatedTime	1139.678	12.020999999999999	167.30300000000005	40.096999999999994	224.00900000000001	10.015999999999998	2	4	61.19199999999998	436.023	0
In	0	0	0	0	0	0	0	0	12:2:18	0	0
Out	0	0	0	0	0	0	0	0	12:2:19	0	0
HowLong	0	0	0	0	0	0	0	0	1	0	0
Times	103	6	46	23	17	9	1	1	24	3	0
AccumulatedTime	1139.678	12.020999999999999	167.30300000000005	40.096999999999994	224.00900000000001	10.015999999999998	2	4	62.19199999999998	436.023	0
In	12:2:19	0	0	0	0	0	0	0	0	0	0
Out	12:2:24	0	0	0	0	0	0	0	0	0	0
HowLong	5.023	0	0	0	0	0	0	0	0	0	0
Times	104	6	46	23	17	9	1	1	24	3	0
AccumulatedTime	1144.701	12.020999999999999	167.30300000000005	40.096999999999994	224.00900000000001	10.015999999999998	2	4	62.19199999999998	436.023	0
In	0	0	0	0	0	0	0	0	12:2:24	0	0
Out	0	0	0	0	0	0	0	0	12:2:25	0	0
HowLong	0	0	0	0	0	0	0	0	1.012	0	0
Times	104	6	46	23	17	9	1	1	25	3	0
AccumulatedTime	1144.701	12.020999999999999	167.30300000000005	40.096999999999994	224.00900000000001	10.015999999999998	2	4	63.20399999999998	436.023	0
In	12:2:25	0	0	0	0	0	0	0	0	0	0
Out	12:2:58	0	0	0	0	0	0	0	0	0	0
HowLong	33.08	0	0	0	0	0	0	0	0	0	0
Times	105	6	46	23	17	9	1	1	25	3	0
AccumulatedTime	1177.781	12.020999999999999	167.30300000000005	40.096999999999994	224.00900000000001	10.015999999999998	2	4	63.20399999999998	436.023	0
In	0	0	0	0	0	0	0	0	12:2:58	0	0
Out	0	0	0	0	0	0	0	0	12:3:0	0	0
HowLong	0	0	0	0	0	0	0	0	2.003	0	0
Times	105	6	46	23	17	9	1	1	26	3	0
AccumulatedTime	1177.781	12.020999999999999	167.30300000000005	40.096999999999994	224.00900000000001	10.015999999999998	2	4	65.20699999999998	436.023	0
In	12:3:0	0	0	0	0	0	0	0	0	0	0
Out	12:3:1	0	0	0	0	0	0	0	0	0	0
HowLong	1	0	0	0	0	0	0	0	0	0	0
Times	106	6	46	23	17	9	1	1	26	3	0
AccumulatedTime	1178.781	12.020999999999999	167.30300000000005	40.096999999999994	224.00900000000001	10.015999999999998	2	4	65.20699999999998	436.023	0
In	0	0	0	0	0	0	0	0	12:3:1	0	0
Out	0	0	0	0	0	0	0	0	12:3:3	0	0
HowLong	0	0	0	0	0	0	0	0	2.002	0	0
Times	106	6	46	23	17	9	1	1	27	3	0
AccumulatedTime	1178.781	12.020999999999999	167.30300000000005	40.096999999999994	224.00900000000001	10.015999999999998	2	4	67.20899999999997	436.023	0
In	12:3:3	0	0	0	0	0	0	0	0	0	0
Out	12:3:19	0	0	0	0	0	0	0	0	0	0
HowLong	16.026	0	0	0	0	0	0	0	0	0	0
Times	107	6	46	23	17	9	1	1	27	3	0
AccumulatedTime	1194.807	12.020999999999999	167.30300000000005	40.096999999999994	224.00900000000001	10.015999999999998	2	4	67.20899999999997	436.023	0
In	0	0	0	0	0	0	0	0	12:3:19	0	0
Out	0	0	0	0	0	0	0	0	12:3:20	0	0
HowLong	0	0	0	0	0	0	0	0	1	0	0
Times	107	6	46	23	17	9	1	1	28	3	0
AccumulatedTime	1194.807	12.020999999999999	167.30300000000005	40.096999999999994	224.00900000000001	10.015999999999998	2	4	68.20899999999997	436.023	0
In	12:3:20	0	0	0	0	0	0	0	0	0	0
Out	12:4:53	0	0	0	0	0	0	0	0	0	0
HowLong	93.427	0	0	0	0	0	0	0	0	0	0
Times	108	6	46	23	17	9	1	1	28	3	0
AccumulatedTime	1288.234	12.020999999999999	167.30300000000005	40.096999999999994	224.00900000000001	10.015999999999998	2	4	68.20899999999997	436.023	0
In	0	0	0	0	0	0	0	0	12:4:53	0	0
Out	0	0	0	0	0	0	0	0	12:4:54	0	0
HowLong	0	0	0	0	0	0	0	0	1	0	0
Times	108	6	46	23	17	9	1	1	29	3	0
AccumulatedTime	1288.234	12.020999999999999	167.30300000000005	40.096999999999994	224.00900000000001	10.015999999999998	2	4	69.20899999999997	436.023	0
In	12:4:54	0	0	0	0	0	0	0	0	0	0
Out	12:4:55	0	0	0	0	0	0	0	0	0	0
HowLong	1	0	0	0	0	0	0	0	0	0	0
Times	109	6	46	23	17	9	1	1	29	3	0
AccumulatedTime	1289.234	12.020999999999999	167.30300000000005	40.096999999999994	224.00900000000001	10.015999999999998	2	4	69.20899999999997	436.023	0
In	0	0	0	0	0	0	0	0	12:4:55	0	0
Out	0	0	0	0	0	0	0	0	12:4:57	0	0
HowLong	0	0	0	0	0	0	0	0	2	0	0
Times	109	6	46	23	17	9	1	1	30	3	0
AccumulatedTime	1289.234	12.020999999999999	167.30300000000005	40.096999999999994	224.00900000000001	10.015999999999998	2	4	71.20899999999997	436.023	0
In	12:4:57	0	0	0	0	0	0	0	0	0	0
Out	12:5:1	0	0	0	0	0	0	0	0	0	0
HowLong	3.043	0	0	0	0	0	0	0	0	0	0
Times	110	6	46	23	17	9	1	1	30	3	0
AccumulatedTime	1292.2769999999998	12.020999999999999	167.30300000000005	40.096999999999994	224.00900000000001	10.015999999999998	2	4	71.20899999999997	436.023	0
In	0	0	0	0	0	0	0	0	12:5:1	0	0
Out	0	0	0	0	0	0	0	0	12:5:3	0	0
HowLong	0	0	0	0	0	0	0	0	2.025	0	0
Times	110	6	46	23	17	9	1	1	31	3	0
AccumulatedTime	1292.2769999999998	12.020999999999999	167.30300000000005	40.096999999999994	224.00900000000001	10.015999999999998	2	4	73.23399999999998	436.023	0
In	12:5:3	0	0	0	0	0	0	0	0	0	0
Out	12:5:4	0	0	0	0	0	0	0	0	0	0
HowLong	1	0	0	0	0	0	0	0	0	0	0
Times	111	6	46	23	17	9	1	1	31	3	0
AccumulatedTime	1293.2769999999998	12.020999999999999	167.30300000000005	40.096999999999994	224.00900000000001	10.015999999999998	2	4	73.23399999999998	436.023	0
In	0	0	0	0	0	0	0	0	12:5:4	0	0
Out	0	0	0	0	0	0	0	0	12:5:5	0	0
HowLong	0	0	0	0	0	0	0	0	1.011	0	0
Times	111	6	46	23	17	9	1	1	32	3	0
AccumulatedTime	1293.2769999999998	12.020999999999999	167.30300000000005	40.096999999999994	224.00900000000001	10.015999999999998	2	4	74.24499999999998	436.023	0
In	12:5:5	0	0	0	0	0	0	0	0	0	0
Out	12:5:6	0	0	0	0	0	0	0	0	0	0
HowLong	1.002	0	0	0	0	0	0	0	0	0	0
Times	112	6	46	23	17	9	1	1	32	3	0
AccumulatedTime	1294.2789999999998	12.020999999999999	167.30300000000005	40.096999999999994	224.00900000000001	10.015999999999998	2	4	74.24499999999998	436.023	0
In	0	0	0	0	0	0	0	0	12:5:6	0	0
Out	0	0	0	0	0	0	0	0	12:5:9	0	0
HowLong	0	0	0	0	0	0	0	0	3.001	0	0
Times	112	6	46	23	17	9	1	1	33	3	0
AccumulatedTime	1294.2789999999998	12.020999999999999	167.30300000000005	40.096999999999994	224.00900000000001	10.015999999999998	2	4	77.24599999999998	436.023	0
In	12:5:9	0	0	0	0	0	0	0	0	0	0
Out	12:5:12	0	0	0	0	0	0	0	0	0	0
HowLong	3.001	0	0	0	0	0	0	0	0	0	0
Times	113	6	46	23	17	9	1	1	33	3	0
AccumulatedTime	1297.2799999999997	12.020999999999999	167.30300000000005	40.096999999999994	224.00900000000001	10.015999999999998	2	4	77.24599999999998	436.023	0
In	0	0	0	0	0	0	0	0	12:5:12	0	0
Out	0	0	0	0	0	0	0	0	12:5:13	0	0
HowLong	0	0	0	0	0	0	0	0	1.028	0	0
Times	113	6	46	23	17	9	1	1	34	3	0
AccumulatedTime	1297.2799999999997	12.020999999999999	167.30300000000005	40.096999999999994	224.00900000000001	10.015999999999998	2	4	78.27399999999999	436.023	0
In	12:5:13	0	0	0	0	0	0	0	0	0	0
Out	12:5:15	0	0	0	0	0	0	0	0	0	0
HowLong	2.014	0	0	0	0	0	0	0	0	0	0
Times	114	6	46	23	17	9	1	1	34	3	0
AccumulatedTime	1299.2939999999996	12.020999999999999	167.30300000000005	40.096999999999994	224.00900000000001	10.015999999999998	2	4	78.27399999999999	436.023	0
In	0	0	0	0	0	0	0	0	12:5:15	0	0
Out	0	0	0	0	0	0	0	0	12:5:16	0	0
HowLong	0	0	0	0	0	0	0	0	1	0	0
Times	114	6	46	23	17	9	1	1	35	3	0
AccumulatedTime	1299.2939999999996	12.020999999999999	167.30300000000005	40.096999999999994	224.00900000000001	10.015999999999998	2	4	79.27399999999999	436.023	0
In	12:5:16	0	0	0	0	0	0	0	0	0	0
Out	12:5:17	0	0	0	0	0	0	0	0	0	0
HowLong	1.026	0	0	0	0	0	0	0	0	0	0
Times	115	6	46	23	17	9	1	1	35	3	0
AccumulatedTime	1300.3199999999997	12.020999999999999	167.30300000000005	40.096999999999994	224.00900000000001	10.015999999999998	2	4	79.27399999999999	436.023	0
In	0	0	0	0	0	0	0	0	12:5:17	0	0
Out	0	0	0	0	0	0	0	0	12:5:18	0	0
HowLong	0	0	0	0	0	0	0	0	1.012	0	0
Times	115	6	46	23	17	9	1	1	36	3	0
AccumulatedTime	1300.3199999999997	12.020999999999999	167.30300000000005	40.096999999999994	224.00900000000001	10.015999999999998	2	4	80.28599999999999	436.023	0
In	12:5:18	0	0	0	0	0	0	0	0	0	0
Out	12:5:21	0	0	0	0	0	0	0	0	0	0
HowLong	3.001	0	0	0	0	0	0	0	0	0	0
Times	116	6	46	23	17	9	1	1	36	3	0
AccumulatedTime	1303.3209999999997	12.020999999999999	167.30300000000005	40.096999999999994	224.00900000000001	10.015999999999998	2	4	80.28599999999999	436.023	0
In	0	0	0	0	0	0	0	0	12:5:21	0	0
Out	0	0	0	0	0	0	0	0	12:5:22	0	0
HowLong	0	0	0	0	0	0	0	0	1	0	0
Times	116	6	46	23	17	9	1	1	37	3	0
AccumulatedTime	1303.3209999999997	12.020999999999999	167.30300000000005	40.096999999999994	224.00900000000001	10.015999999999998	2	4	81.28599999999999	436.023	0
In	12:5:22	0	0	0	0	0	0	0	0	0	0
Out	12:5:23	0	0	0	0	0	0	0	0	0	0
HowLong	1	0	0	0	0	0	0	0	0	0	0
Times	117	6	46	23	17	9	1	1	37	3	0
AccumulatedTime	1304.3209999999997	12.020999999999999	167.30300000000005	40.096999999999994	224.00900000000001	10.015999999999998	2	4	81.28599999999999	436.023	0
In	0	0	0	0	0	0	0	0	12:5:23	0	0
Out	0	0	0	0	0	0	0	0	12:5:25	0	0
HowLong	0	0	0	0	0	0	0	0	2	0	0
Times	117	6	46	23	17	9	1	1	38	3	0
AccumulatedTime	1304.3209999999997	12.020999999999999	167.30300000000005	40.096999999999994	224.00900000000001	10.015999999999998	2	4	83.28599999999999	436.023	0
In	12:5:25	0	0	0	0	0	0	0	0	0	0
Out	12:5:30	0	0	0	0	0	0	0	0	0	0
HowLong	5.028	0	0	0	0	0	0	0	0	0	0
Times	118	6	46	23	17	9	1	1	38	3	0
AccumulatedTime	1309.3489999999997	12.020999999999999	167.30300000000005	40.096999999999994	224.00900000000001	10.015999999999998	2	4	83.28599999999999	436.023	0
In	0	0	0	0	0	0	0	0	12:5:30	0	0
Out	0	0	0	0	0	0	0	0	12:5:31	0	0
HowLong	0	0	0	0	0	0	0	0	1.012	0	0
Times	118	6	46	23	17	9	1	1	39	3	0
AccumulatedTime	1309.3489999999997	12.020999999999999	167.30300000000005	40.096999999999994	224.00900000000001	10.015999999999998	2	4	84.29799999999999	436.023	0
In	12:5:31	0	0	0	0	0	0	0	0	0	0
Out	12:5:32	0	0	0	0	0	0	0	0	0	0
HowLong	1	0	0	0	0	0	0	0	0	0	0
Times	119	6	46	23	17	9	1	1	39	3	0
AccumulatedTime	1310.3489999999997	12.020999999999999	167.30300000000005	40.096999999999994	224.00900000000001	10.015999999999998	2	4	84.29799999999999	436.023	0
In	0	0	0	0	0	0	0	0	12:5:32	0	0
Out	0	0	0	0	0	0	0	0	12:5:39	0	0
HowLong	0	0	0	0	0	0	0	0	7.004	0	0
Times	119	6	46	23	17	9	1	1	40	3	0
AccumulatedTime	1310.3489999999997	12.020999999999999	167.30300000000005	40.096999999999994	224.00900000000001	10.015999999999998	2	4	91.30199999999999	436.023	0
In	12:5:39	0	0	0	0	0	0	0	0	0	0
Out	12:5:40	0	0	0	0	0	0	0	0	0	0
HowLong	1	0	0	0	0	0	0	0	0	0	0
Times	120	6	46	23	17	9	1	1	40	3	0
AccumulatedTime	1311.3489999999997	12.020999999999999	167.30300000000005	40.096999999999994	224.00900000000001	10.015999999999998	2	4	91.30199999999999	436.023	0
In	0	0	0	0	0	0	0	0	12:5:40	0	0
Out	0	0	0	0	0	0	0	0	12:5:45	0	0
HowLong	0	0	0	0	0	0	0	0	5.042	0	0
Times	120	6	46	23	17	9	1	1	41	3	0
AccumulatedTime	1311.3489999999997	12.020999999999999	167.30300000000005	40.096999999999994	224.00900000000001	10.015999999999998	2	4	96.344	436.023	0
In	12:5:45	0	0	0	0	0	0	0	0	0	0
Out	12:5:46	0	0	0	0	0	0	0	0	0	0
HowLong	1	0	0	0	0	0	0	0	0	0	0
Times	121	6	46	23	17	9	1	1	41	3	0
AccumulatedTime	1312.3489999999997	12.020999999999999	167.30300000000005	40.096999999999994	224.00900000000001	10.015999999999998	2	4	96.344	436.023	0
In	0	0	0	0	0	0	0	0	12:5:46	0	0
Out	0	0	0	0	0	0	0	0	12:5:48	0	0
HowLong	0	0	0	0	0	0	0	0	2.006	0	0
Times	121	6	46	23	17	9	1	1	42	3	0
AccumulatedTime	1312.3489999999997	12.020999999999999	167.30300000000005	40.096999999999994	224.00900000000001	10.015999999999998	2	4	98.35	436.023	0
In	12:5:48	0	0	0	0	0	0	0	0	0	0
Out	12:5:49	0	0	0	0	0	0	0	0	0	0
HowLong	1.02	0	0	0	0	0	0	0	0	0	0
Times	122	6	46	23	17	9	1	1	42	3	0
AccumulatedTime	1313.3689999999997	12.020999999999999	167.30300000000005	40.096999999999994	224.00900000000001	10.015999999999998	2	4	98.35	436.023	0
In	0	0	0	0	0	0	0	0	12:5:49	0	0
Out	0	0	0	0	0	0	0	0	12:6:2	0	0
HowLong	0	0	0	0	0	0	0	0	13.053	0	0
Times	122	6	46	23	17	9	1	1	43	3	0
AccumulatedTime	1313.3689999999997	12.020999999999999	167.30300000000005	40.096999999999994	224.00900000000001	10.015999999999998	2	4	111.40299999999999	436.023	0
In	12:6:2	0	0	0	0	0	0	0	0	0	0
Out	12:6:3	0	0	0	0	0	0	0	0	0	0
HowLong	1.003	0	0	0	0	0	0	0	0	0	0
Times	123	6	46	23	17	9	1	1	43	3	0
AccumulatedTime	1314.3719999999996	12.020999999999999	167.30300000000005	40.096999999999994	224.00900000000001	10.015999999999998	2	4	111.40299999999999	436.023	0
In	0	0	0	0	0	0	0	0	12:6:3	0	0
Out	0	0	0	0	0	0	0	0	12:6:8	0	0
HowLong	0	0	0	0	0	0	0	0	5.039	0	0
Times	123	6	46	23	17	9	1	1	44	3	0
AccumulatedTime	1314.3719999999996	12.020999999999999	167.30300000000005	40.096999999999994	224.00900000000001	10.015999999999998	2	4	116.442	436.023	0
In	12:6:8	0	0	0	0	0	0	0	0	0	0
Out	12:6:42	0	0	0	0	0	0	0	0	0	0
HowLong	34.165	0	0	0	0	0	0	0	0	0	0
Times	124	6	46	23	17	9	1	1	44	3	0
AccumulatedTime	1348.5369999999996	12.020999999999999	167.30300000000005	40.096999999999994	224.00900000000001	10.015999999999998	2	4	116.442	436.023	0
In	0	0	0	0	0	0	0	0	12:6:42	0	0
Out	0	0	0	0	0	0	0	0	12:6:43	0	0
HowLong	0	0	0	0	0	0	0	0	1	0	0
Times	124	6	46	23	17	9	1	1	45	3	0
AccumulatedTime	1348.5369999999996	12.020999999999999	167.30300000000005	40.096999999999994	224.00900000000001	10.015999999999998	2	4	117.442	436.023	0
In	12:6:43	0	0	0	0	0	0	0	0	0	0
Out	12:8:1	0	0	0	0	0	0	0	0	0	0
HowLong	78.38	0	0	0	0	0	0	0	0	0	0
Times	125	6	46	23	17	9	1	1	45	3	0
AccumulatedTime	1426.9169999999995	12.020999999999999	167.30300000000005	40.096999999999994	224.00900000000001	10.015999999999998	2	4	117.442	436.023	0
In	0	0	0	0	0	0	0	0	12:8:1	0	0
Out	0	0	0	0	0	0	0	0	12:8:2	0	0
HowLong	0	0	0	0	0	0	0	0	1	0	0
Times	125	6	46	23	17	9	1	1	46	3	0
AccumulatedTime	1426.9169999999995	12.020999999999999	167.30300000000005	40.096999999999994	224.00900000000001	10.015999999999998	2	4	118.442	436.023	0
In	12:8:2	0	0	0	0	0	0	0	0	0	0
Out	12:8:12	0	0	0	0	0	0	0	0	0	0
HowLong	10.042	0	0	0	0	0	0	0	0	0	0
Times	126	6	46	23	17	9	1	1	46	3	0
AccumulatedTime	1436.9589999999994	12.020999999999999	167.30300000000005	40.096999999999994	224.00900000000001	10.015999999999998	2	4	118.442	436.023	0
In	0	0	0	0	0	0	0	0	12:8:12	0	0
Out	0	0	0	0	0	0	0	0	12:8:16	0	0
HowLong	0	0	0	0	0	0	0	0	4.021	0	0
Times	126	6	46	23	17	9	1	1	47	3	0
AccumulatedTime	1436.9589999999994	12.020999999999999	167.30300000000005	40.096999999999994	224.00900000000001	10.015999999999998	2	4	122.463	436.023	0
In	12:8:16	0	0	0	0	0	0	0	0	0	0
Out	12:8:25	0	0	0	0	0	0	0	0	0	0
HowLong	9.013	0	0	0	0	0	0	0	0	0	0
Times	127	6	46	23	17	9	1	1	47	3	0
AccumulatedTime	1445.9719999999993	12.020999999999999	167.30300000000005	40.096999999999994	224.00900000000001	10.015999999999998	2	4	122.463	436.023	0
In	0	0	0	0	0	0	0	0	12:8:25	0	0
Out	0	0	0	0	0	0	0	0	12:8:26	0	0
HowLong	0	0	0	0	0	0	0	0	1	0	0
Times	127	6	46	23	17	9	1	1	48	3	0
AccumulatedTime	1445.9719999999993	12.020999999999999	167.30300000000005	40.096999999999994	224.00900000000001	10.015999999999998	2	4	123.463	436.023	0
In	12:8:26	0	0	0	0	0	0	0	0	0	0
Out	12:8:33	0	0	0	0	0	0	0	0	0	0
HowLong	7.001	0	0	0	0	0	0	0	0	0	0
Times	128	6	46	23	17	9	1	1	48	3	0
AccumulatedTime	1452.9729999999993	12.020999999999999	167.30300000000005	40.096999999999994	224.00900000000001	10.015999999999998	2	4	123.463	436.023	0
In	0	0	0	0	0	0	0	0	12:8:33	0	0
Out	0	0	0	0	0	0	0	0	12:8:34	0	0
HowLong	0	0	0	0	0	0	0	0	1.008	0	0
Times	128	6	46	23	17	9	1	1	49	3	0
AccumulatedTime	1452.9729999999993	12.020999999999999	167.30300000000005	40.096999999999994	224.00900000000001	10.015999999999998	2	4	124.47099999999999	436.023	0
In	12:8:34	0	0	0	0	0	0	0	0	0	0
Out	12:10:29	0	0	0	0	0	0	0	0	0	0
HowLong	114.402	0	0	0	0	0	0	0	0	0	0
Times	129	6	46	23	17	9	1	1	49	3	0
AccumulatedTime	1567.3749999999993	12.020999999999999	167.30300000000005	40.096999999999994	224.00900000000001	10.015999999999998	2	4	124.47099999999999	436.023	0
In	0	0	12:10:29	0	0	0	0	0	0	0	0
Out	0	0	12:10:30	0	0	0	0	0	0	0	0
HowLong	0	0	1	0	0	0	0	0	0	0	0
Times	129	6	47	23	17	9	1	1	49	3	0
AccumulatedTime	1567.3749999999993	12.020999999999999	168.30300000000005	40.096999999999994	224.00900000000001	10.015999999999998	2	4	124.47099999999999	436.023	0
In	0	0	0	0	12:10:30	0	0	0	0	0	0
Out	0	0	0	0	12:10:33	0	0	0	0	0	0
HowLong	0	0	0	0	3	0	0	0	0	0	0
Times	129	6	47	23	18	9	1	1	49	3	0
AccumulatedTime	1567.3749999999993	12.020999999999999	168.30300000000005	40.096999999999994	227.00900000000001	10.015999999999998	2	4	124.47099999999999	436.023	0
In	12:10:33	0	0	0	0	0	0	0	0	0	0
Out	12:10:35	0	0	0	0	0	0	0	0	0	0
HowLong	2	0	0	0	0	0	0	0	0	0	0
Times	130	6	47	23	18	9	1	1	49	3	0
AccumulatedTime	1569.3749999999993	12.020999999999999	168.30300000000005	40.096999999999994	227.00900000000001	10.015999999999998	2	4	124.47099999999999	436.023	0
In	0	0	12:10:35	0	0	0	0	0	0	0	0
Out	0	0	12:10:41	0	0	0	0	0	0	0	0
HowLong	0	0	6	0	0	0	0	0	0	0	0
Times	130	6	48	23	18	9	1	1	49	3	0
AccumulatedTime	1569.3749999999993	12.020999999999999	174.30300000000005	40.096999999999994	227.00900000000001	10.015999999999998	2	4	124.47099999999999	436.023	0
In	12:10:41	0	0	0	0	0	0	0	0	0	0
Out	12:13:6	0	0	0	0	0	0	0	0	0	0
HowLong	144.746	0	0	0	0	0	0	0	0	0	0
Times	131	6	48	23	18	9	1	1	49	3	0
AccumulatedTime	1714.1209999999994	12.020999999999999	174.30300000000005	40.096999999999994	227.00900000000001	10.015999999999998	2	4	124.47099999999999	436.023	0
In	0	0	0	0	0	0	12:13:6	0	0	0	0
Out	0	0	0	0	0	0	12:13:7	0	0	0	0
HowLong	0	0	0	0	0	0	1	0	0	0	0
Times	131	6	48	23	18	9	2	1	49	3	0
AccumulatedTime	1714.1209999999994	12.020999999999999	174.30300000000005	40.096999999999994	227.00900000000001	10.015999999999998	3	4	124.47099999999999	436.023	0
In	12:13:7	0	0	0	0	0	0	0	0	0	0
Out	12:13:14	0	0	0	0	0	0	0	0	0	0
HowLong	7.005	0	0	0	0	0	0	0	0	0	0
Times	132	6	48	23	18	9	2	1	49	3	0
AccumulatedTime	1721.1259999999995	12.020999999999999	174.30300000000005	40.096999999999994	227.00900000000001	10.015999999999998	3	4	124.47099999999999	436.023	0
In	0	0	0	0	0	0	0	0	12:13:14	0	0
Out	0	0	0	0	0	0	0	0	12:13:17	0	0
HowLong	0	0	0	0	0	0	0	0	3.034	0	0
Times	132	6	48	23	18	9	2	1	50	3	0
AccumulatedTime	1721.1259999999995	12.020999999999999	174.30300000000005	40.096999999999994	227.00900000000001	10.015999999999998	3	4	127.505	436.023	0
In	12:13:17	0	0	0	0	0	0	0	0	0	0
Out	12:13:19	0	0	0	0	0	0	0	0	0	0
HowLong	2.003	0	0	0	0	0	0	0	0	0	0
Times	133	6	48	23	18	9	2	1	50	3	0
AccumulatedTime	1723.1289999999995	12.020999999999999	174.30300000000005	40.096999999999994	227.00900000000001	10.015999999999998	3	4	127.505	436.023	0
In	0	0	0	0	0	0	0	0	12:13:19	0	0
Out	0	0	0	0	0	0	0	0	12:13:20	0	0
HowLong	0	0	0	0	0	0	0	0	1	0	0
Times	133	6	48	23	18	9	2	1	51	3	0
AccumulatedTime	1723.1289999999995	12.020999999999999	174.30300000000005	40.096999999999994	227.00900000000001	10.015999999999998	3	4	128.505	436.023	0
In	12:13:20	0	0	0	0	0	0	0	0	0	0
Out	12:13:22	0	0	0	0	0	0	0	0	0	0
HowLong	2	0	0	0	0	0	0	0	0	0	0
Times	134	6	48	23	18	9	2	1	51	3	0
AccumulatedTime	1725.1289999999995	12.020999999999999	174.30300000000005	40.096999999999994	227.00900000000001	10.015999999999998	3	4	128.505	436.023	0
In	0	0	0	0	0	0	0	0	12:13:22	0	0
Out	0	0	0	0	0	0	0	0	12:13:27	0	0
HowLong	0	0	0	0	0	0	0	0	5	0	0
Times	134	6	48	23	18	9	2	1	52	3	0
AccumulatedTime	1725.1289999999995	12.020999999999999	174.30300000000005	40.096999999999994	227.00900000000001	10.015999999999998	3	4	133.505	436.023	0
In	12:13:27	0	0	0	0	0	0	0	0	0	0
Out	12:13:35	0	0	0	0	0	0	0	0	0	0
HowLong	8.042	0	0	0	0	0	0	0	0	0	0
Times	135	6	48	23	18	9	2	1	52	3	0
AccumulatedTime	1733.1709999999994	12.020999999999999	174.30300000000005	40.096999999999994	227.00900000000001	10.015999999999998	3	4	133.505	436.023	0
In	0	0	12:13:35	0	0	0	0	0	0	0	0
Out	0	0	12:13:39	0	0	0	0	0	0	0	0
HowLong	0	0	4	0	0	0	0	0	0	0	0
Times	135	6	49	23	18	9	2	1	52	3	0
AccumulatedTime	1733.1709999999994	12.020999999999999	178.30300000000005	40.096999999999994	227.00900000000001	10.015999999999998	3	4	133.505	436.023	0
In	12:13:39	0	0	0	0	0	0	0	0	0	0
Out	12:13:41	0	0	0	0	0	0	0	0	0	0
HowLong	2.026	0	0	0	0	0	0	0	0	0	0
Times	136	6	49	23	18	9	2	1	52	3	0
AccumulatedTime	1735.1969999999994	12.020999999999999	178.30300000000005	40.096999999999994	227.00900000000001	10.015999999999998	3	4	133.505	436.023	0
In	0	0	12:13:41	0	0	0	0	0	0	0	0
Out	0	0	12:14:18	0	0	0	0	0	0	0	0
HowLong	0	0	37.179	0	0	0	0	0	0	0	0
Times	136	6	50	23	18	9	2	1	52	3	0
AccumulatedTime	1735.1969999999994	12.020999999999999	215.48200000000006	40.096999999999994	227.00900000000001	10.015999999999998	3	4	133.505	436.023	0
In	0	0	0	0	0	0	0	0	12:14:18	0	0
Out	0	0	0	0	0	0	0	0	12:14:19	0	0
HowLong	0	0	0	0	0	0	0	0	1	0	0
Times	136	6	50	23	18	9	2	1	53	3	0
AccumulatedTime	1735.1969999999994	12.020999999999999	215.48200000000006	40.096999999999994	227.00900000000001	10.015999999999998	3	4	134.505	436.023	0
In	12:14:19	0	0	0	0	0	0	0	0	0	0
Out	12:14:55	0	0	0	0	0	0	0	0	0	0
HowLong	36.122	0	0	0	0	0	0	0	0	0	0
Times	137	6	50	23	18	9	2	1	53	3	0
AccumulatedTime	1771.3189999999995	12.020999999999999	215.48200000000006	40.096999999999994	227.00900000000001	10.015999999999998	3	4	134.505	436.023	0
In	0	0	0	0	0	0	0	0	12:14:55	0	0
Out	0	0	0	0	0	0	0	0	12:14:56	0	0
HowLong	0	0	0	0	0	0	0	0	1	0	0
Times	137	6	50	23	18	9	2	1	54	3	0
AccumulatedTime	1771.3189999999995	12.020999999999999	215.48200000000006	40.096999999999994	227.00900000000001	10.015999999999998	3	4	135.505	436.023	0
In	12:14:56	0	0	0	0	0	0	0	0	0	0
Out	12:15:8	0	0	0	0	0	0	0	0	0	0
HowLong	12.006	0	0	0	0	0	0	0	0	0	0
Times	138	6	50	23	18	9	2	1	54	3	0
AccumulatedTime	1783.3249999999996	12.020999999999999	215.48200000000006	40.096999999999994	227.00900000000001	10.015999999999998	3	4	135.505	436.023	0
In	0	0	0	0	0	0	0	0	12:15:8	0	0
Out	0	0	0	0	0	0	0	0	12:15:23	0	0
HowLong	0	0	0	0	0	0	0	0	15.077	0	0
Times	138	6	50	23	18	9	2	1	55	3	0
AccumulatedTime	1783.3249999999996	12.020999999999999	215.48200000000006	40.096999999999994	227.00900000000001	10.015999999999998	3	4	150.582	436.023	0
In	12:15:23	0	0	0	0	0	0	0	0	0	0
Out	12:15:27	0	0	0	0	0	0	0	0	0	0
HowLong	4.04	0	0	0	0	0	0	0	0	0	0
Times	139	6	50	23	18	9	2	1	55	3	0
AccumulatedTime	1787.3649999999996	12.020999999999999	215.48200000000006	40.096999999999994	227.00900000000001	10.015999999999998	3	4	150.582	436.023	0
In	0	0	0	0	0	0	0	0	12:15:27	0	0
Out	0	0	0	0	0	0	0	0	12:16:23	0	0
HowLong	0	0	0	0	0	0	0	0	56.125	0	0
Times	139	6	50	23	18	9	2	1	56	3	0
AccumulatedTime	1787.3649999999996	12.020999999999999	215.48200000000006	40.096999999999994	227.00900000000001	10.015999999999998	3	4	206.707	436.023	0
In	0	12:16:23	0	0	0	0	0	0	0	0	0
Out	0	12:16:24	0	0	0	0	0	0	0	0	0
HowLong	0	1.003	0	0	0	0	0	0	0	0	0
Times	139	7	50	23	18	9	2	1	56	3	0
AccumulatedTime	1787.3649999999996	13.024	215.48200000000006	40.096999999999994	227.00900000000001	10.015999999999998	3	4	206.707	436.023	0
In	12:16:24	0	0	0	0	0	0	0	0	0	0
Out	12:17:20	0	0	0	0	0	0	0	0	0	0
HowLong	56.123	0	0	0	0	0	0	0	0	0	0
Times	140	7	50	23	18	9	2	1	56	3	0
AccumulatedTime	1843.4879999999996	13.024	215.48200000000006	40.096999999999994	227.00900000000001	10.015999999999998	3	4	206.707	436.023	0
In	0	0	12:17:20	0	0	0	0	0	0	0	0
Out	0	0	12:17:24	0	0	0	0	0	0	0	0
HowLong	0	0	4.025	0	0	0	0	0	0	0	0
Times	140	7	51	23	18	9	2	1	56	3	0
AccumulatedTime	1843.4879999999996	13.024	219.50700000000006	40.096999999999994	227.00900000000001	10.015999999999998	3	4	206.707	436.023	0
In	12:17:24	0	0	0	0	0	0	0	0	0	0
Out	12:21:3	0	0	0	0	0	0	0	0	0	0
HowLong	218.508	0	0	0	0	0	0	0	0	0	0
Times	141	7	51	23	18	9	2	1	56	3	0
AccumulatedTime	2061.9959999999996	13.024	219.50700000000006	40.096999999999994	227.00900000000001	10.015999999999998	3	4	206.707	436.023	0
In	0	12:21:3	0	0	0	0	0	0	0	0	0
Out	0	12:21:4	0	0	0	0	0	0	0	0	0
HowLong	0	1.006	0	0	0	0	0	0	0	0	0
Times	141	8	51	23	18	9	2	1	56	3	0
AccumulatedTime	2061.9959999999996	14.03	219.50700000000006	40.096999999999994	227.00900000000001	10.015999999999998	3	4	206.707	436.023	0
In	12:21:4	0	0	0	0	0	0	0	0	0	0
Out	12:21:8	0	0	0	0	0	0	0	0	0	0
HowLong	4.03	0	0	0	0	0	0	0	0	0	0
Times	142	8	51	23	18	9	2	1	56	3	0
AccumulatedTime	2066.026	14.03	219.50700000000006	40.096999999999994	227.00900000000001	10.015999999999998	3	4	206.707	436.023	0
In	0	0	0	0	12:21:8	0	0	0	0	0	0
Out	0	0	0	0	12:21:13	0	0	0	0	0	0
HowLong	0	0	0	0	5.041	0	0	0	0	0	0
Times	142	8	51	23	19	9	2	1	56	3	0
AccumulatedTime	2066.026	14.03	219.50700000000006	40.096999999999994	232.05	10.015999999999998	3	4	206.707	436.023	0
In	12:21:13	0	0	0	0	0	0	0	0	0	0
Out	12:21:19	0	0	0	0	0	0	0	0	0	0
HowLong	6.004	0	0	0	0	0	0	0	0	0	0
Times	143	8	51	23	19	9	2	1	56	3	0
AccumulatedTime	2072.0299999999997	14.03	219.50700000000006	40.096999999999994	232.05	10.015999999999998	3	4	206.707	436.023	0
In	0	0	0	0	12:21:19	0	0	0	0	0	0
Out	0	0	0	0	12:21:23	0	0	0	0	0	0
HowLong	0	0	0	0	4	0	0	0	0	0	0
Times	143	8	51	23	20	9	2	1	56	3	0
AccumulatedTime	2072.0299999999997	14.03	219.50700000000006	40.096999999999994	236.05	10.015999999999998	3	4	206.707	436.023	0
In	0	12:21:23	0	0	0	0	0	0	0	0	0
Out	0	12:21:24	0	0	0	0	0	0	0	0	0
HowLong	0	1	0	0	0	0	0	0	0	0	0
Times	143	9	51	23	20	9	2	1	56	3	0
AccumulatedTime	2072.0299999999997	15.03	219.50700000000006	40.096999999999994	236.05	10.015999999999998	3	4	206.707	436.023	0
In	0	0	12:21:24	0	0	0	0	0	0	0	0
Out	0	0	12:21:29	0	0	0	0	0	0	0	0
HowLong	0	0	5.042	0	0	0	0	0	0	0	0
Times	143	9	52	23	20	9	2	1	56	3	0
AccumulatedTime	2072.0299999999997	15.03	224.54900000000006	40.096999999999994	236.05	10.015999999999998	3	4	206.707	436.023	0
In	12:21:29	0	0	0	0	0	0	0	0	0	0
Out	12:21:35	0	0	0	0	0	0	0	0	0	0
HowLong	6	0	0	0	0	0	0	0	0	0	0
Times	144	9	52	23	20	9	2	1	56	3	0
AccumulatedTime	2078.0299999999997	15.03	224.54900000000006	40.096999999999994	236.05	10.015999999999998	3	4	206.707	436.023	0
In	0	0	0	0	12:21:35	0	0	0	0	0	0
Out	0	0	0	0	12:21:37	0	0	0	0	0	0
HowLong	0	0	0	0	2.026	0	0	0	0	0	0
Times	144	9	52	23	21	9	2	1	56	3	0
AccumulatedTime	2078.0299999999997	15.03	224.54900000000006	40.096999999999994	238.07600000000002	10.015999999999998	3	4	206.707	436.023	0
In	12:21:37	0	0	0	0	0	0	0	0	0	0
Out	12:26:10	0	0	0	0	0	0	0	0	0	0
HowLong	272.634	0	0	0	0	0	0	0	0	0	0
Times	145	9	52	23	21	9	2	1	56	3	0
AccumulatedTime	2350.6639999999998	15.03	224.54900000000006	40.096999999999994	238.07600000000002	10.015999999999998	3	4	206.707	436.023	0
In	0	0	0	0	0	0	0	0	12:26:10	0	0
Out	0	0	0	0	0	0	0	0	12:26:11	0	0
HowLong	0	0	0	0	0	0	0	0	1.001	0	0
Times	145	9	52	23	21	9	2	1	57	3	0
AccumulatedTime	2350.6639999999998	15.03	224.54900000000006	40.096999999999994	238.07600000000002	10.015999999999998	3	4	207.708	436.023	0
In	12:26:11	0	0	0	0	0	0	0	0	0	0
Out	12:26:12	0	0	0	0	0	0	0	0	0	0
HowLong	1.021	0	0	0	0	0	0	0	0	0	0
Times	146	9	52	23	21	9	2	1	57	3	0
AccumulatedTime	2351.685	15.03	224.54900000000006	40.096999999999994	238.07600000000002	10.015999999999998	3	4	207.708	436.023	0
In	0	0	0	0	0	0	0	0	12:26:12	0	0
Out	0	0	0	0	0	0	0	0	12:26:13	0	0
HowLong	0	0	0	0	0	0	0	0	1	0	0
Times	146	9	52	23	21	9	2	1	58	3	0
AccumulatedTime	2351.685	15.03	224.54900000000006	40.096999999999994	238.07600000000002	10.015999999999998	3	4	208.708	436.023	0
In	12:26:13	0	0	0	0	0	0	0	0	0	0
Out	12:26:16	0	0	0	0	0	0	0	0	0	0
HowLong	3.014	0	0	0	0	0	0	0	0	0	0
Times	147	9	52	23	21	9	2	1	58	3	0
AccumulatedTime	2354.699	15.03	224.54900000000006	40.096999999999994	238.07600000000002	10.015999999999998	3	4	208.708	436.023	0
In	0	0	0	0	0	0	0	0	12:26:16	0	0
Out	0	0	0	0	0	0	0	0	12:26:30	0	0
HowLong	0	0	0	0	0	0	0	0	14.049	0	0
Times	147	9	52	23	21	9	2	1	59	3	0
AccumulatedTime	2354.699	15.03	224.54900000000006	40.096999999999994	238.07600000000002	10.015999999999998	3	4	222.757	436.023	0
In	12:26:30	0	0	0	0	0	0	0	0	0	0
Out	12:26:31	0	0	0	0	0	0	0	0	0	0
HowLong	1.019	0	0	0	0	0	0	0	0	0	0
Times	148	9	52	23	21	9	2	1	59	3	0
AccumulatedTime	2355.718	15.03	224.54900000000006	40.096999999999994	238.07600000000002	10.015999999999998	3	4	222.757	436.023	0
In	0	0	0	0	0	0	0	12:26:31	0	0	0
Out	0	0	0	0	0	0	0	12:26:36	0	0	0
HowLong	0	0	0	0	0	0	0	5.015	0	0	0
Times	148	9	52	23	21	9	2	2	59	3	0
AccumulatedTime	2355.718	15.03	224.54900000000006	40.096999999999994	238.07600000000002	10.015999999999998	3	9.015	222.757	436.023	0
In	12:26:36	0	0	0	0	0	0	0	0	0	0
Out	12:26:37	0	0	0	0	0	0	0	0	0	0
HowLong	1.019	0	0	0	0	0	0	0	0	0	0
Times	149	9	52	23	21	9	2	2	59	3	0
AccumulatedTime	2356.7369999999996	15.03	224.54900000000006	40.096999999999994	238.07600000000002	10.015999999999998	3	9.015	222.757	436.023	0
In	0	0	0	0	0	0	0	0	12:26:37	0	0
Out	0	0	0	0	0	0	0	0	12:26:39	0	0
HowLong	0	0	0	0	0	0	0	0	2.019	0	0
Times	149	9	52	23	21	9	2	2	60	3	0
AccumulatedTime	2356.7369999999996	15.03	224.54900000000006	40.096999999999994	238.07600000000002	10.015999999999998	3	9.015	224.776	436.023	0
In	12:26:39	0	0	0	0	0	0	0	0	0	0
Out	12:27:14	0	0	0	0	0	0	0	0	0	0
HowLong	35.043	0	0	0	0	0	0	0	0	0	0
Times	150	9	52	23	21	9	2	2	60	3	0
AccumulatedTime	2391.7799999999997	15.03	224.54900000000006	40.096999999999994	238.07600000000002	10.015999999999998	3	9.015	224.776	436.023	0
In	0	0	12:27:14	0	0	0	0	0	0	0	0
Out	0	0	12:27:15	0	0	0	0	0	0	0	0
HowLong	0	0	1	0	0	0	0	0	0	0	0
Times	150	9	53	23	21	9	2	2	60	3	0
AccumulatedTime	2391.7799999999997	15.03	225.54900000000006	40.096999999999994	238.07600000000002	10.015999999999998	3	9.015	224.776	436.023	0
In	12:27:15	0	0	0	0	0	0	0	0	0	0
Out	12:27:53	0	0	0	0	0	0	0	0	0	0
HowLong	38.046	0	0	0	0	0	0	0	0	0	0
Times	151	9	53	23	21	9	2	2	60	3	0
AccumulatedTime	2429.8259999999996	15.03	225.54900000000006	40.096999999999994	238.07600000000002	10.015999999999998	3	9.015	224.776	436.023	0
In	0	0	12:27:53	0	0	0	0	0	0	0	0
Out	0	0	12:27:54	0	0	0	0	0	0	0	0
HowLong	0	0	1.001	0	0	0	0	0	0	0	0
Times	151	9	54	23	21	9	2	2	60	3	0
AccumulatedTime	2429.8259999999996	15.03	226.55000000000007	40.096999999999994	238.07600000000002	10.015999999999998	3	9.015	224.776	436.023	0
In	12:27:54	0	0	0	0	0	0	0	0	0	0
Out	12:28:2	0	0	0	0	0	0	0	0	0	0
HowLong	8.035	0	0	0	0	0	0	0	0	0	0
Times	152	9	54	23	21	9	2	2	60	3	0
AccumulatedTime	2437.8609999999994	15.03	226.55000000000007	40.096999999999994	238.07600000000002	10.015999999999998	3	9.015	224.776	436.023	0
In	0	0	12:28:2	0	0	0	0	0	0	0	0
Out	0	0	12:28:3	0	0	0	0	0	0	0	0
HowLong	0	0	1	0	0	0	0	0	0	0	0
Times	152	9	55	23	21	9	2	2	60	3	0
AccumulatedTime	2437.8609999999994	15.03	227.55000000000007	40.096999999999994	238.07600000000002	10.015999999999998	3	9.015	224.776	436.023	0
In	12:28:3	0	0	0	0	0	0	0	0	0	0
Out	12:28:4	0	0	0	0	0	0	0	0	0	0
HowLong	1	0	0	0	0	0	0	0	0	0	0
Times	153	9	55	23	21	9	2	2	60	3	0
AccumulatedTime	2438.8609999999994	15.03	227.55000000000007	40.096999999999994	238.07600000000002	10.015999999999998	3	9.015	224.776	436.023	0
In	0	0	12:28:4	0	0	0	0	0	0	0	0
Out	0	0	12:28:5	0	0	0	0	0	0	0	0
HowLong	0	0	1	0	0	0	0	0	0	0	0
Times	153	9	56	23	21	9	2	2	60	3	0
AccumulatedTime	2438.8609999999994	15.03	228.55000000000007	40.096999999999994	238.07600000000002	10.015999999999998	3	9.015	224.776	436.023	0
In	12:28:5	0	0	0	0	0	0	0	0	0	0
Out	12:28:6	0	0	0	0	0	0	0	0	0	0
HowLong	1	0	0	0	0	0	0	0	0	0	0
Times	154	9	56	23	21	9	2	2	60	3	0
AccumulatedTime	2439.8609999999994	15.03	228.55000000000007	40.096999999999994	238.07600000000002	10.015999999999998	3	9.015	224.776	436.023	0
In	0	0	12:28:6	0	0	0	0	0	0	0	0
Out	0	0	12:28:8	0	0	0	0	0	0	0	0
HowLong	0	0	2	0	0	0	0	0	0	0	0
Times	154	9	57	23	21	9	2	2	60	3	0
AccumulatedTime	2439.8609999999994	15.03	230.55000000000007	40.096999999999994	238.07600000000002	10.015999999999998	3	9.015	224.776	436.023	0
In	12:28:8	0	0	0	0	0	0	0	0	0	0
Out	12:28:10	0	0	0	0	0	0	0	0	0	0
HowLong	2	0	0	0	0	0	0	0	0	0	0
Times	155	9	57	23	21	9	2	2	60	3	0
AccumulatedTime	2441.8609999999994	15.03	230.55000000000007	40.096999999999994	238.07600000000002	10.015999999999998	3	9.015	224.776	436.023	0
In	0	0	12:28:10	0	0	0	0	0	0	0	0
Out	0	0	12:28:25	0	0	0	0	0	0	0	0
HowLong	0	0	15.068	0	0	0	0	0	0	0	0
Times	155	9	58	23	21	9	2	2	60	3	0
AccumulatedTime	2441.8609999999994	15.03	245.61800000000008	40.096999999999994	238.07600000000002	10.015999999999998	3	9.015	224.776	436.023	0
In	12:28:25	0	0	0	0	0	0	0	0	0	0
Out	12:28:26	0	0	0	0	0	0	0	0	0	0
HowLong	1.01	0	0	0	0	0	0	0	0	0	0
Times	156	9	58	23	21	9	2	2	60	3	0
AccumulatedTime	2442.8709999999996	15.03	245.61800000000008	40.096999999999994	238.07600000000002	10.015999999999998	3	9.015	224.776	436.023	0
In	0	0	12:28:26	0	0	0	0	0	0	0	0
Out	0	0	12:28:28	0	0	0	0	0	0	0	0
HowLong	0	0	2.001	0	0	0	0	0	0	0	0
Times	156	9	59	23	21	9	2	2	60	3	0
AccumulatedTime	2442.8709999999996	15.03	247.61900000000009	40.096999999999994	238.07600000000002	10.015999999999998	3	9.015	224.776	436.023	0
In	12:28:28	0	0	0	0	0	0	0	0	0	0
Out	12:28:29	0	0	0	0	0	0	0	0	0	0
HowLong	1.001	0	0	0	0	0	0	0	0	0	0
Times	157	9	59	23	21	9	2	2	60	3	0
AccumulatedTime	2443.872	15.03	247.61900000000009	40.096999999999994	238.07600000000002	10.015999999999998	3	9.015	224.776	436.023	0
In	0	0	12:28:29	0	0	0	0	0	0	0	0
Out	0	0	12:28:31	0	0	0	0	0	0	0	0
HowLong	0	0	2.001	0	0	0	0	0	0	0	0
Times	157	9	60	23	21	9	2	2	60	3	0
AccumulatedTime	2443.872	15.03	249.6200000000001	40.096999999999994	238.07600000000002	10.015999999999998	3	9.015	224.776	436.023	0
In	12:28:31	0	0	0	0	0	0	0	0	0	0
Out	12:28:34	0	0	0	0	0	0	0	0	0	0
HowLong	3	0	0	0	0	0	0	0	0	0	0
Times	158	9	60	23	21	9	2	2	60	3	0
AccumulatedTime	2446.872	15.03	249.6200000000001	40.096999999999994	238.07600000000002	10.015999999999998	3	9.015	224.776	436.023	0
In	0	0	12:28:34	0	0	0	0	0	0	0	0
Out	0	0	12:28:36	0	0	0	0	0	0	0	0
HowLong	0	0	2	0	0	0	0	0	0	0	0
Times	158	9	61	23	21	9	2	2	60	3	0
AccumulatedTime	2446.872	15.03	251.6200000000001	40.096999999999994	238.07600000000002	10.015999999999998	3	9.015	224.776	436.023	0
In	12:28:36	0	0	0	0	0	0	0	0	0	0
Out	12:28:37	0	0	0	0	0	0	0	0	0	0
HowLong	1	0	0	0	0	0	0	0	0	0	0
Times	159	9	61	23	21	9	2	2	60	3	0
AccumulatedTime	2447.872	15.03	251.6200000000001	40.096999999999994	238.07600000000002	10.015999999999998	3	9.015	224.776	436.023	0
In	0	0	12:28:37	0	0	0	0	0	0	0	0
Out	0	0	12:28:39	0	0	0	0	0	0	0	0
HowLong	0	0	2	0	0	0	0	0	0	0	0
Times	159	9	62	23	21	9	2	2	60	3	0
AccumulatedTime	2447.872	15.03	253.6200000000001	40.096999999999994	238.07600000000002	10.015999999999998	3	9.015	224.776	436.023	0
In	12:28:39	0	0	0	0	0	0	0	0	0	0
Out	12:28:44	0	0	0	0	0	0	0	0	0	0
HowLong	5.002	0	0	0	0	0	0	0	0	0	0
Times	160	9	62	23	21	9	2	2	60	3	0
AccumulatedTime	2452.874	15.03	253.6200000000001	40.096999999999994	238.07600000000002	10.015999999999998	3	9.015	224.776	436.023	0
In	0	0	12:28:44	0	0	0	0	0	0	0	0
Out	0	0	12:28:59	0	0	0	0	0	0	0	0
HowLong	0	0	15.082	0	0	0	0	0	0	0	0
Times	160	9	63	23	21	9	2	2	60	3	0
AccumulatedTime	2452.874	15.03	268.7020000000001	40.096999999999994	238.07600000000002	10.015999999999998	3	9.015	224.776	436.023	0
In	12:28:59	0	0	0	0	0	0	0	0	0	0
Out	12:29:6	0	0	0	0	0	0	0	0	0	0
HowLong	7	0	0	0	0	0	0	0	0	0	0
Times	161	9	63	23	21	9	2	2	60	3	0
AccumulatedTime	2459.874	15.03	268.7020000000001	40.096999999999994	238.07600000000002	10.015999999999998	3	9.015	224.776	436.023	0
In	0	0	12:29:6	0	0	0	0	0	0	0	0
Out	0	0	12:29:19	0	0	0	0	0	0	0	0
HowLong	0	0	13.08	0	0	0	0	0	0	0	0
Times	161	9	64	23	21	9	2	2	60	3	0
AccumulatedTime	2459.874	15.03	281.7820000000001	40.096999999999994	238.07600000000002	10.015999999999998	3	9.015	224.776	436.023	0
In	12:29:19	0	0	0	0	0	0	0	0	0	0
Out	12:29:21	0	0	0	0	0	0	0	0	0	0
HowLong	2	0	0	0	0	0	0	0	0	0	0
Times	162	9	64	23	21	9	2	2	60	3	0
AccumulatedTime	2461.874	15.03	281.7820000000001	40.096999999999994	238.07600000000002	10.015999999999998	3	9.015	224.776	436.023	0
In	0	0	12:29:21	0	0	0	0	0	0	0	0
Out	0	0	12:29:23	0	0	0	0	0	0	0	0
HowLong	0	0	2	0	0	0	0	0	0	0	0
Times	162	9	65	23	21	9	2	2	60	3	0
AccumulatedTime	2461.874	15.03	283.7820000000001	40.096999999999994	238.07600000000002	10.015999999999998	3	9.015	224.776	436.023	0
In	12:29:23	0	0	0	0	0	0	0	0	0	0
Out	12:29:25	0	0	0	0	0	0	0	0	0	0
HowLong	2	0	0	0	0	0	0	0	0	0	0
Times	163	9	65	23	21	9	2	2	60	3	0
AccumulatedTime	2463.874	15.03	283.7820000000001	40.096999999999994	238.07600000000002	10.015999999999998	3	9.015	224.776	436.023	0
In	0	0	0	0	0	0	0	0	12:29:25	0	0
Out	0	0	0	0	0	0	0	0	12:29:26	0	0
HowLong	0	0	0	0	0	0	0	0	1	0	0
Times	163	9	65	23	21	9	2	2	61	3	0
AccumulatedTime	2463.874	15.03	283.7820000000001	40.096999999999994	238.07600000000002	10.015999999999998	3	9.015	225.776	436.023	0
In	12:29:26	0	0	0	0	0	0	0	0	0	0
Out	12:29:27	0	0	0	0	0	0	0	0	0	0
HowLong	1	0	0	0	0	0	0	0	0	0	0
Times	164	9	65	23	21	9	2	2	61	3	0
AccumulatedTime	2464.874	15.03	283.7820000000001	40.096999999999994	238.07600000000002	10.015999999999998	3	9.015	225.776	436.023	0
In	0	0	0	12:29:27	0	0	0	0	0	0	0
Out	0	0	0	12:29:28	0	0	0	0	0	0	0
HowLong	0	0	0	1	0	0	0	0	0	0	0
Times	164	9	65	24	21	9	2	2	61	3	0
AccumulatedTime	2464.874	15.03	283.7820000000001	41.096999999999994	238.07600000000002	10.015999999999998	3	9.015	225.776	436.023	0
In	0	0	0	0	0	0	0	0	12:29:28	0	0
Out	0	0	0	0	0	0	0	0	12:29:29	0	0
HowLong	0	0	0	0	0	0	0	0	1	0	0
Times	164	9	65	24	21	9	2	2	62	3	0
AccumulatedTime	2464.874	15.03	283.7820000000001	41.096999999999994	238.07600000000002	10.015999999999998	3	9.015	226.776	436.023	0
In	0	0	0	12:29:29	0	0	0	0	0	0	0
Out	0	0	0	12:29:30	0	0	0	0	0	0	0
HowLong	0	0	0	1	0	0	0	0	0	0	0
Times	164	9	65	25	21	9	2	2	62	3	0
AccumulatedTime	2464.874	15.03	283.7820000000001	42.096999999999994	238.07600000000002	10.015999999999998	3	9.015	226.776	436.023	0
In	0	0	0	0	0	0	0	0	12:29:30	0	0
Out	0	0	0	0	0	0	0	0	12:29:31	0	0
HowLong	0	0	0	0	0	0	0	0	1	0	0
Times	164	9	65	25	21	9	2	2	63	3	0
AccumulatedTime	2464.874	15.03	283.7820000000001	42.096999999999994	238.07600000000002	10.015999999999998	3	9.015	227.776	436.023	0
In	0	0	0	12:29:31	0	0	0	0	0	0	0
Out	0	0	0	12:35:52	0	0	0	0	0	0	0
HowLong	0	0	0	380.426	0	0	0	0	0	0	0
Times	164	9	65	26	21	9	2	2	63	3	0
AccumulatedTime	2464.874	15.03	283.7820000000001	422.52299999999997	238.07600000000002	10.015999999999998	3	9.015	227.776	436.023	0
In	0	0	0	0	12:35:52	0	0	0	0	0	0
Out	0	0	0	0	12:35:53	0	0	0	0	0	0
HowLong	0	0	0	0	1.005	0	0	0	0	0	0
Times	164	9	65	26	22	9	2	2	63	3	0
AccumulatedTime	2464.874	15.03	283.7820000000001	422.52299999999997	239.08100000000002	10.015999999999998	3	9.015	227.776	436.023	0
In	12:35:53	0	0	0	0	0	0	0	0	0	0
Out	12:36:7	0	0	0	0	0	0	0	0	0	0
HowLong	14.02	0	0	0	0	0	0	0	0	0	0
Times	165	9	65	26	22	9	2	2	63	3	0
AccumulatedTime	2478.894	15.03	283.7820000000001	422.52299999999997	239.08100000000002	10.015999999999998	3	9.015	227.776	436.023	0
In	0	0	0	12:36:7	0	0	0	0	0	0	0
Out	0	0	0	12:36:8	0	0	0	0	0	0	0
HowLong	0	0	0	1	0	0	0	0	0	0	0
Times	165	9	65	27	22	9	2	2	63	3	0
AccumulatedTime	2478.894	15.03	283.7820000000001	423.52299999999997	239.08100000000002	10.015999999999998	3	9.015	227.776	436.023	0
In	12:36:8	0	0	0	0	0	0	0	0	0	0
Out	12:39:14	0	0	0	0	0	0	0	0	0	0
HowLong	186.323	0	0	0	0	0	0	0	0	0	0
Times	166	9	65	27	22	9	2	2	63	3	0
AccumulatedTime	2665.2169999999996	15.03	283.7820000000001	423.52299999999997	239.08100000000002	10.015999999999998	3	9.015	227.776	436.023	0
In	0	0	0	0	0	0	0	0	12:39:14	0	0
Out	0	0	0	0	0	0	0	0	12:39:22	0	0
HowLong	0	0	0	0	0	0	0	0	8.045	0	0
Times	166	9	65	27	22	9	2	2	64	3	0
AccumulatedTime	2665.2169999999996	15.03	283.7820000000001	423.52299999999997	239.08100000000002	10.015999999999998	3	9.015	235.821	436.023	0
In	12:39:22	0	0	0	0	0	0	0	0	0	0
Out	12:42:3	0	0	0	0	0	0	0	0	0	0
HowLong	160.488	0	0	0	0	0	0	0	0	0	0
Times	167	9	65	27	22	9	2	2	64	3	0
AccumulatedTime	2825.7049999999995	15.03	283.7820000000001	423.52299999999997	239.08100000000002	10.015999999999998	3	9.015	235.821	436.023	0
In	0	0	0	0	0	0	0	0	12:42:3	0	0
Out	0	0	0	0	0	0	0	0	12:42:5	0	0
HowLong	0	0	0	0	0	0	0	0	2	0	0
Times	167	9	65	27	22	9	2	2	65	3	0
AccumulatedTime	2825.7049999999995	15.03	283.7820000000001	423.52299999999997	239.08100000000002	10.015999999999998	3	9.015	237.821	436.023	0
In	12:42:5	0	0	0	0	0	0	0	0	0	0
Out	12:42:8	0	0	0	0	0	0	0	0	0	0
HowLong	3	0	0	0	0	0	0	0	0	0	0
Times	168	9	65	27	22	9	2	2	65	3	0
AccumulatedTime	2828.7049999999995	15.03	283.7820000000001	423.52299999999997	239.08100000000002	10.015999999999998	3	9.015	237.821	436.023	0
In	0	0	0	0	0	0	0	0	12:42:8	0	0
Out	0	0	0	0	0	0	0	0	12:42:9	0	0
HowLong	0	0	0	0	0	0	0	0	1	0	0
Times	168	9	65	27	22	9	2	2	66	3	0
AccumulatedTime	2828.7049999999995	15.03	283.7820000000001	423.52299999999997	239.08100000000002	10.015999999999998	3	9.015	238.821	436.023	0
In	12:42:9	0	0	0	0	0	0	0	0	0	0
Out	12:42:10	0	0	0	0	0	0	0	0	0	0
HowLong	1	0	0	0	0	0	0	0	0	0	0
Times	169	9	65	27	22	9	2	2	66	3	0
AccumulatedTime	2829.7049999999995	15.03	283.7820000000001	423.52299999999997	239.08100000000002	10.015999999999998	3	9.015	238.821	436.023	0
In	0	0	0	0	0	0	0	0	12:42:10	0	0
Out	0	0	0	0	0	0	0	0	12:42:14	0	0
HowLong	0	0	0	0	0	0	0	0	4	0	0
Times	169	9	65	27	22	9	2	2	67	3	0
AccumulatedTime	2829.7049999999995	15.03	283.7820000000001	423.52299999999997	239.08100000000002	10.015999999999998	3	9.015	242.821	436.023	0
In	12:42:14	0	0	0	0	0	0	0	0	0	0
Out	12:44:44	0	0	0	0	0	0	0	0	0	0
HowLong	150.411	0	0	0	0	0	0	0	0	0	0
Times	170	9	65	27	22	9	2	2	67	3	0
AccumulatedTime	2980.1159999999995	15.03	283.7820000000001	423.52299999999997	239.08100000000002	10.015999999999998	3	9.015	242.821	436.023	0
In	0	0	0	0	0	0	0	0	12:44:44	0	0
Out	0	0	0	0	0	0	0	0	12:44:45	0	0
HowLong	0	0	0	0	0	0	0	0	1.006	0	0
Times	170	9	65	27	22	9	2	2	68	3	0
AccumulatedTime	2980.1159999999995	15.03	283.7820000000001	423.52299999999997	239.08100000000002	10.015999999999998	3	9.015	243.827	436.023	0
In	12:44:45	0	0	0	0	0	0	0	0	0	0
Out	12:44:47	0	0	0	0	0	0	0	0	0	0
HowLong	2	0	0	0	0	0	0	0	0	0	0
Times	171	9	65	27	22	9	2	2	68	3	0
AccumulatedTime	2982.1159999999995	15.03	283.7820000000001	423.52299999999997	239.08100000000002	10.015999999999998	3	9.015	243.827	436.023	0
In	0	0	12:44:47	0	0	0	0	0	0	0	0
Out	0	0	12:45:7	0	0	0	0	0	0	0	0
HowLong	0	0	20.036	0	0	0	0	0	0	0	0
Times	171	9	66	27	22	9	2	2	68	3	0
AccumulatedTime	2982.1159999999995	15.03	303.8180000000001	423.52299999999997	239.08100000000002	10.015999999999998	3	9.015	243.827	436.023	0
In	0	0	0	0	12:45:7	0	0	0	0	0	0
Out	0	0	0	0	12:45:8	0	0	0	0	0	0
HowLong	0	0	0	0	1	0	0	0	0	0	0
Times	171	9	66	27	23	9	2	2	68	3	0
AccumulatedTime	2982.1159999999995	15.03	303.8180000000001	423.52299999999997	240.08100000000002	10.015999999999998	3	9.015	243.827	436.023	0
In	0	0	12:45:8	0	0	0	0	0	0	0	0
Out	0	0	12:45:31	0	0	0	0	0	0	0	0
HowLong	0	0	23.039	0	0	0	0	0	0	0	0
Times	171	9	67	27	23	9	2	2	68	3	0
AccumulatedTime	2982.1159999999995	15.03	326.8570000000001	423.52299999999997	240.08100000000002	10.015999999999998	3	9.015	243.827	436.023	0
In	0	0	0	0	12:45:31	0	0	0	0	0	0
Out	0	0	0	0	12:45:33	0	0	0	0	0	0
HowLong	0	0	0	0	2.007	0	0	0	0	0	0
Times	171	9	67	27	24	9	2	2	68	3	0
AccumulatedTime	2982.1159999999995	15.03	326.8570000000001	423.52299999999997	242.08800000000002	10.015999999999998	3	9.015	243.827	436.023	0
In	0	0	0	0	0	0	0	12:45:33	0	0	0
Out	0	0	0	0	0	0	0	12:45:39	0	0	0
HowLong	0	0	0	0	0	0	0	6.033	0	0	0
Times	171	9	67	27	24	9	2	3	68	3	0
AccumulatedTime	2982.1159999999995	15.03	326.8570000000001	423.52299999999997	242.08800000000002	10.015999999999998	3	15.048000000000002	243.827	436.023	0
In	0	0	0	0	12:45:39	0	0	0	0	0	0
Out	0	0	0	0	12:45:40	0	0	0	0	0	0
HowLong	0	0	0	0	1	0	0	0	0	0	0
Times	171	9	67	27	25	9	2	3	68	3	0
AccumulatedTime	2982.1159999999995	15.03	326.8570000000001	423.52299999999997	243.08800000000002	10.015999999999998	3	15.048000000000002	243.827	436.023	0
In	0	0	12:45:40	0	0	0	0	0	0	0	0
Out	0	0	12:46:51	0	0	0	0	0	0	0	0
HowLong	0	0	71.166	0	0	0	0	0	0	0	0
Times	171	9	68	27	25	9	2	3	68	3	0
AccumulatedTime	2982.1159999999995	15.03	398.0230000000001	423.52299999999997	243.08800000000002	10.015999999999998	3	15.048000000000002	243.827	436.023	0
In	12:46:51	0	0	0	0	0	0	0	0	0	0
Out	12:46:55	0	0	0	0	0	0	0	0	0	0
HowLong	4	0	0	0	0	0	0	0	0	0	0
Times	172	9	68	27	25	9	2	3	68	3	0
AccumulatedTime	2986.1159999999995	15.03	398.0230000000001	423.52299999999997	243.08800000000002	10.015999999999998	3	15.048000000000002	243.827	436.023	0
In	0	0	12:46:55	0	0	0	0	0	0	0	0
Out	0	0	12:46:56	0	0	0	0	0	0	0	0
HowLong	0	0	1.001	0	0	0	0	0	0	0	0
Times	172	9	69	27	25	9	2	3	68	3	0
AccumulatedTime	2986.1159999999995	15.03	399.02400000000006	423.52299999999997	243.08800000000002	10.015999999999998	3	15.048000000000002	243.827	436.023	0
In	12:46:56	0	0	0	0	0	0	0	0	0	0
Out	12:46:57	0	0	0	0	0	0	0	0	0	0
HowLong	1	0	0	0	0	0	0	0	0	0	0
Times	173	9	69	27	25	9	2	3	68	3	0
AccumulatedTime	2987.1159999999995	15.03	399.02400000000006	423.52299999999997	243.08800000000002	10.015999999999998	3	15.048000000000002	243.827	436.023	0
In	0	0	12:46:57	0	0	0	0	0	0	0	0
Out	0	0	12:47:32	0	0	0	0	0	0	0	0
HowLong	0	0	35.08	0	0	0	0	0	0	0	0
Times	173	9	70	27	25	9	2	3	68	3	0
AccumulatedTime	2987.1159999999995	15.03	434.10400000000004	423.52299999999997	243.08800000000002	10.015999999999998	3	15.048000000000002	243.827	436.023	0
In	12:47:32	0	0	0	0	0	0	0	0	0	0
Out	12:48:14	0	0	0	0	0	0	0	0	0	0
HowLong	42.043	0	0	0	0	0	0	0	0	0	0
Times	174	9	70	27	25	9	2	3	68	3	0
AccumulatedTime	3029.1589999999997	15.03	434.10400000000004	423.52299999999997	243.08800000000002	10.015999999999998	3	15.048000000000002	243.827	436.023	0
In	0	0	12:48:14	0	0	0	0	0	0	0	0
Out	0	0	12:48:26	0	0	0	0	0	0	0	0
HowLong	0	0	12.042	0	0	0	0	0	0	0	0
Times	174	9	71	27	25	9	2	3	68	3	0
AccumulatedTime	3029.1589999999997	15.03	446.146	423.52299999999997	243.08800000000002	10.015999999999998	3	15.048000000000002	243.827	436.023	0
In	12:48:26	0	0	0	0	0	0	0	0	0	0
Out	12:49:21	0	0	0	0	0	0	0	0	0	0
HowLong	54.204	0	0	0	0	0	0	0	0	0	0
Times	175	9	71	27	25	9	2	3	68	3	0
AccumulatedTime	3083.363	15.03	446.146	423.52299999999997	243.08800000000002	10.015999999999998	3	15.048000000000002	243.827	436.023	0
In	0	0	12:49:21	0	0	0	0	0	0	0	0
Out	0	0	12:49:30	0	0	0	0	0	0	0	0
HowLong	0	0	9.041	0	0	0	0	0	0	0	0
Times	175	9	72	27	25	9	2	3	68	3	0
AccumulatedTime	3083.363	15.03	455.187	423.52299999999997	243.08800000000002	10.015999999999998	3	15.048000000000002	243.827	436.023	0
In	12:49:30	0	0	0	0	0	0	0	0	0	0
Out	12:49:31	0	0	0	0	0	0	0	0	0	0
HowLong	1	0	0	0	0	0	0	0	0	0	0
Times	176	9	72	27	25	9	2	3	68	3	0
AccumulatedTime	3084.363	15.03	455.187	423.52299999999997	243.08800000000002	10.015999999999998	3	15.048000000000002	243.827	436.023	0
In	0	0	12:49:31	0	0	0	0	0	0	0	0
Out	0	0	12:49:32	0	0	0	0	0	0	0	0
HowLong	0	0	1.026	0	0	0	0	0	0	0	0
Times	176	9	73	27	25	9	2	3	68	3	0
AccumulatedTime	3084.363	15.03	456.213	423.52299999999997	243.08800000000002	10.015999999999998	3	15.048000000000002	243.827	436.023	0
In	12:49:32	0	0	0	0	0	0	0	0	0	0
Out	12:49:36	0	0	0	0	0	0	0	0	0	0
HowLong	4.014	0	0	0	0	0	0	0	0	0	0
Times	177	9	73	27	25	9	2	3	68	3	0
AccumulatedTime	3088.377	15.03	456.213	423.52299999999997	243.08800000000002	10.015999999999998	3	15.048000000000002	243.827	436.023	0
In	0	0	12:49:36	0	0	0	0	0	0	0	0
Out	0	0	12:49:43	0	0	0	0	0	0	0	0
HowLong	0	0	7.003	0	0	0	0	0	0	0	0
Times	177	9	74	27	25	9	2	3	68	3	0
AccumulatedTime	3088.377	15.03	463.216	423.52299999999997	243.08800000000002	10.015999999999998	3	15.048000000000002	243.827	436.023	0
In	12:49:43	0	0	0	0	0	0	0	0	0	0
Out	12:49:44	0	0	0	0	0	0	0	0	0	0
HowLong	1.002	0	0	0	0	0	0	0	0	0	0
Times	178	9	74	27	25	9	2	3	68	3	0
AccumulatedTime	3089.379	15.03	463.216	423.52299999999997	243.08800000000002	10.015999999999998	3	15.048000000000002	243.827	436.023	0
In	0	0	12:49:44	0	0	0	0	0	0	0	0
Out	0	0	12:50:50	0	0	0	0	0	0	0	0
HowLong	0	0	66.241	0	0	0	0	0	0	0	0
Times	178	9	75	27	25	9	2	3	68	3	0
AccumulatedTime	3089.379	15.03	529.457	423.52299999999997	243.08800000000002	10.015999999999998	3	15.048000000000002	243.827	436.023	0
In	12:50:50	0	0	0	0	0	0	0	0	0	0
Out	12:54:13	0	0	0	0	0	0	0	0	0	0
HowLong	202.827	0	0	0	0	0	0	0	0	0	0
Times	179	9	75	27	25	9	2	3	68	3	0
[truncated: 2,271 more rows]
