# Supplementary material for: The Virtual-Spine Platform—Acquiring, visualizing, and analyzing individual sitting behavior
Source: PLoS One. 2018 Jun 13;13(6):e0195670. doi: 10.1371/journal.pone.0195670 (PMC5999082; doi:10.1371/journal.pone.0195670)
Supplement: S1 Data of Validation Experiments — The data collected during the validation experiments of five subjects in CSV format discussed in 2.6 Validation Experiments. (ZIP) [file pone.0195670.s003.zip › Subject_5.csv]

BodyPositions	Normal	Upright	Slump	PokingChin	TwistLeft	TwistRight	RightOverLeft	LeftOverRight	ArmLeaning	ArmBackLeaning	NotOnTheChair	OutOfRange
In	0	0	0	0	10:30:11	0	0	0	0	0	0
Out	0	0	0	0	10:30:17	0	0	0	0	0	0
HowLong	0	0	0	0	6.002	0	0	0	0	0	0
Times	0	0	0	0	1	0	0	0	0	0	0
AccumulatedTime	0	0	0	0	6.002	0	0	0	0	0	0
In	0	10:30:17	0	0	0	0	0	0	0	0	0
Out	0	10:30:18	0	0	0	0	0	0	0	0	0
HowLong	0	1	0	0	0	0	0	0	0	0	0
Times	0	1	0	0	1	0	0	0	0	0	0
AccumulatedTime	0	1	0	0	6.002	0	0	0	0	0	0
In	0	0	0	0	10:30:18	0	0	0	0	0	0
Out	0	0	0	0	10:30:19	0	0	0	0	0	0
HowLong	0	0	0	0	1	0	0	0	0	0	0
Times	0	1	0	0	2	0	0	0	0	0	0
AccumulatedTime	0	1	0	0	7.002	0	0	0	0	0	0
In	0	10:30:19	0	0	0	0	0	0	0	0	0
Out	0	10:30:21	0	0	0	0	0	0	0	0	0
HowLong	0	2	0	0	0	0	0	0	0	0	0
Times	0	2	0	0	2	0	0	0	0	0	0
AccumulatedTime	0	3	0	0	7.002	0	0	0	0	0	0
In	0	0	0	0	10:30:21	0	0	0	0	0	0
Out	0	0	0	0	10:30:38	0	0	0	0	0	0
HowLong	0	0	0	0	17.078	0	0	0	0	0	0
Times	0	2	0	0	3	0	0	0	0	0	0
AccumulatedTime	0	3	0	0	24.08	0	0	0	0	0	0
In	0	10:30:38	0	0	0	0	0	0	0	0	0
Out	0	10:30:39	0	0	0	0	0	0	0	0	0
HowLong	0	1.002	0	0	0	0	0	0	0	0	0
Times	0	3	0	0	3	0	0	0	0	0	0
AccumulatedTime	0	4.002	0	0	24.08	0	0	0	0	0	0
In	0	0	0	0	10:30:39	0	0	0	0	0	0
Out	0	0	0	0	10:30:40	0	0	0	0	0	0
HowLong	0	0	0	0	1	0	0	0	0	0	0
Times	0	3	0	0	4	0	0	0	0	0	0
AccumulatedTime	0	4.002	0	0	25.08	0	0	0	0	0	0
In	0	10:30:40	0	0	0	0	0	0	0	0	0
Out	0	10:30:41	0	0	0	0	0	0	0	0	0
HowLong	0	1.001	0	0	0	0	0	0	0	0	0
Times	0	4	0	0	4	0	0	0	0	0	0
AccumulatedTime	0	5.003	0	0	25.08	0	0	0	0	0	0
In	0	0	0	0	10:30:41	0	0	0	0	0	0
Out	0	0	0	0	10:30:58	0	0	0	0	0	0
HowLong	0	0	0	0	17.082	0	0	0	0	0	0
Times	0	4	0	0	5	0	0	0	0	0	0
AccumulatedTime	0	5.003	0	0	42.162	0	0	0	0	0	0
In	10:30:58	0	0	0	0	0	0	0	0	0	0
Out	10:31:3	0	0	0	0	0	0	0	0	0	0
HowLong	5.007	0	0	0	0	0	0	0	0	0	0
Times	1	4	0	0	5	0	0	0	0	0	0
AccumulatedTime	5.007	5.003	0	0	42.162	0	0	0	0	0	0
In	0	0	0	0	10:31:3	0	0	0	0	0	0
Out	0	0	0	0	10:31:14	0	0	0	0	0	0
HowLong	0	0	0	0	11.077	0	0	0	0	0	0
Times	1	4	0	0	6	0	0	0	0	0	0
AccumulatedTime	5.007	5.003	0	0	53.239	0	0	0	0	0	0
In	10:31:14	0	0	0	0	0	0	0	0	0	0
Out	10:31:15	0	0	0	0	0	0	0	0	0	0
HowLong	1	0	0	0	0	0	0	0	0	0	0
Times	2	4	0	0	6	0	0	0	0	0	0
AccumulatedTime	6.007	5.003	0	0	53.239	0	0	0	0	0	0
In	0	0	0	0	10:31:15	0	0	0	0	0	0
Out	0	0	0	0	10:31:19	0	0	0	0	0	0
HowLong	0	0	0	0	4.037	0	0	0	0	0	0
Times	2	4	0	0	7	0	0	0	0	0	0
AccumulatedTime	6.007	5.003	0	0	57.275999999999996	0	0	0	0	0	0
In	10:31:19	0	0	0	0	0	0	0	0	0	0
Out	10:31:20	0	0	0	0	0	0	0	0	0	0
HowLong	1	0	0	0	0	0	0	0	0	0	0
Times	3	4	0	0	7	0	0	0	0	0	0
AccumulatedTime	7.007	5.003	0	0	57.275999999999996	0	0	0	0	0	0
In	0	0	0	0	10:31:20	0	0	0	0	0	0
Out	0	0	0	0	10:31:21	0	0	0	0	0	0
HowLong	0	0	0	0	1.001	0	0	0	0	0	0
Times	3	4	0	0	8	0	0	0	0	0	0
AccumulatedTime	7.007	5.003	0	0	58.276999999999994	0	0	0	0	0	0
In	10:31:21	0	0	0	0	0	0	0	0	0	0
Out	10:31:22	0	0	0	0	0	0	0	0	0	0
HowLong	1	0	0	0	0	0	0	0	0	0	0
Times	4	4	0	0	8	0	0	0	0	0	0
AccumulatedTime	8.007	5.003	0	0	58.276999999999994	0	0	0	0	0	0
In	0	0	0	0	10:31:22	0	0	0	0	0	0
Out	0	0	0	0	10:31:24	0	0	0	0	0	0
HowLong	0	0	0	0	2.011	0	0	0	0	0	0
Times	4	4	0	0	9	0	0	0	0	0	0
AccumulatedTime	8.007	5.003	0	0	60.288	0	0	0	0	0	0
In	10:31:24	0	0	0	0	0	0	0	0	0	0
Out	10:31:26	0	0	0	0	0	0	0	0	0	0
HowLong	2.029	0	0	0	0	0	0	0	0	0	0
Times	5	4	0	0	9	0	0	0	0	0	0
AccumulatedTime	10.036	5.003	0	0	60.288	0	0	0	0	0	0
In	0	0	0	0	10:31:26	0	0	0	0	0	0
Out	0	0	0	0	10:31:27	0	0	0	0	0	0
HowLong	0	0	0	0	1.001	0	0	0	0	0	0
Times	5	4	0	0	10	0	0	0	0	0	0
AccumulatedTime	10.036	5.003	0	0	61.288999999999994	0	0	0	0	0	0
In	10:31:27	0	0	0	0	0	0	0	0	0	0
Out	10:31:32	0	0	0	0	0	0	0	0	0	0
HowLong	5.003	0	0	0	0	0	0	0	0	0	0
Times	6	4	0	0	10	0	0	0	0	0	0
AccumulatedTime	15.039	5.003	0	0	61.288999999999994	0	0	0	0	0	0
In	0	0	0	0	10:31:32	0	0	0	0	0	0
Out	0	0	0	0	10:31:33	0	0	0	0	0	0
HowLong	0	0	0	0	1	0	0	0	0	0	0
Times	6	4	0	0	11	0	0	0	0	0	0
AccumulatedTime	15.039	5.003	0	0	62.288999999999994	0	0	0	0	0	0
In	10:31:33	0	0	0	0	0	0	0	0	0	0
Out	10:31:35	0	0	0	0	0	0	0	0	0	0
HowLong	2	0	0	0	0	0	0	0	0	0	0
Times	7	4	0	0	11	0	0	0	0	0	0
AccumulatedTime	17.039	5.003	0	0	62.288999999999994	0	0	0	0	0	0
In	0	0	0	0	10:31:35	0	0	0	0	0	0
Out	0	0	0	0	10:31:39	0	0	0	0	0	0
HowLong	0	0	0	0	4.002	0	0	0	0	0	0
Times	7	4	0	0	12	0	0	0	0	0	0
AccumulatedTime	17.039	5.003	0	0	66.291	0	0	0	0	0	0
In	10:31:39	0	0	0	0	0	0	0	0	0	0
Out	10:31:40	0	0	0	0	0	0	0	0	0	0
HowLong	1	0	0	0	0	0	0	0	0	0	0
Times	8	4	0	0	12	0	0	0	0	0	0
AccumulatedTime	18.039	5.003	0	0	66.291	0	0	0	0	0	0
In	0	0	0	0	10:31:40	0	0	0	0	0	0
Out	0	0	0	0	10:31:41	0	0	0	0	0	0
HowLong	0	0	0	0	1.006	0	0	0	0	0	0
Times	8	4	0	0	13	0	0	0	0	0	0
AccumulatedTime	18.039	5.003	0	0	67.297	0	0	0	0	0	0
In	10:31:41	0	0	0	0	0	0	0	0	0	0
Out	10:31:42	0	0	0	0	0	0	0	0	0	0
HowLong	1	0	0	0	0	0	0	0	0	0	0
Times	9	4	0	0	13	0	0	0	0	0	0
AccumulatedTime	19.039	5.003	0	0	67.297	0	0	0	0	0	0
In	0	0	0	0	10:31:42	0	0	0	0	0	0
Out	0	0	0	0	10:31:55	0	0	0	0	0	0
HowLong	0	0	0	0	13.033	0	0	0	0	0	0
Times	9	4	0	0	14	0	0	0	0	0	0
AccumulatedTime	19.039	5.003	0	0	80.33	0	0	0	0	0	0
In	10:31:55	0	0	0	0	0	0	0	0	0	0
Out	10:32:4	0	0	0	0	0	0	0	0	0	0
HowLong	9.038	0	0	0	0	0	0	0	0	0	0
Times	10	4	0	0	14	0	0	0	0	0	0
AccumulatedTime	28.077	5.003	0	0	80.33	0	0	0	0	0	0
In	0	0	0	0	10:32:4	0	0	0	0	0	0
Out	0	0	0	0	10:32:5	0	0	0	0	0	0
HowLong	0	0	0	0	1	0	0	0	0	0	0
Times	10	4	0	0	15	0	0	0	0	0	0
AccumulatedTime	28.077	5.003	0	0	81.33	0	0	0	0	0	0
In	10:32:5	0	0	0	0	0	0	0	0	0	0
Out	10:32:6	0	0	0	0	0	0	0	0	0	0
HowLong	1	0	0	0	0	0	0	0	0	0	0
Times	11	4	0	0	15	0	0	0	0	0	0
AccumulatedTime	29.077	5.003	0	0	81.33	0	0	0	0	0	0
In	0	0	0	0	10:32:6	0	0	0	0	0	0
Out	0	0	0	0	10:32:7	0	0	0	0	0	0
HowLong	0	0	0	0	1	0	0	0	0	0	0
Times	11	4	0	0	16	0	0	0	0	0	0
AccumulatedTime	29.077	5.003	0	0	82.33	0	0	0	0	0	0
In	10:32:7	0	0	0	0	0	0	0	0	0	0
Out	10:32:25	0	0	0	0	0	0	0	0	0	0
HowLong	17.002	0	0	0	0	0	0	0	0	0	0
Times	12	4	0	0	16	0	0	0	0	0	0
AccumulatedTime	46.079	5.003	0	0	82.33	0	0	0	0	0	0
In	0	0	0	0	10:32:25	0	0	0	0	0	0
Out	0	0	0	0	10:32:27	0	0	0	0	0	0
HowLong	0	0	0	0	2	0	0	0	0	0	0
Times	12	4	0	0	17	0	0	0	0	0	0
AccumulatedTime	46.079	5.003	0	0	84.33	0	0	0	0	0	0
In	10:32:27	0	0	0	0	0	0	0	0	0	0
Out	10:32:28	0	0	0	0	0	0	0	0	0	0
HowLong	1	0	0	0	0	0	0	0	0	0	0
Times	13	4	0	0	17	0	0	0	0	0	0
AccumulatedTime	47.079	5.003	0	0	84.33	0	0	0	0	0	0
In	0	0	0	0	10:32:28	0	0	0	0	0	0
Out	0	0	0	0	10:32:29	0	0	0	0	0	0
HowLong	0	0	0	0	1.001	0	0	0	0	0	0
Times	13	4	0	0	18	0	0	0	0	0	0
AccumulatedTime	47.079	5.003	0	0	85.331	0	0	0	0	0	0
In	10:32:29	0	0	0	0	0	0	0	0	0	0
Out	10:32:30	0	0	0	0	0	0	0	0	0	0
HowLong	1.008	0	0	0	0	0	0	0	0	0	0
Times	14	4	0	0	18	0	0	0	0	0	0
AccumulatedTime	48.087	5.003	0	0	85.331	0	0	0	0	0	0
In	0	0	0	0	10:32:30	0	0	0	0	0	0
Out	0	0	0	0	10:32:32	0	0	0	0	0	0
HowLong	0	0	0	0	2.018	0	0	0	0	0	0
Times	14	4	0	0	19	0	0	0	0	0	0
AccumulatedTime	48.087	5.003	0	0	87.349	0	0	0	0	0	0
In	10:32:32	0	0	0	0	0	0	0	0	0	0
Out	10:32:34	0	0	0	0	0	0	0	0	0	0
HowLong	2	0	0	0	0	0	0	0	0	0	0
Times	15	4	0	0	19	0	0	0	0	0	0
AccumulatedTime	50.087	5.003	0	0	87.349	0	0	0	0	0	0
In	0	0	0	0	10:32:34	0	0	0	0	0	0
Out	0	0	0	0	10:32:36	0	0	0	0	0	0
HowLong	0	0	0	0	2.01	0	0	0	0	0	0
Times	15	4	0	0	20	0	0	0	0	0	0
AccumulatedTime	50.087	5.003	0	0	89.35900000000001	0	0	0	0	0	0
In	10:32:36	0	0	0	0	0	0	0	0	0	0
Out	10:32:39	0	0	0	0	0	0	0	0	0	0
HowLong	3.004	0	0	0	0	0	0	0	0	0	0
Times	16	4	0	0	20	0	0	0	0	0	0
AccumulatedTime	53.091	5.003	0	0	89.35900000000001	0	0	0	0	0	0
In	0	0	0	0	10:32:39	0	0	0	0	0	0
Out	0	0	0	0	10:32:40	0	0	0	0	0	0
HowLong	0	0	0	0	1.027	0	0	0	0	0	0
Times	16	4	0	0	21	0	0	0	0	0	0
AccumulatedTime	53.091	5.003	0	0	90.38600000000001	0	0	0	0	0	0
In	10:32:40	0	0	0	0	0	0	0	0	0	0
Out	10:32:41	0	0	0	0	0	0	0	0	0	0
HowLong	1.012	0	0	0	0	0	0	0	0	0	0
Times	17	4	0	0	21	0	0	0	0	0	0
AccumulatedTime	54.103	5.003	0	0	90.38600000000001	0	0	0	0	0	0
In	0	0	0	0	10:32:41	0	0	0	0	0	0
Out	0	0	0	0	10:32:44	0	0	0	0	0	0
HowLong	0	0	0	0	3	0	0	0	0	0	0
Times	17	4	0	0	22	0	0	0	0	0	0
AccumulatedTime	54.103	5.003	0	0	93.38600000000001	0	0	0	0	0	0
In	10:32:44	0	0	0	0	0	0	0	0	0	0
Out	10:32:45	0	0	0	0	0	0	0	0	0	0
HowLong	1	0	0	0	0	0	0	0	0	0	0
Times	18	4	0	0	22	0	0	0	0	0	0
AccumulatedTime	55.103	5.003	0	0	93.38600000000001	0	0	0	0	0	0
In	0	0	0	0	10:32:45	0	0	0	0	0	0
Out	0	0	0	0	10:32:47	0	0	0	0	0	0
HowLong	0	0	0	0	2	0	0	0	0	0	0
Times	18	4	0	0	23	0	0	0	0	0	0
AccumulatedTime	55.103	5.003	0	0	95.38600000000001	0	0	0	0	0	0
In	10:32:47	0	0	0	0	0	0	0	0	0	0
Out	10:32:48	0	0	0	0	0	0	0	0	0	0
HowLong	1	0	0	0	0	0	0	0	0	0	0
Times	19	4	0	0	23	0	0	0	0	0	0
AccumulatedTime	56.103	5.003	0	0	95.38600000000001	0	0	0	0	0	0
In	0	0	0	0	10:32:48	0	0	0	0	0	0
Out	0	0	0	0	10:32:50	0	0	0	0	0	0
HowLong	0	0	0	0	2	0	0	0	0	0	0
Times	19	4	0	0	24	0	0	0	0	0	0
AccumulatedTime	56.103	5.003	0	0	97.38600000000001	0	0	0	0	0	0
In	10:32:50	0	0	0	0	0	0	0	0	0	0
Out	10:32:56	0	0	0	0	0	0	0	0	0	0
HowLong	6	0	0	0	0	0	0	0	0	0	0
Times	20	4	0	0	24	0	0	0	0	0	0
AccumulatedTime	62.103	5.003	0	0	97.38600000000001	0	0	0	0	0	0
In	0	0	0	0	10:32:56	0	0	0	0	0	0
Out	0	0	0	0	10:32:57	0	0	0	0	0	0
HowLong	0	0	0	0	1	0	0	0	0	0	0
Times	20	4	0	0	25	0	0	0	0	0	0
AccumulatedTime	62.103	5.003	0	0	98.38600000000001	0	0	0	0	0	0
In	10:32:57	0	0	0	0	0	0	0	0	0	0
Out	10:33:1	0	0	0	0	0	0	0	0	0	0
HowLong	4.045	0	0	0	0	0	0	0	0	0	0
Times	21	4	0	0	25	0	0	0	0	0	0
AccumulatedTime	66.148	5.003	0	0	98.38600000000001	0	0	0	0	0	0
In	0	0	0	0	10:33:1	0	0	0	0	0	0
Out	0	0	0	0	10:33:4	0	0	0	0	0	0
HowLong	0	0	0	0	3.026	0	0	0	0	0	0
Times	21	4	0	0	26	0	0	0	0	0	0
AccumulatedTime	66.148	5.003	0	0	101.412	0	0	0	0	0	0
In	10:33:4	0	0	0	0	0	0	0	0	0	0
Out	10:33:5	0	0	0	0	0	0	0	0	0	0
HowLong	1.001	0	0	0	0	0	0	0	0	0	0
Times	22	4	0	0	26	0	0	0	0	0	0
AccumulatedTime	67.149	5.003	0	0	101.412	0	0	0	0	0	0
In	0	0	0	0	10:33:5	0	0	0	0	0	0
Out	0	0	0	0	10:33:6	0	0	0	0	0	0
HowLong	0	0	0	0	1.01	0	0	0	0	0	0
Times	22	4	0	0	27	0	0	0	0	0	0
AccumulatedTime	67.149	5.003	0	0	102.42200000000001	0	0	0	0	0	0
In	10:33:6	0	0	0	0	0	0	0	0	0	0
Out	10:33:7	0	0	0	0	0	0	0	0	0	0
HowLong	1	0	0	0	0	0	0	0	0	0	0
Times	23	4	0	0	27	0	0	0	0	0	0
AccumulatedTime	68.149	5.003	0	0	102.42200000000001	0	0	0	0	0	0
In	0	0	0	0	10:33:7	0	0	0	0	0	0
Out	0	0	0	0	10:33:8	0	0	0	0	0	0
HowLong	0	0	0	0	1	0	0	0	0	0	0
Times	23	4	0	0	28	0	0	0	0	0	0
AccumulatedTime	68.149	5.003	0	0	103.42200000000001	0	0	0	0	0	0
In	10:33:8	0	0	0	0	0	0	0	0	0	0
Out	10:33:12	0	0	0	0	0	0	0	0	0	0
HowLong	4.001	0	0	0	0	0	0	0	0	0	0
Times	24	4	0	0	28	0	0	0	0	0	0
AccumulatedTime	72.15	5.003	0	0	103.42200000000001	0	0	0	0	0	0
In	0	0	0	0	10:33:12	0	0	0	0	0	0
Out	0	0	0	0	10:33:14	0	0	0	0	0	0
HowLong	0	0	0	0	2.029	0	0	0	0	0	0
Times	24	4	0	0	29	0	0	0	0	0	0
AccumulatedTime	72.15	5.003	0	0	105.45100000000001	0	0	0	0	0	0
In	10:33:14	0	0	0	0	0	0	0	0	0	0
Out	10:33:18	0	0	0	0	0	0	0	0	0	0
HowLong	4.012	0	0	0	0	0	0	0	0	0	0
Times	25	4	0	0	29	0	0	0	0	0	0
AccumulatedTime	76.162	5.003	0	0	105.45100000000001	0	0	0	0	0	0
In	0	0	0	0	10:33:18	0	0	0	0	0	0
Out	0	0	0	0	10:33:19	0	0	0	0	0	0
HowLong	0	0	0	0	1	0	0	0	0	0	0
Times	25	4	0	0	30	0	0	0	0	0	0
AccumulatedTime	76.162	5.003	0	0	106.45100000000001	0	0	0	0	0	0
In	10:33:19	0	0	0	0	0	0	0	0	0	0
Out	10:33:21	0	0	0	0	0	0	0	0	0	0
HowLong	2	0	0	0	0	0	0	0	0	0	0
Times	26	4	0	0	30	0	0	0	0	0	0
AccumulatedTime	78.162	5.003	0	0	106.45100000000001	0	0	0	0	0	0
In	0	0	0	0	10:33:21	0	0	0	0	0	0
Out	0	0	0	0	10:33:25	0	0	0	0	0	0
HowLong	0	0	0	0	4.002	0	0	0	0	0	0
Times	26	4	0	0	31	0	0	0	0	0	0
AccumulatedTime	78.162	5.003	0	0	110.453	0	0	0	0	0	0
In	10:33:25	0	0	0	0	0	0	0	0	0	0
Out	10:33:26	0	0	0	0	0	0	0	0	0	0
HowLong	1	0	0	0	0	0	0	0	0	0	0
Times	27	4	0	0	31	0	0	0	0	0	0
AccumulatedTime	79.162	5.003	0	0	110.453	0	0	0	0	0	0
In	0	0	0	0	10:33:26	0	0	0	0	0	0
Out	0	0	0	0	10:33:27	0	0	0	0	0	0
HowLong	0	0	0	0	1	0	0	0	0	0	0
Times	27	4	0	0	32	0	0	0	0	0	0
AccumulatedTime	79.162	5.003	0	0	111.453	0	0	0	0	0	0
In	10:33:27	0	0	0	0	0	0	0	0	0	0
Out	10:33:28	0	0	0	0	0	0	0	0	0	0
HowLong	1	0	0	0	0	0	0	0	0	0	0
Times	28	4	0	0	32	0	0	0	0	0	0
AccumulatedTime	80.162	5.003	0	0	111.453	0	0	0	0	0	0
In	0	0	0	0	10:33:28	0	0	0	0	0	0
Out	0	0	0	0	10:33:29	0	0	0	0	0	0
HowLong	0	0	0	0	1	0	0	0	0	0	0
Times	28	4	0	0	33	0	0	0	0	0	0
AccumulatedTime	80.162	5.003	0	0	112.453	0	0	0	0	0	0
In	10:33:29	0	0	0	0	0	0	0	0	0	0
Out	10:33:31	0	0	0	0	0	0	0	0	0	0
HowLong	2	0	0	0	0	0	0	0	0	0	0
Times	29	4	0	0	33	0	0	0	0	0	0
AccumulatedTime	82.162	5.003	0	0	112.453	0	0	0	0	0	0
In	0	0	0	0	10:33:31	0	0	0	0	0	0
Out	0	0	0	0	10:33:36	0	0	0	0	0	0
HowLong	0	0	0	0	5.038	0	0	0	0	0	0
Times	29	4	0	0	34	0	0	0	0	0	0
AccumulatedTime	82.162	5.003	0	0	117.491	0	0	0	0	0	0
In	10:33:36	0	0	0	0	0	0	0	0	0	0
Out	10:33:38	0	0	0	0	0	0	0	0	0	0
HowLong	2	0	0	0	0	0	0	0	0	0	0
Times	30	4	0	0	34	0	0	0	0	0	0
AccumulatedTime	84.162	5.003	0	0	117.491	0	0	0	0	0	0
In	0	0	0	0	10:33:38	0	0	0	0	0	0
Out	0	0	0	0	10:33:40	0	0	0	0	0	0
HowLong	0	0	0	0	2	0	0	0	0	0	0
Times	30	4	0	0	35	0	0	0	0	0	0
AccumulatedTime	84.162	5.003	0	0	119.491	0	0	0	0	0	0
In	10:33:40	0	0	0	0	0	0	0	0	0	0
Out	10:33:41	0	0	0	0	0	0	0	0	0	0
HowLong	1	0	0	0	0	0	0	0	0	0	0
Times	31	4	0	0	35	0	0	0	0	0	0
AccumulatedTime	85.162	5.003	0	0	119.491	0	0	0	0	0	0
In	0	0	0	0	10:33:41	0	0	0	0	0	0
Out	0	0	0	0	10:33:42	0	0	0	0	0	0
HowLong	0	0	0	0	1	0	0	0	0	0	0
Times	31	4	0	0	36	0	0	0	0	0	0
AccumulatedTime	85.162	5.003	0	0	120.491	0	0	0	0	0	0
In	10:33:42	0	0	0	0	0	0	0	0	0	0
Out	10:33:43	0	0	0	0	0	0	0	0	0	0
HowLong	1	0	0	0	0	0	0	0	0	0	0
Times	32	4	0	0	36	0	0	0	0	0	0
AccumulatedTime	86.162	5.003	0	0	120.491	0	0	0	0	0	0
In	0	0	0	0	10:33:43	0	0	0	0	0	0
Out	0	0	0	0	10:33:53	0	0	0	0	0	0
HowLong	0	0	0	0	10.043	0	0	0	0	0	0
Times	32	4	0	0	37	0	0	0	0	0	0
AccumulatedTime	86.162	5.003	0	0	130.534	0	0	0	0	0	0
In	10:33:53	0	0	0	0	0	0	0	0	0	0
Out	10:33:54	0	0	0	0	0	0	0	0	0	0
HowLong	1.008	0	0	0	0	0	0	0	0	0	0
Times	33	4	0	0	37	0	0	0	0	0	0
AccumulatedTime	87.17	5.003	0	0	130.534	0	0	0	0	0	0
In	0	0	0	0	10:33:54	0	0	0	0	0	0
Out	0	0	0	0	10:33:55	0	0	0	0	0	0
HowLong	0	0	0	0	1.02	0	0	0	0	0	0
Times	33	4	0	0	38	0	0	0	0	0	0
AccumulatedTime	87.17	5.003	0	0	131.554	0	0	0	0	0	0
In	10:33:55	0	0	0	0	0	0	0	0	0	0
Out	10:34:7	0	0	0	0	0	0	0	0	0	0
HowLong	12.042	0	0	0	0	0	0	0	0	0	0
Times	34	4	0	0	38	0	0	0	0	0	0
AccumulatedTime	99.212	5.003	0	0	131.554	0	0	0	0	0	0
In	0	0	0	0	10:34:7	0	0	0	0	0	0
Out	0	0	0	0	10:34:8	0	0	0	0	0	0
HowLong	0	0	0	0	1	0	0	0	0	0	0
Times	34	4	0	0	39	0	0	0	0	0	0
AccumulatedTime	99.212	5.003	0	0	132.554	0	0	0	0	0	0
In	10:34:8	0	0	0	0	0	0	0	0	0	0
Out	10:34:12	0	0	0	0	0	0	0	0	0	0
HowLong	4.014	0	0	0	0	0	0	0	0	0	0
Times	35	4	0	0	39	0	0	0	0	0	0
AccumulatedTime	103.226	5.003	0	0	132.554	0	0	0	0	0	0
In	0	0	0	0	10:34:12	0	0	0	0	0	0
Out	0	0	0	0	10:34:17	0	0	0	0	0	0
HowLong	0	0	0	0	5	0	0	0	0	0	0
Times	35	4	0	0	40	0	0	0	0	0	0
AccumulatedTime	103.226	5.003	0	0	137.554	0	0	0	0	0	0
In	10:34:17	0	0	0	0	0	0	0	0	0	0
Out	10:34:18	0	0	0	0	0	0	0	0	0	0
HowLong	1	0	0	0	0	0	0	0	0	0	0
Times	36	4	0	0	40	0	0	0	0	0	0
AccumulatedTime	104.226	5.003	0	0	137.554	0	0	0	0	0	0
In	0	0	0	0	10:34:18	0	0	0	0	0	0
Out	0	0	0	0	10:34:20	0	0	0	0	0	0
HowLong	0	0	0	0	2.023	0	0	0	0	0	0
Times	36	4	0	0	41	0	0	0	0	0	0
AccumulatedTime	104.226	5.003	0	0	139.577	0	0	0	0	0	0
In	10:34:20	0	0	0	0	0	0	0	0	0	0
Out	10:34:21	0	0	0	0	0	0	0	0	0	0
HowLong	1.005	0	0	0	0	0	0	0	0	0	0
Times	37	4	0	0	41	0	0	0	0	0	0
AccumulatedTime	105.231	5.003	0	0	139.577	0	0	0	0	0	0
In	0	0	0	0	10:34:21	0	0	0	0	0	0
Out	0	0	0	0	10:34:22	0	0	0	0	0	0
HowLong	0	0	0	0	1	0	0	0	0	0	0
Times	37	4	0	0	42	0	0	0	0	0	0
AccumulatedTime	105.231	5.003	0	0	140.577	0	0	0	0	0	0
In	10:34:22	0	0	0	0	0	0	0	0	0	0
Out	10:34:24	0	0	0	0	0	0	0	0	0	0
HowLong	2.01	0	0	0	0	0	0	0	0	0	0
Times	38	4	0	0	42	0	0	0	0	0	0
AccumulatedTime	107.241	5.003	0	0	140.577	0	0	0	0	0	0
In	0	0	0	0	10:34:24	0	0	0	0	0	0
Out	0	0	0	0	10:34:31	0	0	0	0	0	0
HowLong	0	0	0	0	7.002	0	0	0	0	0	0
Times	38	4	0	0	43	0	0	0	0	0	0
AccumulatedTime	107.241	5.003	0	0	147.579	0	0	0	0	0	0
In	10:34:31	0	0	0	0	0	0	0	0	0	0
Out	10:34:34	0	0	0	0	0	0	0	0	0	0
HowLong	3.029	0	0	0	0	0	0	0	0	0	0
Times	39	4	0	0	43	0	0	0	0	0	0
AccumulatedTime	110.27	5.003	0	0	147.579	0	0	0	0	0	0
In	0	0	0	0	10:34:34	0	0	0	0	0	0
Out	0	0	0	0	10:34:42	0	0	0	0	0	0
HowLong	0	0	0	0	8.053	0	0	0	0	0	0
Times	39	4	0	0	44	0	0	0	0	0	0
AccumulatedTime	110.27	5.003	0	0	155.632	0	0	0	0	0	0
In	10:34:42	0	0	0	0	0	0	0	0	0	0
Out	10:34:45	0	0	0	0	0	0	0	0	0	0
HowLong	3	0	0	0	0	0	0	0	0	0	0
Times	40	4	0	0	44	0	0	0	0	0	0
AccumulatedTime	113.27	5.003	0	0	155.632	0	0	0	0	0	0
In	0	0	0	0	10:34:45	0	0	0	0	0	0
Out	0	0	0	0	10:34:47	0	0	0	0	0	0
HowLong	0	0	0	0	2.001	0	0	0	0	0	0
Times	40	4	0	0	45	0	0	0	0	0	0
AccumulatedTime	113.27	5.003	0	0	157.633	0	0	0	0	0	0
In	10:34:47	0	0	0	0	0	0	0	0	0	0
Out	10:34:48	0	0	0	0	0	0	0	0	0	0
HowLong	1	0	0	0	0	0	0	0	0	0	0
Times	41	4	0	0	45	0	0	0	0	0	0
AccumulatedTime	114.27	5.003	0	0	157.633	0	0	0	0	0	0
In	0	0	0	0	10:34:48	0	0	0	0	0	0
Out	0	0	0	0	10:34:49	0	0	0	0	0	0
HowLong	0	0	0	0	1.02	0	0	0	0	0	0
Times	41	4	0	0	46	0	0	0	0	0	0
AccumulatedTime	114.27	5.003	0	0	158.65300000000002	0	0	0	0	0	0
In	10:34:49	0	0	0	0	0	0	0	0	0	0
Out	10:34:54	0	0	0	0	0	0	0	0	0	0
HowLong	5.023	0	0	0	0	0	0	0	0	0	0
Times	42	4	0	0	46	0	0	0	0	0	0
AccumulatedTime	119.29299999999999	5.003	0	0	158.65300000000002	0	0	0	0	0	0
In	0	0	0	0	10:34:54	0	0	0	0	0	0
Out	0	0	0	0	10:34:55	0	0	0	0	0	0
HowLong	0	0	0	0	1	0	0	0	0	0	0
Times	42	4	0	0	47	0	0	0	0	0	0
AccumulatedTime	119.29299999999999	5.003	0	0	159.65300000000002	0	0	0	0	0	0
In	10:34:55	0	0	0	0	0	0	0	0	0	0
Out	10:34:56	0	0	0	0	0	0	0	0	0	0
HowLong	1	0	0	0	0	0	0	0	0	0	0
Times	43	4	0	0	47	0	0	0	0	0	0
AccumulatedTime	120.29299999999999	5.003	0	0	159.65300000000002	0	0	0	0	0	0
In	0	0	0	0	10:34:56	0	0	0	0	0	0
Out	0	0	0	0	10:34:57	0	0	0	0	0	0
HowLong	0	0	0	0	1	0	0	0	0	0	0
Times	43	4	0	0	48	0	0	0	0	0	0
AccumulatedTime	120.29299999999999	5.003	0	0	160.65300000000002	0	0	0	0	0	0
In	10:34:57	0	0	0	0	0	0	0	0	0	0
Out	10:35:0	0	0	0	0	0	0	0	0	0	0
HowLong	3	0	0	0	0	0	0	0	0	0	0
Times	44	4	0	0	48	0	0	0	0	0	0
AccumulatedTime	123.29299999999999	5.003	0	0	160.65300000000002	0	0	0	0	0	0
In	0	0	0	0	10:35:0	0	0	0	0	0	0
Out	0	0	0	0	10:35:1	0	0	0	0	0	0
HowLong	0	0	0	0	1	0	0	0	0	0	0
Times	44	4	0	0	49	0	0	0	0	0	0
AccumulatedTime	123.29299999999999	5.003	0	0	161.65300000000002	0	0	0	0	0	0
In	10:35:1	0	0	0	0	0	0	0	0	0	0
Out	10:35:2	0	0	0	0	0	0	0	0	0	0
HowLong	1	0	0	0	0	0	0	0	0	0	0
Times	45	4	0	0	49	0	0	0	0	0	0
AccumulatedTime	124.29299999999999	5.003	0	0	161.65300000000002	0	0	0	0	0	0
In	0	0	0	0	0	0	0	10:35:2	0	0	0
Out	0	0	0	0	0	0	0	10:35:3	0	0	0
HowLong	0	0	0	0	0	0	0	1	0	0	0
Times	45	4	0	0	49	0	0	1	0	0	0
AccumulatedTime	124.29299999999999	5.003	0	0	161.65300000000002	0	0	1	0	0	0
In	0	0	0	0	10:35:3	0	0	0	0	0	0
Out	0	0	0	0	10:35:4	0	0	0	0	0	0
HowLong	0	0	0	0	1	0	0	0	0	0	0
Times	45	4	0	0	50	0	0	1	0	0	0
AccumulatedTime	124.29299999999999	5.003	0	0	162.65300000000002	0	0	1	0	0	0
In	0	0	0	0	0	0	0	10:35:4	0	0	0
Out	0	0	0	0	0	0	0	10:35:5	0	0	0
HowLong	0	0	0	0	0	0	0	1	0	0	0
Times	45	4	0	0	50	0	0	2	0	0	0
AccumulatedTime	124.29299999999999	5.003	0	0	162.65300000000002	0	0	2	0	0	0
In	0	0	10:35:5	0	0	0	0	0	0	0	0
Out	0	0	10:35:6	0	0	0	0	0	0	0	0
HowLong	0	0	1	0	0	0	0	0	0	0	0
Times	45	4	1	0	50	0	0	2	0	0	0
AccumulatedTime	124.29299999999999	5.003	1	0	162.65300000000002	0	0	2	0	0	0
In	10:35:6	0	0	0	0	0	0	0	0	0	0
Out	10:35:7	0	0	0	0	0	0	0	0	0	0
HowLong	1	0	0	0	0	0	0	0	0	0	0
Times	46	4	1	0	50	0	0	2	0	0	0
AccumulatedTime	125.29299999999999	5.003	1	0	162.65300000000002	0	0	2	0	0	0
In	0	0	0	0	0	0	0	10:35:7	0	0	0
Out	0	0	0	0	0	0	0	10:35:9	0	0	0
HowLong	0	0	0	0	0	0	0	2	0	0	0
Times	46	4	1	0	50	0	0	3	0	0	0
AccumulatedTime	125.29299999999999	5.003	1	0	162.65300000000002	0	0	4	0	0	0
In	0	0	0	0	10:35:9	0	0	0	0	0	0
Out	0	0	0	0	10:35:10	0	0	0	0	0	0
HowLong	0	0	0	0	1	0	0	0	0	0	0
Times	46	4	1	0	51	0	0	3	0	0	0
AccumulatedTime	125.29299999999999	5.003	1	0	163.65300000000002	0	0	4	0	0	0
In	0	0	0	0	0	0	0	10:35:10	0	0	0
Out	0	0	0	0	0	0	0	10:35:11	0	0	0
HowLong	0	0	0	0	0	0	0	1	0	0	0
Times	46	4	1	0	51	0	0	4	0	0	0
AccumulatedTime	125.29299999999999	5.003	1	0	163.65300000000002	0	0	5	0	0	0
In	0	0	0	0	10:35:11	0	0	0	0	0	0
Out	0	0	0	0	10:35:14	0	0	0	0	0	0
HowLong	0	0	0	0	3	0	0	0	0	0	0
Times	46	4	1	0	52	0	0	4	0	0	0
AccumulatedTime	125.29299999999999	5.003	1	0	166.65300000000002	0	0	5	0	0	0
In	10:35:14	0	0	0	0	0	0	0	0	0	0
Out	10:35:15	0	0	0	0	0	0	0	0	0	0
HowLong	1.027	0	0	0	0	0	0	0	0	0	0
Times	47	4	1	0	52	0	0	4	0	0	0
AccumulatedTime	126.32	5.003	1	0	166.65300000000002	0	0	5	0	0	0
In	0	0	0	0	0	0	0	10:35:15	0	0	0
Out	0	0	0	0	0	0	0	10:35:18	0	0	0
HowLong	0	0	0	0	0	0	0	3.012	0	0	0
Times	47	4	1	0	52	0	0	5	0	0	0
AccumulatedTime	126.32	5.003	1	0	166.65300000000002	0	0	8.012	0	0	0
In	0	0	0	0	10:35:18	0	0	0	0	0	0
Out	0	0	0	0	10:35:20	0	0	0	0	0	0
HowLong	0	0	0	0	2	0	0	0	0	0	0
Times	47	4	1	0	53	0	0	5	0	0	0
AccumulatedTime	126.32	5.003	1	0	168.65300000000002	0	0	8.012	0	0	0
In	0	0	0	0	0	0	0	10:35:20	0	0	0
Out	0	0	0	0	0	0	0	10:35:21	0	0	0
HowLong	0	0	0	0	0	0	0	1	0	0	0
Times	47	4	1	0	53	0	0	6	0	0	0
AccumulatedTime	126.32	5.003	1	0	168.65300000000002	0	0	9.012	0	0	0
In	0	0	0	0	10:35:21	0	0	0	0	0	0
Out	0	0	0	0	10:35:22	0	0	0	0	0	0
HowLong	0	0	0	0	1	0	0	0	0	0	0
Times	47	4	1	0	54	0	0	6	0	0	0
AccumulatedTime	126.32	5.003	1	0	169.65300000000002	0	0	9.012	0	0	0
In	10:35:22	0	0	0	0	0	0	0	0	0	0
Out	10:35:23	0	0	0	0	0	0	0	0	0	0
HowLong	1	0	0	0	0	0	0	0	0	0	0
Times	48	4	1	0	54	0	0	6	0	0	0
AccumulatedTime	127.32	5.003	1	0	169.65300000000002	0	0	9.012	0	0	0
In	0	0	0	0	10:35:23	0	0	0	0	0	0
Out	0	0	0	0	10:35:25	0	0	0	0	0	0
HowLong	0	0	0	0	2	0	0	0	0	0	0
Times	48	4	1	0	55	0	0	6	0	0	0
AccumulatedTime	127.32	5.003	1	0	171.65300000000002	0	0	9.012	0	0	0
In	0	0	0	0	0	0	0	10:35:25	0	0	0
Out	0	0	0	0	0	0	0	10:35:26	0	0	0
HowLong	0	0	0	0	0	0	0	1	0	0	0
Times	48	4	1	0	55	0	0	7	0	0	0
AccumulatedTime	127.32	5.003	1	0	171.65300000000002	0	0	10.012	0	0	0
In	0	0	0	0	10:35:26	0	0	0	0	0	0
Out	0	0	0	0	10:35:28	0	0	0	0	0	0
HowLong	0	0	0	0	2	0	0	0	0	0	0
Times	48	4	1	0	56	0	0	7	0	0	0
AccumulatedTime	127.32	5.003	1	0	173.65300000000002	0	0	10.012	0	0	0
In	10:35:28	0	0	0	0	0	0	0	0	0	0
Out	10:35:29	0	0	0	0	0	0	0	0	0	0
HowLong	1	0	0	0	0	0	0	0	0	0	0
Times	49	4	1	0	56	0	0	7	0	0	0
AccumulatedTime	128.32	5.003	1	0	173.65300000000002	0	0	10.012	0	0	0
In	0	0	0	0	0	0	0	10:35:29	0	0	0
Out	0	0	0	0	0	0	0	10:35:31	0	0	0
HowLong	0	0	0	0	0	0	0	2	0	0	0
Times	49	4	1	0	56	0	0	8	0	0	0
AccumulatedTime	128.32	5.003	1	0	173.65300000000002	0	0	12.012	0	0	0
In	10:35:31	0	0	0	0	0	0	0	0	0	0
Out	10:35:32	0	0	0	0	0	0	0	0	0	0
HowLong	1	0	0	0	0	0	0	0	0	0	0
Times	50	4	1	0	56	0	0	8	0	0	0
AccumulatedTime	129.32	5.003	1	0	173.65300000000002	0	0	12.012	0	0	0
In	0	0	0	0	0	0	0	10:35:32	0	0	0
Out	0	0	0	0	0	0	0	10:35:34	0	0	0
HowLong	0	0	0	0	0	0	0	2	0	0	0
Times	50	4	1	0	56	0	0	9	0	0	0
AccumulatedTime	129.32	5.003	1	0	173.65300000000002	0	0	14.012	0	0	0
In	0	0	0	0	10:35:34	0	0	0	0	0	0
Out	0	0	0	0	10:35:40	0	0	0	0	0	0
HowLong	0	0	0	0	6.023	0	0	0	0	0	0
Times	50	4	1	0	57	0	0	9	0	0	0
AccumulatedTime	129.32	5.003	1	0	179.67600000000002	0	0	14.012	0	0	0
In	0	0	0	0	0	0	0	10:35:40	0	0	0
Out	0	0	0	0	0	0	0	10:35:41	0	0	0
HowLong	0	0	0	0	0	0	0	1.016	0	0	0
Times	50	4	1	0	57	0	0	10	0	0	0
AccumulatedTime	129.32	5.003	1	0	179.67600000000002	0	0	15.028	0	0	0
In	0	0	0	0	10:35:41	0	0	0	0	0	0
Out	0	0	0	0	10:36:0	0	0	0	0	0	0
HowLong	0	0	0	0	19.043	0	0	0	0	0	0
Times	50	4	1	0	58	0	0	10	0	0	0
AccumulatedTime	129.32	5.003	1	0	198.71900000000002	0	0	15.028	0	0	0
In	0	0	0	0	0	0	0	10:36:0	0	0	0
Out	0	0	0	0	0	0	0	10:36:4	0	0	0
HowLong	0	0	0	0	0	0	0	4	0	0	0
Times	50	4	1	0	58	0	0	11	0	0	0
AccumulatedTime	129.32	5.003	1	0	198.71900000000002	0	0	19.028	0	0	0
In	0	0	0	0	10:36:4	0	0	0	0	0	0
Out	0	0	0	0	10:36:6	0	0	0	0	0	0
HowLong	0	0	0	0	2	0	0	0	0	0	0
Times	50	4	1	0	59	0	0	11	0	0	0
AccumulatedTime	129.32	5.003	1	0	200.71900000000002	0	0	19.028	0	0	0
In	0	0	0	0	0	0	0	10:36:6	0	0	0
Out	0	0	0	0	0	0	0	10:36:7	0	0	0
HowLong	0	0	0	0	0	0	0	1.002	0	0	0
Times	50	4	1	0	59	0	0	12	0	0	0
AccumulatedTime	129.32	5.003	1	0	200.71900000000002	0	0	20.029999999999998	0	0	0
In	0	0	0	0	10:36:7	0	0	0	0	0	0
Out	0	0	0	0	10:36:8	0	0	0	0	0	0
HowLong	0	0	0	0	1.005	0	0	0	0	0	0
Times	50	4	1	0	60	0	0	12	0	0	0
AccumulatedTime	129.32	5.003	1	0	201.72400000000002	0	0	20.029999999999998	0	0	0
In	0	0	0	0	0	0	0	10:36:8	0	0	0
Out	0	0	0	0	0	0	0	10:36:11	0	0	0
HowLong	0	0	0	0	0	0	0	3.031	0	0	0
Times	50	4	1	0	60	0	0	13	0	0	0
AccumulatedTime	129.32	5.003	1	0	201.72400000000002	0	0	23.060999999999996	0	0	0
In	0	0	0	0	10:36:11	0	0	0	0	0	0
Out	0	0	0	0	10:36:12	0	0	0	0	0	0
HowLong	0	0	0	0	1	0	0	0	0	0	0
Times	50	4	1	0	61	0	0	13	0	0	0
AccumulatedTime	129.32	5.003	1	0	202.72400000000002	0	0	23.060999999999996	0	0	0
In	0	0	0	0	0	0	0	10:36:12	0	0	0
Out	0	0	0	0	0	0	0	10:36:18	0	0	0
HowLong	0	0	0	0	0	0	0	6.013	0	0	0
Times	50	4	1	0	61	0	0	14	0	0	0
AccumulatedTime	129.32	5.003	1	0	202.72400000000002	0	0	29.073999999999998	0	0	0
In	0	0	0	0	10:36:18	0	0	0	0	0	0
Out	0	0	0	0	10:36:19	0	0	0	0	0	0
HowLong	0	0	0	0	1.019	0	0	0	0	0	0
Times	50	4	1	0	62	0	0	14	0	0	0
AccumulatedTime	129.32	5.003	1	0	203.74300000000002	0	0	29.073999999999998	0	0	0
In	0	0	0	0	0	0	0	10:36:19	0	0	0
Out	0	0	0	0	0	0	0	10:36:41	0	0	0
HowLong	0	0	0	0	0	0	0	22.134	0	0	0
Times	50	4	1	0	62	0	0	15	0	0	0
AccumulatedTime	129.32	5.003	1	0	203.74300000000002	0	0	51.208	0	0	0
In	0	0	0	0	10:36:41	0	0	0	0	0	0
Out	0	0	0	0	10:36:43	0	0	0	0	0	0
HowLong	0	0	0	0	2.001	0	0	0	0	0	0
Times	50	4	1	0	63	0	0	15	0	0	0
AccumulatedTime	129.32	5.003	1	0	205.74400000000003	0	0	51.208	0	0	0
In	0	0	0	0	0	0	0	10:36:43	0	0	0
Out	0	0	0	0	0	0	0	10:38:2	0	0	0
HowLong	0	0	0	0	0	0	0	78.344	0	0	0
Times	50	4	1	0	63	0	0	16	0	0	0
AccumulatedTime	129.32	5.003	1	0	205.74400000000003	0	0	129.552	0	0	0
In	10:38:2	0	0	0	0	0	0	0	0	0	0
Out	10:38:3	0	0	0	0	0	0	0	0	0	0
HowLong	1	0	0	0	0	0	0	0	0	0	0
Times	51	4	1	0	63	0	0	16	0	0	0
AccumulatedTime	130.32	5.003	1	0	205.74400000000003	0	0	129.552	0	0	0
In	0	0	0	0	0	0	0	10:38:3	0	0	0
Out	0	0	0	0	0	0	0	10:38:29	0	0	0
HowLong	0	0	0	0	0	0	0	26.111	0	0	0
Times	51	4	1	0	63	0	0	17	0	0	0
AccumulatedTime	130.32	5.003	1	0	205.74400000000003	0	0	155.66299999999998	0	0	0
In	0	0	0	0	10:38:29	0	0	0	0	0	0
Out	0	0	0	0	10:38:30	0	0	0	0	0	0
HowLong	0	0	0	0	1	0	0	0	0	0	0
Times	51	4	1	0	64	0	0	17	0	0	0
AccumulatedTime	130.32	5.003	1	0	206.74400000000003	0	0	155.66299999999998	0	0	0
In	0	0	0	0	0	0	0	10:38:30	0	0	0
Out	0	0	0	0	0	0	0	10:38:48	0	0	0
HowLong	0	0	0	0	0	0	0	18.029	0	0	0
Times	51	4	1	0	64	0	0	18	0	0	0
AccumulatedTime	130.32	5.003	1	0	206.74400000000003	0	0	173.69199999999998	0	0	0
In	0	0	0	0	10:38:48	0	0	0	0	0	0
Out	0	0	0	0	10:38:49	0	0	0	0	0	0
HowLong	0	0	0	0	1.009	0	0	0	0	0	0
Times	51	4	1	0	65	0	0	18	0	0	0
AccumulatedTime	130.32	5.003	1	0	207.75300000000001	0	0	173.69199999999998	0	0	0
In	0	0	0	0	0	0	0	10:38:49	0	0	0
Out	0	0	0	0	0	0	0	10:39:4	0	0	0
HowLong	0	0	0	0	0	0	0	15.047	0	0	0
Times	51	4	1	0	65	0	0	19	0	0	0
AccumulatedTime	130.32	5.003	1	0	207.75300000000001	0	0	188.73899999999998	0	0	0
In	0	0	0	0	10:39:4	0	0	0	0	0	0
Out	0	0	0	0	10:39:5	0	0	0	0	0	0
HowLong	0	0	0	0	1	0	0	0	0	0	0
Times	51	4	1	0	66	0	0	19	0	0	0
AccumulatedTime	130.32	5.003	1	0	208.75300000000001	0	0	188.73899999999998	0	0	0
In	0	0	0	0	0	0	0	10:39:5	0	0	0
Out	0	0	0	0	0	0	0	10:39:6	0	0	0
HowLong	0	0	0	0	0	0	0	1	0	0	0
Times	51	4	1	0	66	0	0	20	0	0	0
AccumulatedTime	130.32	5.003	1	0	208.75300000000001	0	0	189.73899999999998	0	0	0
In	0	0	0	0	10:39:6	0	0	0	0	0	0
Out	0	0	0	0	10:39:9	0	0	0	0	0	0
HowLong	0	0	0	0	3.038	0	0	0	0	0	0
Times	51	4	1	0	67	0	0	20	0	0	0
AccumulatedTime	130.32	5.003	1	0	211.79100000000003	0	0	189.73899999999998	0	0	0
In	0	0	0	0	0	0	0	10:39:9	0	0	0
Out	0	0	0	0	0	0	0	10:39:40	0	0	0
HowLong	0	0	0	0	0	0	0	31.088	0	0	0
Times	51	4	1	0	67	0	0	21	0	0	0
AccumulatedTime	130.32	5.003	1	0	211.79100000000003	0	0	220.82699999999997	0	0	0
In	10:39:40	0	0	0	0	0	0	0	0	0	0
Out	10:39:47	0	0	0	0	0	0	0	0	0	0
HowLong	7.038	0	0	0	0	0	0	0	0	0	0
Times	52	4	1	0	67	0	0	21	0	0	0
AccumulatedTime	137.358	5.003	1	0	211.79100000000003	0	0	220.82699999999997	0	0	0
In	0	0	0	0	0	0	0	10:39:47	0	0	0
Out	0	0	0	0	0	0	0	10:39:48	0	0	0
HowLong	0	0	0	0	0	0	0	1	0	0	0
Times	52	4	1	0	67	0	0	22	0	0	0
AccumulatedTime	137.358	5.003	1	0	211.79100000000003	0	0	221.82699999999997	0	0	0
In	10:39:48	0	0	0	0	0	0	0	0	0	0
Out	10:39:49	0	0	0	0	0	0	0	0	0	0
HowLong	1.007	0	0	0	0	0	0	0	0	0	0
Times	53	4	1	0	67	0	0	22	0	0	0
AccumulatedTime	138.365	5.003	1	0	211.79100000000003	0	0	221.82699999999997	0	0	0
In	0	0	0	0	0	0	0	10:39:49	0	0	0
Out	0	0	0	0	0	0	0	10:41:11	0	0	0
HowLong	0	0	0	0	0	0	0	82.363	0	0	0
Times	53	4	1	0	67	0	0	23	0	0	0
AccumulatedTime	138.365	5.003	1	0	211.79100000000003	0	0	304.18999999999994	0	0	0
In	10:41:11	0	0	0	0	0	0	0	0	0	0
Out	10:41:15	0	0	0	0	0	0	0	0	0	0
HowLong	4	0	0	0	0	0	0	0	0	0	0
Times	54	4	1	0	67	0	0	23	0	0	0
AccumulatedTime	142.365	5.003	1	0	211.79100000000003	0	0	304.18999999999994	0	0	0
In	0	0	0	0	0	0	0	10:41:15	0	0	0
Out	0	0	0	0	0	0	0	10:41:42	0	0	0
HowLong	0	0	0	0	0	0	0	26.084	0	0	0
Times	54	4	1	0	67	0	0	24	0	0	0
AccumulatedTime	142.365	5.003	1	0	211.79100000000003	0	0	330.27399999999994	0	0	0
In	0	0	0	10:41:42	0	0	0	0	0	0	0
Out	0	0	0	10:41:43	0	0	0	0	0	0	0
HowLong	0	0	0	1	0	0	0	0	0	0	0
Times	54	4	1	1	67	0	0	24	0	0	0
AccumulatedTime	142.365	5.003	1	1	211.79100000000003	0	0	330.27399999999994	0	0	0
In	10:41:43	0	0	0	0	0	0	0	0	0	0
Out	10:41:48	0	0	0	0	0	0	0	0	0	0
HowLong	5	0	0	0	0	0	0	0	0	0	0
Times	55	4	1	1	67	0	0	24	0	0	0
AccumulatedTime	147.365	5.003	1	1	211.79100000000003	0	0	330.27399999999994	0	0	0
In	0	0	0	0	0	0	0	10:41:48	0	0	0
Out	0	0	0	0	0	0	0	10:41:49	0	0	0
HowLong	0	0	0	0	0	0	0	1	0	0	0
Times	55	4	1	1	67	0	0	25	0	0	0
AccumulatedTime	147.365	5.003	1	1	211.79100000000003	0	0	331.27399999999994	0	0	0
In	10:41:49	0	0	0	0	0	0	0	0	0	0
Out	10:42:13	0	0	0	0	0	0	0	0	0	0
HowLong	24.13	0	0	0	0	0	0	0	0	0	0
Times	56	4	1	1	67	0	0	25	0	0	0
AccumulatedTime	171.495	5.003	1	1	211.79100000000003	0	0	331.27399999999994	0	0	0
In	0	0	0	0	0	0	0	10:42:13	0	0	0
Out	0	0	0	0	0	0	0	10:42:14	0	0	0
HowLong	0	0	0	0	0	0	0	1	0	0	0
Times	56	4	1	1	67	0	0	26	0	0	0
AccumulatedTime	171.495	5.003	1	1	211.79100000000003	0	0	332.27399999999994	0	0	0
In	10:42:14	0	0	0	0	0	0	0	0	0	0
Out	10:42:17	0	0	0	0	0	0	0	0	0	0
HowLong	3.034	0	0	0	0	0	0	0	0	0	0
Times	57	4	1	1	67	0	0	26	0	0	0
AccumulatedTime	174.529	5.003	1	1	211.79100000000003	0	0	332.27399999999994	0	0	0
In	0	0	0	0	0	0	0	10:42:17	0	0	0
Out	0	0	0	0	0	0	0	10:42:18	0	0	0
HowLong	0	0	0	0	0	0	0	1	0	0	0
Times	57	4	1	1	67	0	0	27	0	0	0
AccumulatedTime	174.529	5.003	1	1	211.79100000000003	0	0	333.27399999999994	0	0	0
In	10:42:18	0	0	0	0	0	0	0	0	0	0
Out	10:43:31	0	0	0	0	0	0	0	0	0	0
HowLong	73.162	0	0	0	0	0	0	0	0	0	0
Times	58	4	1	1	67	0	0	27	0	0	0
AccumulatedTime	247.691	5.003	1	1	211.79100000000003	0	0	333.27399999999994	0	0	0
In	0	0	0	0	0	0	0	10:43:31	0	0	0
Out	0	0	0	0	0	0	0	10:45:59	0	0	0
HowLong	0	0	0	0	0	0	0	148.622	0	0	0
Times	58	4	1	1	67	0	0	28	0	0	0
AccumulatedTime	247.691	5.003	1	1	211.79100000000003	0	0	481.89599999999996	0	0	0
In	0	0	0	10:45:59	0	0	0	0	0	0	0
Out	0	0	0	10:46:0	0	0	0	0	0	0	0
HowLong	0	0	0	1	0	0	0	0	0	0	0
Times	58	4	1	2	67	0	0	28	0	0	0
AccumulatedTime	247.691	5.003	1	2	211.79100000000003	0	0	481.89599999999996	0	0	0
In	0	0	0	0	0	0	0	10:46:0	0	0	0
Out	0	0	0	0	0	0	0	10:47:30	0	0	0
HowLong	0	0	0	0	0	0	0	89.246	0	0	0
Times	58	4	1	2	67	0	0	29	0	0	0
AccumulatedTime	247.691	5.003	1	2	211.79100000000003	0	0	571.1419999999999	0	0	0
In	10:47:30	0	0	0	0	0	0	0	0	0	0
Out	10:47:31	0	0	0	0	0	0	0	0	0	0
HowLong	1	0	0	0	0	0	0	0	0	0	0
Times	59	4	1	2	67	0	0	29	0	0	0
AccumulatedTime	248.691	5.003	1	2	211.79100000000003	0	0	571.1419999999999	0	0	0
In	0	0	0	0	0	0	0	10:47:31	0	0	0
Out	0	0	0	0	0	0	0	10:47:33	0	0	0
HowLong	0	0	0	0	0	0	0	2	0	0	0
Times	59	4	1	2	67	0	0	30	0	0	0
AccumulatedTime	248.691	5.003	1	2	211.79100000000003	0	0	573.1419999999999	0	0	0
In	10:47:33	0	0	0	0	0	0	0	0	0	0
Out	10:47:34	0	0	0	0	0	0	0	0	0	0
HowLong	1	0	0	0	0	0	0	0	0	0	0
Times	60	4	1	2	67	0	0	30	0	0	0
AccumulatedTime	249.691	5.003	1	2	211.79100000000003	0	0	573.1419999999999	0	0	0
In	0	10:47:34	0	0	0	0	0	0	0	0	0
Out	0	10:47:35	0	0	0	0	0	0	0	0	0
HowLong	0	1.001	0	0	0	0	0	0	0	0	0
Times	60	5	1	2	67	0	0	30	0	0	0
AccumulatedTime	249.691	6.004	1	2	211.79100000000003	0	0	573.1419999999999	0	0	0
In	0	0	0	0	0	0	0	10:47:35	0	0	0
Out	0	0	0	0	0	0	0	10:47:38	0	0	0
HowLong	0	0	0	0	0	0	0	3	0	0	0
Times	60	5	1	2	67	0	0	31	0	0	0
AccumulatedTime	249.691	6.004	1	2	211.79100000000003	0	0	576.1419999999999	0	0	0
In	0	0	10:47:38	0	0	0	0	0	0	0	0
Out	0	0	10:48:11	0	0	0	0	0	0	0	0
HowLong	0	0	33.042	0	0	0	0	0	0	0	0
Times	60	5	2	2	67	0	0	31	0	0	0
AccumulatedTime	249.691	6.004	34.042	2	211.79100000000003	0	0	576.1419999999999	0	0	0
In	10:48:11	0	0	0	0	0	0	0	0	0	0
Out	10:48:12	0	0	0	0	0	0	0	0	0	0
HowLong	1	0	0	0	0	0	0	0	0	0	0
Times	61	5	2	2	67	0	0	31	0	0	0
AccumulatedTime	250.691	6.004	34.042	2	211.79100000000003	0	0	576.1419999999999	0	0	0
In	0	0	10:48:12	0	0	0	0	0	0	0	0
Out	0	0	10:48:13	0	0	0	0	0	0	0	0
HowLong	0	0	1.003	0	0	0	0	0	0	0	0
Times	61	5	3	2	67	0	0	31	0	0	0
AccumulatedTime	250.691	6.004	35.045	2	211.79100000000003	0	0	576.1419999999999	0	0	0
In	0	0	0	0	0	0	0	10:48:13	0	0	0
Out	0	0	0	0	0	0	0	10:48:14	0	0	0
HowLong	0	0	0	0	0	0	0	1	0	0	0
Times	61	5	3	2	67	0	0	32	0	0	0
AccumulatedTime	250.691	6.004	35.045	2	211.79100000000003	0	0	577.1419999999999	0	0	0
In	0	0	10:48:14	0	0	0	0	0	0	0	0
Out	0	0	10:48:15	0	0	0	0	0	0	0	0
HowLong	0	0	1.001	0	0	0	0	0	0	0	0
Times	61	5	4	2	67	0	0	32	0	0	0
AccumulatedTime	250.691	6.004	36.046	2	211.79100000000003	0	0	577.1419999999999	0	0	0
In	10:48:15	0	0	0	0	0	0	0	0	0	0
Out	10:48:16	0	0	0	0	0	0	0	0	0	0
HowLong	1.023	0	0	0	0	0	0	0	0	0	0
Times	62	5	4	2	67	0	0	32	0	0	0
AccumulatedTime	251.714	6.004	36.046	2	211.79100000000003	0	0	577.1419999999999	0	0	0
In	0	0	10:48:16	0	0	0	0	0	0	0	0
Out	0	0	10:48:22	0	0	0	0	0	0	0	0
HowLong	0	0	6.015	0	0	0	0	0	0	0	0
Times	62	5	5	2	67	0	0	32	0	0	0
AccumulatedTime	251.714	6.004	42.061	2	211.79100000000003	0	0	577.1419999999999	0	0	0
In	10:48:22	0	0	0	0	0	0	0	0	0	0
Out	10:48:23	0	0	0	0	0	0	0	0	0	0
HowLong	1.025	0	0	0	0	0	0	0	0	0	0
Times	63	5	5	2	67	0	0	32	0	0	0
AccumulatedTime	252.739	6.004	42.061	2	211.79100000000003	0	0	577.1419999999999	0	0	0
In	0	0	10:48:23	0	0	0	0	0	0	0	0
Out	0	0	10:48:24	0	0	0	0	0	0	0	0
HowLong	0	0	1.002	0	0	0	0	0	0	0	0
Times	63	5	6	2	67	0	0	32	0	0	0
AccumulatedTime	252.739	6.004	43.063	2	211.79100000000003	0	0	577.1419999999999	0	0	0
In	0	0	0	0	0	0	0	10:48:24	0	0	0
Out	0	0	0	0	0	0	0	10:48:25	0	0	0
HowLong	0	0	0	0	0	0	0	1	0	0	0
Times	63	5	6	2	67	0	0	33	0	0	0
AccumulatedTime	252.739	6.004	43.063	2	211.79100000000003	0	0	578.1419999999999	0	0	0
In	0	0	10:48:25	0	0	0	0	0	0	0	0
Out	0	0	10:48:27	0	0	0	0	0	0	0	0
HowLong	0	0	2.012	0	0	0	0	0	0	0	0
Times	63	5	7	2	67	0	0	33	0	0	0
AccumulatedTime	252.739	6.004	45.075	2	211.79100000000003	0	0	578.1419999999999	0	0	0
In	0	0	0	0	0	0	0	10:48:27	0	0	0
Out	0	0	0	0	0	0	0	10:48:30	0	0	0
HowLong	0	0	0	0	0	0	0	3.001	0	0	0
Times	63	5	7	2	67	0	0	34	0	0	0
AccumulatedTime	252.739	6.004	45.075	2	211.79100000000003	0	0	581.1429999999999	0	0	0
In	0	0	10:48:30	0	0	0	0	0	0	0	0
Out	0	0	10:48:36	0	0	0	0	0	0	0	0
HowLong	0	0	6.04	0	0	0	0	0	0	0	0
Times	63	5	8	2	67	0	0	34	0	0	0
AccumulatedTime	252.739	6.004	51.115	2	211.79100000000003	0	0	581.1429999999999	0	0	0
In	0	0	0	0	0	0	0	10:48:36	0	0	0
Out	0	0	0	0	0	0	0	10:48:39	0	0	0
HowLong	0	0	0	0	0	0	0	3.001	0	0	0
Times	63	5	8	2	67	0	0	35	0	0	0
AccumulatedTime	252.739	6.004	51.115	2	211.79100000000003	0	0	584.1439999999999	0	0	0
In	0	0	10:48:39	0	0	0	0	0	0	0	0
Out	0	0	10:48:40	0	0	0	0	0	0	0	0
HowLong	0	0	1.001	0	0	0	0	0	0	0	0
Times	63	5	9	2	67	0	0	35	0	0	0
AccumulatedTime	252.739	6.004	52.116	2	211.79100000000003	0	0	584.1439999999999	0	0	0
In	0	0	0	0	0	0	0	10:48:40	0	0	0
Out	0	0	0	0	0	0	0	10:48:42	0	0	0
HowLong	0	0	0	0	0	0	0	2.001	0	0	0
Times	63	5	9	2	67	0	0	36	0	0	0
AccumulatedTime	252.739	6.004	52.116	2	211.79100000000003	0	0	586.1449999999999	0	0	0
In	0	0	10:48:42	0	0	0	0	0	0	0	0
Out	0	0	10:49:34	0	0	0	0	0	0	0	0
HowLong	0	0	52.204	0	0	0	0	0	0	0	0
Times	63	5	10	2	67	0	0	36	0	0	0
AccumulatedTime	252.739	6.004	104.32	2	211.79100000000003	0	0	586.1449999999999	0	0	0
In	10:49:34	0	0	0	0	0	0	0	0	0	0
Out	10:49:37	0	0	0	0	0	0	0	0	0	0
HowLong	3	0	0	0	0	0	0	0	0	0	0
Times	64	5	10	2	67	0	0	36	0	0	0
AccumulatedTime	255.739	6.004	104.32	2	211.79100000000003	0	0	586.1449999999999	0	0	0
In	0	0	0	0	10:49:37	0	0	0	0	0	0
Out	0	0	0	0	10:49:38	0	0	0	0	0	0
HowLong	0	0	0	0	1	0	0	0	0	0	0
Times	64	5	10	2	68	0	0	36	0	0	0
AccumulatedTime	255.739	6.004	104.32	2	212.79100000000003	0	0	586.1449999999999	0	0	0
In	0	0	0	0	0	0	0	10:49:38	0	0	0
Out	0	0	0	0	0	0	0	10:53:33	0	0	0
HowLong	0	0	0	0	0	0	0	234.992	0	0	0
Times	64	5	10	2	68	0	0	37	0	0	0
AccumulatedTime	255.739	6.004	104.32	2	212.79100000000003	0	0	821.1369999999998	0	0	0
In	10:53:33	0	0	0	0	0	0	0	0	0	0
Out	10:53:34	0	0	0	0	0	0	0	0	0	0
HowLong	1	0	0	0	0	0	0	0	0	0	0
Times	65	5	10	2	68	0	0	37	0	0	0
AccumulatedTime	256.73900000000003	6.004	104.32	2	212.79100000000003	0	0	821.1369999999998	0	0	0
In	0	0	0	0	0	0	0	10:53:34	0	0	0
Out	0	0	0	0	0	0	0	10:53:35	0	0	0
HowLong	0	0	0	0	0	0	0	1	0	0	0
Times	65	5	10	2	68	0	0	38	0	0	0
AccumulatedTime	256.73900000000003	6.004	104.32	2	212.79100000000003	0	0	822.1369999999998	0	0	0
In	10:53:35	0	0	0	0	0	0	0	0	0	0
Out	10:53:36	0	0	0	0	0	0	0	0	0	0
HowLong	1	0	0	0	0	0	0	0	0	0	0
Times	66	5	10	2	68	0	0	38	0	0	0
AccumulatedTime	257.73900000000003	6.004	104.32	2	212.79100000000003	0	0	822.1369999999998	0	0	0
In	0	0	0	0	10:53:36	0	0	0	0	0	0
Out	0	0	0	0	10:53:37	0	0	0	0	0	0
HowLong	0	0	0	0	1	0	0	0	0	0	0
Times	66	5	10	2	69	0	0	38	0	0	0
AccumulatedTime	257.73900000000003	6.004	104.32	2	213.79100000000003	0	0	822.1369999999998	0	0	0
In	0	0	0	0	0	0	0	10:53:37	0	0	0
Out	0	0	0	0	0	0	0	10:54:35	0	0	0
HowLong	0	0	0	0	0	0	0	58.206	0	0	0
Times	66	5	10	2	69	0	0	39	0	0	0
AccumulatedTime	257.73900000000003	6.004	104.32	2	213.79100000000003	0	0	880.3429999999998	0	0	0
In	0	0	0	0	10:54:35	0	0	0	0	0	0
Out	0	0	0	0	10:54:39	0	0	0	0	0	0
HowLong	0	0	0	0	4.027	0	0	0	0	0	0
Times	66	5	10	2	70	0	0	39	0	0	0
AccumulatedTime	257.73900000000003	6.004	104.32	2	217.818	0	0	880.3429999999998	0	0	0
In	10:54:39	0	0	0	0	0	0	0	0	0	0
Out	10:54:40	0	0	0	0	0	0	0	0	0	0
HowLong	1.011	0	0	0	0	0	0	0	0	0	0
Times	67	5	10	2	70	0	0	39	0	0	0
AccumulatedTime	258.75000000000006	6.004	104.32	2	217.818	0	0	880.3429999999998	0	0	0
In	0	0	0	0	10:54:40	0	0	0	0	0	0
Out	0	0	0	0	10:54:41	0	0	0	0	0	0
HowLong	0	0	0	0	1	0	0	0	0	0	0
Times	67	5	10	2	71	0	0	39	0	0	0
AccumulatedTime	258.75000000000006	6.004	104.32	2	218.818	0	0	880.3429999999998	0	0	0
In	0	0	0	0	0	0	0	10:54:41	0	0	0
Out	0	0	0	0	0	0	0	10:56:23	0	0	0
HowLong	0	0	0	0	0	0	0	101.32	0	0	0
Times	67	5	10	2	71	0	0	40	0	0	0
AccumulatedTime	258.75000000000006	6.004	104.32	2	218.818	0	0	981.6629999999998	0	0	0
In	10:56:23	0	0	0	0	0	0	0	0	0	0
Out	10:56:24	0	0	0	0	0	0	0	0	0	0
HowLong	1.01	0	0	0	0	0	0	0	0	0	0
Times	68	5	10	2	71	0	0	40	0	0	0
AccumulatedTime	259.76000000000005	6.004	104.32	2	218.818	0	0	981.6629999999998	0	0	0
In	0	0	0	0	0	0	0	10:56:24	0	0	0
Out	0	0	0	0	0	0	0	10:58:11	0	0	0
HowLong	0	0	0	0	0	0	0	107.622	0	0	0
Times	68	5	10	2	71	0	0	41	0	0	0
AccumulatedTime	259.76000000000005	6.004	104.32	2	218.818	0	0	1089.2849999999999	0	0	0
In	0	0	0	0	10:58:11	0	0	0	0	0	0
Out	0	0	0	0	10:58:14	0	0	0	0	0	0
HowLong	0	0	0	0	3.001	0	0	0	0	0	0
Times	68	5	10	2	72	0	0	41	0	0	0
AccumulatedTime	259.76000000000005	6.004	104.32	2	221.81900000000002	0	0	1089.2849999999999	0	0	0
In	0	0	0	0	0	0	0	10:58:14	0	0	0
Out	0	0	0	0	0	0	0	10:58:48	0	0	0
HowLong	0	0	0	0	0	0	0	34.083	0	0	0
Times	68	5	10	2	72	0	0	42	0	0	0
AccumulatedTime	259.76000000000005	6.004	104.32	2	221.81900000000002	0	0	1123.368	0	0	0
In	0	10:58:48	0	0	0	0	0	0	0	0	0
Out	0	10:58:49	0	0	0	0	0	0	0	0	0
HowLong	0	1	0	0	0	0	0	0	0	0	0
Times	68	6	10	2	72	0	0	42	0	0	0
AccumulatedTime	259.76000000000005	7.004	104.32	2	221.81900000000002	0	0	1123.368	0	0	0
In	0	0	0	0	0	0	0	10:58:49	0	0	0
Out	0	0	0	0	0	0	0	10:59:23	0	0	0
HowLong	0	0	0	0	0	0	0	34.124	0	0	0
Times	68	6	10	2	72	0	0	43	0	0	0
AccumulatedTime	259.76000000000005	7.004	104.32	2	221.81900000000002	0	0	1157.492	0	0	0
In	0	0	0	0	10:59:23	0	0	0	0	0	0
Out	0	0	0	0	10:59:24	0	0	0	0	0	0
HowLong	0	0	0	0	1	0	0	0	0	0	0
Times	68	6	10	2	73	0	0	43	0	0	0
AccumulatedTime	259.76000000000005	7.004	104.32	2	222.81900000000002	0	0	1157.492	0	0	0
In	0	0	0	0	0	0	0	10:59:24	0	0	0
Out	0	0	0	0	0	0	0	11:3:8	0	0	0
HowLong	0	0	0	0	0	0	0	223.987	0	0	0
Times	68	6	10	2	73	0	0	44	0	0	0
AccumulatedTime	259.76000000000005	7.004	104.32	2	222.81900000000002	0	0	1381.479	0	0	0
In	0	0	0	0	11:3:8	0	0	0	0	0	0
Out	0	0	0	0	11:3:10	0	0	0	0	0	0
HowLong	0	0	0	0	2.002	0	0	0	0	0	0
Times	68	6	10	2	74	0	0	44	0	0	0
AccumulatedTime	259.76000000000005	7.004	104.32	2	224.82100000000003	0	0	1381.479	0	0	0
In	0	0	0	0	0	0	0	0	0	11:3:10	0
Out	0	0	0	0	0	0	0	0	0	11:8:2	0
HowLong	0	0	0	0	0	0	0	0	0	291.323	0
Times	68	6	10	2	74	0	0	44	0	1	0
AccumulatedTime	259.76000000000005	7.004	104.32	2	224.82100000000003	0	0	1381.479	0	291.323	0
In	11:8:2	0	0	0	0	0	0	0	0	0	0
Out	11:8:24	0	0	0	0	0	0	0	0	0	0
HowLong	22.042	0	0	0	0	0	0	0	0	0	0
Times	69	6	10	2	74	0	0	44	0	1	0
AccumulatedTime	281.802	7.004	104.32	2	224.82100000000003	0	0	1381.479	0	291.323	0
In	0	0	0	0	11:8:24	0	0	0	0	0	0
Out	0	0	0	0	11:9:43	0	0	0	0	0	0
HowLong	0	0	0	0	79.245	0	0	0	0	0	0
Times	69	6	10	2	75	0	0	44	0	1	0
AccumulatedTime	281.802	7.004	104.32	2	304.06600000000003	0	0	1381.479	0	291.323	0
In	11:9:43	0	0	0	0	0	0	0	0	0	0
Out	11:9:45	0	0	0	0	0	0	0	0	0	0
HowLong	2.005	0	0	0	0	0	0	0	0	0	0
Times	70	6	10	2	75	0	0	44	0	1	0
AccumulatedTime	283.807	7.004	104.32	2	304.06600000000003	0	0	1381.479	0	291.323	0
In	0	0	0	0	11:9:45	0	0	0	0	0	0
Out	0	0	0	0	11:10:10	0	0	0	0	0	0
HowLong	0	0	0	0	25.078	0	0	0	0	0	0
Times	70	6	10	2	76	0	0	44	0	1	0
AccumulatedTime	283.807	7.004	104.32	2	329.144	0	0	1381.479	0	291.323	0
In	11:10:10	0	0	0	0	0	0	0	0	0	0
Out	11:10:11	0	0	0	0	0	0	0	0	0	0
HowLong	1	0	0	0	0	0	0	0	0	0	0
Times	71	6	10	2	76	0	0	44	0	1	0
AccumulatedTime	284.807	7.004	104.32	2	329.144	0	0	1381.479	0	291.323	0
In	0	0	0	0	11:10:11	0	0	0	0	0	0
Out	0	0	0	0	11:11:15	0	0	0	0	0	0
HowLong	0	0	0	0	64.166	0	0	0	0	0	0
Times	71	6	10	2	77	0	0	44	0	1	0
AccumulatedTime	284.807	7.004	104.32	2	393.31	0	0	1381.479	0	291.323	0
In	11:11:15	0	0	0	0	0	0	0	0	0	0
Out	11:11:16	0	0	0	0	0	0	0	0	0	0
HowLong	1	0	0	0	0	0	0	0	0	0	0
Times	72	6	10	2	77	0	0	44	0	1	0
AccumulatedTime	285.807	7.004	104.32	2	393.31	0	0	1381.479	0	291.323	0
In	0	0	0	0	11:11:16	0	0	0	0	0	0
Out	0	0	0	0	11:13:27	0	0	0	0	0	0
HowLong	0	0	0	0	130.455	0	0	0	0	0	0
Times	72	6	10	2	78	0	0	44	0	1	0
AccumulatedTime	285.807	7.004	104.32	2	523.765	0	0	1381.479	0	291.323	0
In	0	0	0	0	0	0	0	11:13:27	0	0	0
Out	0	0	0	0	0	0	0	11:13:28	0	0	0
HowLong	0	0	0	0	0	0	0	1	0	0	0
Times	72	6	10	2	78	0	0	45	0	1	0
AccumulatedTime	285.807	7.004	104.32	2	523.765	0	0	1382.479	0	291.323	0
In	0	0	0	0	11:13:28	0	0	0	0	0	0
Out	0	0	0	0	11:13:29	0	0	0	0	0	0
HowLong	0	0	0	0	1	0	0	0	0	0	0
Times	72	6	10	2	79	0	0	45	0	1	0
AccumulatedTime	285.807	7.004	104.32	2	524.765	0	0	1382.479	0	291.323	0
In	0	0	0	0	0	0	0	11:13:29	0	0	0
Out	0	0	0	0	0	0	0	11:13:30	0	0	0
HowLong	0	0	0	0	0	0	0	1	0	0	0
Times	72	6	10	2	79	0	0	46	0	1	0
AccumulatedTime	285.807	7.004	104.32	2	524.765	0	0	1383.479	0	291.323	0
In	0	0	0	0	11:13:30	0	0	0	0	0	0
Out	0	0	0	0	11:14:32	0	0	0	0	0	0
HowLong	0	0	0	0	62.205	0	0	0	0	0	0
Times	72	6	10	2	80	0	0	46	0	1	0
AccumulatedTime	285.807	7.004	104.32	2	586.97	0	0	1383.479	0	291.323	0
In	0	0	0	0	0	0	0	11:14:32	0	0	0
Out	0	0	0	0	0	0	0	11:14:33	0	0	0
HowLong	0	0	0	0	0	0	0	1	0	0	0
Times	72	6	10	2	80	0	0	47	0	1	0
AccumulatedTime	285.807	7.004	104.32	2	586.97	0	0	1384.479	0	291.323	0
In	0	0	0	0	11:14:33	0	0	0	0	0	0
Out	0	0	0	0	11:21:18	0	0	0	0	0	0
HowLong	0	0	0	0	405.394	0	0	0	0	0	0
Times	72	6	10	2	81	0	0	47	0	1	0
AccumulatedTime	285.807	7.004	104.32	2	992.364	0	0	1384.479	0	291.323	0
In	0	0	0	0	0	0	0	11:21:18	0	0	0
Out	0	0	0	0	0	0	0	11:21:19	0	0	0
HowLong	0	0	0	0	0	0	0	1.005	0	0	0
Times	72	6	10	2	81	0	0	48	0	1	0
AccumulatedTime	285.807	7.004	104.32	2	992.364	0	0	1385.4840000000002	0	291.323	0
In	0	0	0	0	11:21:19	0	0	0	0	0	0
Out	0	0	0	0	11:21:22	0	0	0	0	0	0
HowLong	0	0	0	0	3	0	0	0	0	0	0
Times	72	6	10	2	82	0	0	48	0	1	0
AccumulatedTime	285.807	7.004	104.32	2	995.364	0	0	1385.4840000000002	0	291.323	0
In	0	0	0	0	0	0	0	11:21:22	0	0	0
Out	0	0	0	0	0	0	0	11:21:23	0	0	0
HowLong	0	0	0	0	0	0	0	1	0	0	0
Times	72	6	10	2	82	0	0	49	0	1	0
AccumulatedTime	285.807	7.004	104.32	2	995.364	0	0	1386.4840000000002	0	291.323	0
In	0	0	0	0	11:21:23	0	0	0	0	0	0
Out	0	0	0	0	11:21:35	0	0	0	0	0	0
HowLong	0	0	0	0	12.003	0	0	0	0	0	0
Times	72	6	10	2	83	0	0	49	0	1	0
AccumulatedTime	285.807	7.004	104.32	2	1007.3670000000001	0	0	1386.4840000000002	0	291.323	0
In	0	0	0	0	0	0	0	11:21:35	0	0	0
Out	0	0	0	0	0	0	0	11:21:36	0	0	0
HowLong	0	0	0	0	0	0	0	1	0	0	0
Times	72	6	10	2	83	0	0	50	0	1	0
AccumulatedTime	285.807	7.004	104.32	2	1007.3670000000001	0	0	1387.4840000000002	0	291.323	0
In	0	0	0	0	11:21:36	0	0	0	0	0	0
Out	0	0	0	0	11:21:37	0	0	0	0	0	0
HowLong	0	0	0	0	1	0	0	0	0	0	0
Times	72	6	10	2	84	0	0	50	0	1	0
AccumulatedTime	285.807	7.004	104.32	2	1008.3670000000001	0	0	1387.4840000000002	0	291.323	0
In	0	0	0	0	0	0	0	11:21:37	0	0	0
Out	0	0	0	0	0	0	0	11:21:38	0	0	0
HowLong	0	0	0	0	0	0	0	1.002	0	0	0
Times	72	6	10	2	84	0	0	51	0	1	0
AccumulatedTime	285.807	7.004	104.32	2	1008.3670000000001	0	0	1388.486	0	291.323	0
In	0	0	0	0	11:21:38	0	0	0	0	0	0
Out	0	0	0	0	11:21:42	0	0	0	0	0	0
HowLong	0	0	0	0	4.035	0	0	0	0	0	0
Times	72	6	10	2	85	0	0	51	0	1	0
AccumulatedTime	285.807	7.004	104.32	2	1012.402	0	0	1388.486	0	291.323	0
In	0	0	0	0	0	0	0	11:21:42	0	0	0
Out	0	0	0	0	0	0	0	11:21:43	0	0	0
HowLong	0	0	0	0	0	0	0	1.001	0	0	0
Times	72	6	10	2	85	0	0	52	0	1	0
AccumulatedTime	285.807	7.004	104.32	2	1012.402	0	0	1389.487	0	291.323	0
In	0	0	0	0	11:21:43	0	0	0	0	0	0
Out	0	0	0	0	11:21:59	0	0	0	0	0	0
HowLong	0	0	0	0	16.045	0	0	0	0	0	0
Times	72	6	10	2	86	0	0	52	0	1	0
AccumulatedTime	285.807	7.004	104.32	2	1028.4470000000001	0	0	1389.487	0	291.323	0
In	0	0	0	11:21:59	0	0	0	0	0	0	0
Out	0	0	0	11:23:18	0	0	0	0	0	0	0
HowLong	0	0	0	78.284	0	0	0	0	0	0	0
Times	72	6	10	3	86	0	0	52	0	1	0
AccumulatedTime	285.807	7.004	104.32	80.284	1028.4470000000001	0	0	1389.487	0	291.323	0
In	0	0	0	0	11:23:18	0	0	0	0	0	0
Out	0	0	0	0	11:24:48	0	0	0	0	0	0
HowLong	0	0	0	0	90.334	0	0	0	0	0	0
Times	72	6	10	3	87	0	0	52	0	1	0
AccumulatedTime	285.807	7.004	104.32	80.284	1118.7810000000002	0	0	1389.487	0	291.323	0
In	0	0	0	0	0	0	0	11:24:48	0	0	0
Out	0	0	0	0	0	0	0	11:24:50	0	0	0
HowLong	0	0	0	0	0	0	0	2	0	0	0
Times	72	6	10	3	87	0	0	53	0	1	0
AccumulatedTime	285.807	7.004	104.32	80.284	1118.7810000000002	0	0	1391.487	0	291.323	0
In	0	0	0	0	11:24:50	0	0	0	0	0	0
Out	0	0	0	0	11:24:57	0	0	0	0	0	0
HowLong	0	0	0	0	7.043	0	0	0	0	0	0
Times	72	6	10	3	88	0	0	53	0	1	0
AccumulatedTime	285.807	7.004	104.32	80.284	1125.824	0	0	1391.487	0	291.323	0
In	0	0	0	0	0	0	0	11:24:57	0	0	0
Out	0	0	0	0	0	0	0	11:25:54	0	0	0
HowLong	0	0	0	0	0	0	0	57.245	0	0	0
Times	72	6	10	3	88	0	0	54	0	1	0
AccumulatedTime	285.807	7.004	104.32	80.284	1125.824	0	0	1448.732	0	291.323	0
In	0	0	0	0	11:25:54	0	0	0	0	0	0
Out	0	0	0	0	11:25:55	0	0	0	0	0	0
HowLong	0	0	0	0	1	0	0	0	0	0	0
Times	72	6	10	3	89	0	0	54	0	1	0
AccumulatedTime	285.807	7.004	104.32	80.284	1126.824	0	0	1448.732	0	291.323	0
In	0	0	0	0	0	0	0	11:25:55	0	0	0
Out	0	0	0	0	0	0	0	11:25:56	0	0	0
HowLong	0	0	0	0	0	0	0	1	0	0	0
Times	72	6	10	3	89	0	0	55	0	1	0
AccumulatedTime	285.807	7.004	104.32	80.284	1126.824	0	0	1449.732	0	291.323	0
In	0	0	0	0	11:25:56	0	0	0	0	0	0
Out	0	0	0	0	11:26:28	0	0	0	0	0	0
HowLong	0	0	0	0	32.081	0	0	0	0	0	0
Times	72	6	10	3	90	0	0	55	0	1	0
AccumulatedTime	285.807	7.004	104.32	80.284	1158.905	0	0	1449.732	0	291.323	0
In	0	0	0	0	0	0	0	11:26:28	0	0	0
Out	0	0	0	0	0	0	0	11:27:15	0	0	0
HowLong	0	0	0	0	0	0	0	46.205	0	0	0
Times	72	6	10	3	90	0	0	56	0	1	0
AccumulatedTime	285.807	7.004	104.32	80.284	1158.905	0	0	1495.937	0	291.323	0
In	0	0	0	0	11:27:15	0	0	0	0	0	0
Out	0	0	0	0	11:27:18	0	0	0	0	0	0
HowLong	0	0	0	0	3.002	0	0	0	0	0	0
Times	72	6	10	3	91	0	0	56	0	1	0
AccumulatedTime	285.807	7.004	104.32	80.284	1161.907	0	0	1495.937	0	291.323	0
In	0	0	0	0	0	0	0	11:27:18	0	0	0
Out	0	0	0	0	0	0	0	11:27:42	0	0	0
HowLong	0	0	0	0	0	0	0	24.111	0	0	0
Times	72	6	10	3	91	0	0	57	0	1	0
AccumulatedTime	285.807	7.004	104.32	80.284	1161.907	0	0	1520.048	0	291.323	0
In	0	0	0	0	11:27:42	0	0	0	0	0	0
Out	0	0	0	0	11:27:45	0	0	0	0	0	0
HowLong	0	0	0	0	3.014	0	0	0	0	0	0
Times	72	6	10	3	92	0	0	57	0	1	0
AccumulatedTime	285.807	7.004	104.32	80.284	1164.9209999999998	0	0	1520.048	0	291.323	0
In	0	0	0	0	0	0	0	11:27:45	0	0	0
Out	0	0	0	0	0	0	0	11:27:46	0	0	0
HowLong	0	0	0	0	0	0	0	1	0	0	0
Times	72	6	10	3	92	0	0	58	0	1	0
AccumulatedTime	285.807	7.004	104.32	80.284	1164.9209999999998	0	0	1521.048	0	291.323	0
In	0	0	0	0	11:27:46	0	0	0	0	0	0
Out	0	0	0	0	11:27:52	0	0	0	0	0	0
HowLong	0	0	0	0	6.05	0	0	0	0	0	0
Times	72	6	10	3	93	0	0	58	0	1	0
AccumulatedTime	285.807	7.004	104.32	80.284	1170.9709999999998	0	0	1521.048	0	291.323	0
In	0	0	0	0	0	0	0	11:27:52	0	0	0
Out	0	0	0	0	0	0	0	11:27:53	0	0	0
HowLong	0	0	0	0	0	0	0	1.011	0	0	0
Times	72	6	10	3	93	0	0	59	0	1	0
AccumulatedTime	285.807	7.004	104.32	80.284	1170.9709999999998	0	0	1522.059	0	291.323	0
In	0	0	0	0	11:27:53	0	0	0	0	0	0
Out	0	0	0	0	11:28:8	0	0	0	0	0	0
HowLong	0	0	0	0	15.065	0	0	0	0	0	0
Times	72	6	10	3	94	0	0	59	0	1	0
AccumulatedTime	285.807	7.004	104.32	80.284	1186.0359999999998	0	0	1522.059	0	291.323	0
In	0	0	0	0	0	0	0	11:28:8	0	0	0
Out	0	0	0	0	0	0	0	11:28:25	0	0	0
HowLong	0	0	0	0	0	0	0	17.078	0	0	0
Times	72	6	10	3	94	0	0	60	0	1	0
AccumulatedTime	285.807	7.004	104.32	80.284	1186.0359999999998	0	0	1539.137	0	291.323	0
In	0	0	0	0	11:28:25	0	0	0	0	0	0
Out	0	0	0	0	11:28:27	0	0	0	0	0	0
HowLong	0	0	0	0	2.002	0	0	0	0	0	0
Times	72	6	10	3	95	0	0	60	0	1	0
AccumulatedTime	285.807	7.004	104.32	80.284	1188.0379999999998	0	0	1539.137	0	291.323	0
In	0	0	0	0	0	0	0	0	0	11:28:27	0
Out	0	0	0	0	0	0	0	0	0	11:31:51	0
HowLong	0	0	0	0	0	0	0	0	0	203.687	0
Times	72	6	10	3	95	0	0	60	0	2	0
AccumulatedTime	285.807	7.004	104.32	80.284	1188.0379999999998	0	0	1539.137	0	495.01	0
In	0	11:31:51	0	0	0	0	0	0	0	0	0
Out	0	11:31:53	0	0	0	0	0	0	0	0	0
HowLong	0	2.009	0	0	0	0	0	0	0	0	0
Times	72	7	10	3	95	0	0	60	0	2	0
AccumulatedTime	285.807	9.013	104.32	80.284	1188.0379999999998	0	0	1539.137	0	495.01	0
In	0	0	0	0	0	0	0	11:31:53	0	0	0
Out	0	0	0	0	0	0	0	11:31:54	0	0	0
HowLong	0	0	0	0	0	0	0	1	0	0	0
Times	72	7	10	3	95	0	0	61	0	2	0
AccumulatedTime	285.807	9.013	104.32	80.284	1188.0379999999998	0	0	1540.137	0	495.01	0
In	11:31:54	0	0	0	0	0	0	0	0	0	0
Out	11:31:55	0	0	0	0	0	0	0	0	0	0
HowLong	1.001	0	0	0	0	0	0	0	0	0	0
Times	73	7	10	3	95	0	0	61	0	2	0
AccumulatedTime	286.808	9.013	104.32	80.284	1188.0379999999998	0	0	1540.137	0	495.01	0
In	0	11:31:55	0	0	0	0	0	0	0	0	0
Out	0	11:31:56	0	0	0	0	0	0	0	0	0
HowLong	0	1	0	0	0	0	0	0	0	0	0
Times	73	8	10	3	95	0	0	61	0	2	0
AccumulatedTime	286.808	10.013	104.32	80.284	1188.0379999999998	0	0	1540.137	0	495.01	0
In	11:31:56	0	0	0	0	0	0	0	0	0	0
Out	11:31:57	0	0	0	0	0	0	0	0	0	0
HowLong	1	0	0	0	0	0	0	0	0	0	0
Times	74	8	10	3	95	0	0	61	0	2	0
AccumulatedTime	287.808	10.013	104.32	80.284	1188.0379999999998	0	0	1540.137	0	495.01	0
In	0	0	0	0	11:31:57	0	0	0	0	0	0
Out	0	0	0	0	11:32:37	0	0	0	0	0	0
HowLong	0	0	0	0	40.166	0	0	0	0	0	0
Times	74	8	10	3	96	0	0	61	0	2	0
AccumulatedTime	287.808	10.013	104.32	80.284	1228.2039999999997	0	0	1540.137	0	495.01	0
In	11:32:37	0	0	0	0	0	0	0	0	0	0
Out	11:32:38	0	0	0	0	0	0	0	0	0	0
HowLong	1.001	0	0	0	0	0	0	0	0	0	0
Times	75	8	10	3	96	0	0	61	0	2	0
AccumulatedTime	288.80899999999997	10.013	104.32	80.284	1228.2039999999997	0	0	1540.137	0	495.01	0
In	0	0	0	0	11:32:38	0	0	0	0	0	0
Out	0	0	0	0	11:40:55	0	0	0	0	0	0
HowLong	0	0	0	0	496.677	0	0	0	0	0	0
Times	75	8	10	3	97	0	0	61	0	2	0
AccumulatedTime	288.80899999999997	10.013	104.32	80.284	1724.8809999999999	0	0	1540.137	0	495.01	0
In	11:40:55	0	0	0	0	0	0	0	0	0	0
Out	11:40:56	0	0	0	0	0	0	0	0	0	0
HowLong	1.011	0	0	0	0	0	0	0	0	0	0
Times	76	8	10	3	97	0	0	61	0	2	0
AccumulatedTime	289.82	10.013	104.32	80.284	1724.8809999999999	0	0	1540.137	0	495.01	0
In	0	0	0	0	11:40:56	0	0	0	0	0	0
Out	0	0	0	0	11:41:35	0	0	0	0	0	0
HowLong	0	0	0	0	39.126	0	0	0	0	0	0
Times	76	8	10	3	98	0	0	61	0	2	0
AccumulatedTime	289.82	10.013	104.32	80.284	1764.0069999999998	0	0	1540.137	0	495.01	0
In	0	11:41:35	0	0	0	0	0	0	0	0	0
Out	0	11:41:36	0	0	0	0	0	0	0	0	0
HowLong	0	1	0	0	0	0	0	0	0	0	0
Times	76	9	10	3	98	0	0	61	0	2	0
AccumulatedTime	289.82	11.013	104.32	80.284	1764.0069999999998	0	0	1540.137	0	495.01	0
In	0	0	0	0	11:41:36	0	0	0	0	0	0
Out	0	0	0	0	11:41:37	0	0	0	0	0	0
HowLong	0	0	0	0	1	0	0	0	0	0	0
Times	76	9	10	3	99	0	0	61	0	2	0
AccumulatedTime	289.82	11.013	104.32	80.284	1765.0069999999998	0	0	1540.137	0	495.01	0
In	0	11:41:37	0	0	0	0	0	0	0	0	0
Out	0	11:41:38	0	0	0	0	0	0	0	0	0
HowLong	0	1	0	0	0	0	0	0	0	0	0
Times	76	10	10	3	99	0	0	61	0	2	0
AccumulatedTime	289.82	12.013	104.32	80.284	1765.0069999999998	0	0	1540.137	0	495.01	0
In	0	0	0	0	11:41:38	0	0	0	0	0	0
Out	0	0	0	0	11:41:53	0	0	0	0	0	0
HowLong	0	0	0	0	15.039	0	0	0	0	0	0
Times	76	10	10	3	100	0	0	61	0	2	0
AccumulatedTime	289.82	12.013	104.32	80.284	1780.0459999999998	0	0	1540.137	0	495.01	0
In	11:41:53	0	0	0	0	0	0	0	0	0	0
Out	11:41:54	0	0	0	0	0	0	0	0	0	0
HowLong	1.003	0	0	0	0	0	0	0	0	0	0
Times	77	10	10	3	100	0	0	61	0	2	0
AccumulatedTime	290.823	12.013	104.32	80.284	1780.0459999999998	0	0	1540.137	0	495.01	0
In	0	0	0	0	11:41:54	0	0	0	0	0	0
Out	0	0	0	0	11:41:58	0	0	0	0	0	0
HowLong	0	0	0	0	4	0	0	0	0	0	0
Times	77	10	10	3	101	0	0	61	0	2	0
AccumulatedTime	290.823	12.013	104.32	80.284	1784.0459999999998	0	0	1540.137	0	495.01	0
In	0	11:41:58	0	0	0	0	0	0	0	0	0
Out	0	11:41:59	0	0	0	0	0	0	0	0	0
HowLong	0	1	0	0	0	0	0	0	0	0	0
Times	77	11	10	3	101	0	0	61	0	2	0
AccumulatedTime	290.823	13.013	104.32	80.284	1784.0459999999998	0	0	1540.137	0	495.01	0
In	0	0	0	0	11:41:59	0	0	0	0	0	0
Out	0	0	0	0	11:42:0	0	0	0	0	0	0
HowLong	0	0	0	0	1	0	0	0	0	0	0
Times	77	11	10	3	102	0	0	61	0	2	0
AccumulatedTime	290.823	13.013	104.32	80.284	1785.0459999999998	0	0	1540.137	0	495.01	0
In	0	11:42:0	0	0	0	0	0	0	0	0	0
Out	0	11:42:6	0	0	0	0	0	0	0	0	0
HowLong	0	6.038	0	0	0	0	0	0	0	0	0
Times	77	12	10	3	102	0	0	61	0	2	0
AccumulatedTime	290.823	19.051000000000002	104.32	80.284	1785.0459999999998	0	0	1540.137	0	495.01	0
In	0	0	0	0	11:42:6	0	0	0	0	0	0
Out	0	0	0	0	11:42:7	0	0	0	0	0	0
HowLong	0	0	0	0	1.001	0	0	0	0	0	0
Times	77	12	10	3	103	0	0	61	0	2	0
AccumulatedTime	290.823	19.051000000000002	104.32	80.284	1786.0469999999998	0	0	1540.137	0	495.01	0
In	0	11:42:7	0	0	0	0	0	0	0	0	0
Out	0	11:42:8	0	0	0	0	0	0	0	0	0
HowLong	0	1.003	0	0	0	0	0	0	0	0	0
Times	77	13	10	3	103	0	0	61	0	2	0
AccumulatedTime	290.823	20.054000000000002	104.32	80.284	1786.0469999999998	0	0	1540.137	0	495.01	0
In	0	0	0	0	11:42:8	0	0	0	0	0	0
Out	0	0	0	0	11:42:9	0	0	0	0	0	0
HowLong	0	0	0	0	1	0	0	0	0	0	0
Times	77	13	10	3	104	0	0	61	0	2	0
AccumulatedTime	290.823	20.054000000000002	104.32	80.284	1787.0469999999998	0	0	1540.137	0	495.01	0
In	0	11:42:9	0	0	0	0	0	0	0	0	0
Out	0	11:42:14	0	0	0	0	0	0	0	0	0
HowLong	0	5.008	0	0	0	0	0	0	0	0	0
Times	77	14	10	3	104	0	0	61	0	2	0
AccumulatedTime	290.823	25.062	104.32	80.284	1787.0469999999998	0	0	1540.137	0	495.01	0
In	0	0	0	0	11:42:14	0	0	0	0	0	0
Out	0	0	0	0	11:42:15	0	0	0	0	0	0
HowLong	0	0	0	0	1.018	0	0	0	0	0	0
Times	77	14	10	3	105	0	0	61	0	2	0
AccumulatedTime	290.823	25.062	104.32	80.284	1788.0649999999998	0	0	1540.137	0	495.01	0
In	0	11:42:15	0	0	0	0	0	0	0	0	0
Out	0	11:42:19	0	0	0	0	0	0	0	0	0
HowLong	0	4.012	0	0	0	0	0	0	0	0	0
Times	77	15	10	3	105	0	0	61	0	2	0
AccumulatedTime	290.823	29.074	104.32	80.284	1788.0649999999998	0	0	1540.137	0	495.01	0
In	0	0	0	0	11:42:19	0	0	0	0	0	0
Out	0	0	0	0	11:42:20	0	0	0	0	0	0
HowLong	0	0	0	0	1	0	0	0	0	0	0
Times	77	15	10	3	106	0	0	61	0	2	0
AccumulatedTime	290.823	29.074	104.32	80.284	1789.0649999999998	0	0	1540.137	0	495.01	0
In	0	11:42:20	0	0	0	0	0	0	0	0	0
Out	0	11:42:22	0	0	0	0	0	0	0	0	0
HowLong	0	2.002	0	0	0	0	0	0	0	0	0
Times	77	16	10	3	106	0	0	61	0	2	0
AccumulatedTime	290.823	31.076	104.32	80.284	1789.0649999999998	0	0	1540.137	0	495.01	0
In	0	0	0	0	11:42:22	0	0	0	0	0	0
Out	0	0	0	0	11:42:25	0	0	0	0	0	0
HowLong	0	0	0	0	3.006	0	0	0	0	0	0
Times	77	16	10	3	107	0	0	61	0	2	0
AccumulatedTime	290.823	31.076	104.32	80.284	1792.071	0	0	1540.137	0	495.01	0
In	0	11:42:25	0	0	0	0	0	0	0	0	0
Out	0	11:42:26	0	0	0	0	0	0	0	0	0
HowLong	0	1.001	0	0	0	0	0	0	0	0	0
Times	77	17	10	3	107	0	0	61	0	2	0
AccumulatedTime	290.823	32.077	104.32	80.284	1792.071	0	0	1540.137	0	495.01	0
In	0	0	0	0	11:42:26	0	0	0	0	0	0
Out	0	0	0	0	11:42:27	0	0	0	0	0	0
HowLong	0	0	0	0	1.022	0	0	0	0	0	0
Times	77	17	10	3	108	0	0	61	0	2	0
AccumulatedTime	290.823	32.077	104.32	80.284	1793.0929999999998	0	0	1540.137	0	495.01	0
In	0	11:42:27	0	0	0	0	0	0	0	0	0
Out	0	11:42:30	0	0	0	0	0	0	0	0	0
HowLong	0	3.011	0	0	0	0	0	0	0	0	0
Times	77	18	10	3	108	0	0	61	0	2	0
AccumulatedTime	290.823	35.088	104.32	80.284	1793.0929999999998	0	0	1540.137	0	495.01	0
In	0	0	0	0	11:42:30	0	0	0	0	0	0
Out	0	0	0	0	11:42:31	0	0	0	0	0	0
HowLong	0	0	0	0	1	0	0	0	0	0	0
Times	77	18	10	3	109	0	0	61	0	2	0
AccumulatedTime	290.823	35.088	104.32	80.284	1794.0929999999998	0	0	1540.137	0	495.01	0
In	0	11:42:31	0	0	0	0	0	0	0	0	0
Out	0	11:42:33	0	0	0	0	0	0	0	0	0
HowLong	0	2.003	0	0	0	0	0	0	0	0	0
Times	77	19	10	3	109	0	0	61	0	2	0
AccumulatedTime	290.823	37.091	104.32	80.284	1794.0929999999998	0	0	1540.137	0	495.01	0
In	0	0	0	0	11:42:33	0	0	0	0	0	0
Out	0	0	0	0	11:42:34	0	0	0	0	0	0
HowLong	0	0	0	0	1	0	0	0	0	0	0
Times	77	19	10	3	110	0	0	61	0	2	0
AccumulatedTime	290.823	37.091	104.32	80.284	1795.0929999999998	0	0	1540.137	0	495.01	0
In	0	11:42:34	0	0	0	0	0	0	0	0	0
Out	0	11:42:36	0	0	0	0	0	0	0	0	0
HowLong	0	2	0	0	0	0	0	0	0	0	0
Times	77	20	10	3	110	0	0	61	0	2	0
AccumulatedTime	290.823	39.091	104.32	80.284	1795.0929999999998	0	0	1540.137	0	495.01	0
In	0	0	0	0	11:42:36	0	0	0	0	0	0
Out	0	0	0	0	11:42:37	0	0	0	0	0	0
HowLong	0	0	0	0	1	0	0	0	0	0	0
Times	77	20	10	3	111	0	0	61	0	2	0
AccumulatedTime	290.823	39.091	104.32	80.284	1796.0929999999998	0	0	1540.137	0	495.01	0
In	0	11:42:37	0	0	0	0	0	0	0	0	0
Out	0	11:42:39	0	0	0	0	0	0	0	0	0
HowLong	0	2.027	0	0	0	0	0	0	0	0	0
Times	77	21	10	3	111	0	0	61	0	2	0
AccumulatedTime	290.823	41.118	104.32	80.284	1796.0929999999998	0	0	1540.137	0	495.01	0
In	0	0	0	0	11:42:39	0	0	0	0	0	0
Out	0	0	0	0	11:42:40	0	0	0	0	0	0
HowLong	0	0	0	0	1.011	0	0	0	0	0	0
Times	77	21	10	3	112	0	0	61	0	2	0
AccumulatedTime	290.823	41.118	104.32	80.284	1797.1039999999998	0	0	1540.137	0	495.01	0
In	0	11:42:40	0	0	0	0	0	0	0	0	0
Out	0	11:42:42	0	0	0	0	0	0	0	0	0
HowLong	0	2	0	0	0	0	0	0	0	0	0
Times	77	22	10	3	112	0	0	61	0	2	0
AccumulatedTime	290.823	43.118	104.32	80.284	1797.1039999999998	0	0	1540.137	0	495.01	0
In	0	0	0	0	11:42:42	0	0	0	0	0	0
Out	0	0	0	0	11:42:44	0	0	0	0	0	0
HowLong	0	0	0	0	2	0	0	0	0	0	0
Times	77	22	10	3	113	0	0	61	0	2	0
AccumulatedTime	290.823	43.118	104.32	80.284	1799.1039999999998	0	0	1540.137	0	495.01	0
In	0	11:42:44	0	0	0	0	0	0	0	0	0
Out	0	11:42:47	0	0	0	0	0	0	0	0	0
HowLong	0	3.002	0	0	0	0	0	0	0	0	0
Times	77	23	10	3	113	0	0	61	0	2	0
AccumulatedTime	290.823	46.120000000000005	104.32	80.284	1799.1039999999998	0	0	1540.137	0	495.01	0
In	0	0	0	0	11:42:47	0	0	0	0	0	0
Out	0	0	0	0	11:42:48	0	0	0	0	0	0
HowLong	0	0	0	0	1	0	0	0	0	0	0
Times	77	23	10	3	114	0	0	61	0	2	0
AccumulatedTime	290.823	46.120000000000005	104.32	80.284	1800.1039999999998	0	0	1540.137	0	495.01	0
In	0	11:42:48	0	0	0	0	0	0	0	0	0
Out	0	11:42:52	0	0	0	0	0	0	0	0	0
HowLong	0	4	0	0	0	0	0	0	0	0	0
Times	77	24	10	3	114	0	0	61	0	2	0
AccumulatedTime	290.823	50.120000000000005	104.32	80.284	1800.1039999999998	0	0	1540.137	0	495.01	0
In	0	0	0	0	11:42:52	0	0	0	0	0	0
Out	0	0	0	0	11:42:53	0	0	0	0	0	0
HowLong	0	0	0	0	1	0	0	0	0	0	0
Times	77	24	10	3	115	0	0	61	0	2	0
AccumulatedTime	290.823	50.120000000000005	104.32	80.284	1801.1039999999998	0	0	1540.137	0	495.01	0
In	0	11:42:53	0	0	0	0	0	0	0	0	0
Out	0	11:42:57	0	0	0	0	0	0	0	0	0
HowLong	0	4	0	0	0	0	0	0	0	0	0
Times	77	25	10	3	115	0	0	61	0	2	0
AccumulatedTime	290.823	54.120000000000005	104.32	80.284	1801.1039999999998	0	0	1540.137	0	495.01	0
In	0	0	0	0	11:42:57	0	0	0	0	0	0
Out	0	0	0	0	11:42:59	0	0	0	0	0	0
HowLong	0	0	0	0	2	0	0	0	0	0	0
Times	77	25	10	3	116	0	0	61	0	2	0
AccumulatedTime	290.823	54.120000000000005	104.32	80.284	1803.1039999999998	0	0	1540.137	0	495.01	0
In	0	11:42:59	0	0	0	0	0	0	0	0	0
Out	0	11:43:3	0	0	0	0	0	0	0	0	0
HowLong	0	4.001	0	0	0	0	0	0	0	0	0
Times	77	26	10	3	116	0	0	61	0	2	0
AccumulatedTime	290.823	58.121	104.32	80.284	1803.1039999999998	0	0	1540.137	0	495.01	0
In	0	0	0	0	11:43:3	0	0	0	0	0	0
Out	0	0	0	0	11:43:4	0	0	0	0	0	0
HowLong	0	0	0	0	1.006	0	0	0	0	0	0
Times	77	26	10	3	117	0	0	61	0	2	0
AccumulatedTime	290.823	58.121	104.32	80.284	1804.11	0	0	1540.137	0	495.01	0
In	0	11:43:4	0	0	0	0	0	0	0	0	0
Out	0	11:43:7	0	0	0	0	0	0	0	0	0
HowLong	0	3.02	0	0	0	0	0	0	0	0	0
Times	77	27	10	3	117	0	0	61	0	2	0
AccumulatedTime	290.823	61.141000000000005	104.32	80.284	1804.11	0	0	1540.137	0	495.01	0
In	0	0	0	0	11:43:7	0	0	0	0	0	0
Out	0	0	0	0	11:43:8	0	0	0	0	0	0
HowLong	0	0	0	0	1	0	0	0	0	0	0
Times	77	27	10	3	118	0	0	61	0	2	0
AccumulatedTime	290.823	61.141000000000005	104.32	80.284	1805.11	0	0	1540.137	0	495.01	0
In	0	11:43:8	0	0	0	0	0	0	0	0	0
Out	0	11:43:9	0	0	0	0	0	0	0	0	0
HowLong	0	1.001	0	0	0	0	0	0	0	0	0
Times	77	28	10	3	118	0	0	61	0	2	0
AccumulatedTime	290.823	62.142	104.32	80.284	1805.11	0	0	1540.137	0	495.01	0
In	0	0	0	0	11:43:9	0	0	0	0	0	0
Out	0	0	0	0	11:43:17	0	0	0	0	0	0
HowLong	0	0	0	0	8.01	0	0	0	0	0	0
Times	77	28	10	3	119	0	0	61	0	2	0
AccumulatedTime	290.823	62.142	104.32	80.284	1813.12	0	0	1540.137	0	495.01	0
In	0	11:43:17	0	0	0	0	0	0	0	0	0
Out	0	11:43:18	0	0	0	0	0	0	0	0	0
HowLong	0	1	0	0	0	0	0	0	0	0	0
Times	77	29	10	3	119	0	0	61	0	2	0
AccumulatedTime	290.823	63.142	104.32	80.284	1813.12	0	0	1540.137	0	495.01	0
In	0	0	0	0	11:43:18	0	0	0	0	0	0
Out	0	0	0	0	11:43:19	0	0	0	0	0	0
HowLong	0	0	0	0	1.001	0	0	0	0	0	0
Times	77	29	10	3	120	0	0	61	0	2	0
AccumulatedTime	290.823	63.142	104.32	80.284	1814.1209999999999	0	0	1540.137	0	495.01	0
In	0	11:43:19	0	0	0	0	0	0	0	0	0
Out	0	11:43:25	0	0	0	0	0	0	0	0	0
HowLong	0	6.041	0	0	0	0	0	0	0	0	0
Times	77	30	10	3	120	0	0	61	0	2	0
AccumulatedTime	290.823	69.183	104.32	80.284	1814.1209999999999	0	0	1540.137	0	495.01	0
In	0	0	0	0	11:43:25	0	0	0	0	0	0
Out	0	0	0	0	11:43:29	0	0	0	0	0	0
HowLong	0	0	0	0	4.003	0	0	0	0	0	0
Times	77	30	10	3	121	0	0	61	0	2	0
AccumulatedTime	290.823	69.183	104.32	80.284	1818.1239999999998	0	0	1540.137	0	495.01	0
In	0	11:43:29	0	0	0	0	0	0	0	0	0
Out	0	11:43:30	0	0	0	0	0	0	0	0	0
HowLong	0	1	0	0	0	0	0	0	0	0	0
Times	77	31	10	3	121	0	0	61	0	2	0
AccumulatedTime	290.823	70.183	104.32	80.284	1818.1239999999998	0	0	1540.137	0	495.01	0
In	0	0	0	0	11:43:30	0	0	0	0	0	0
Out	0	0	0	0	11:43:33	0	0	0	0	0	0
HowLong	0	0	0	0	3.003	0	0	0	0	0	0
Times	77	31	10	3	122	0	0	61	0	2	0
AccumulatedTime	290.823	70.183	104.32	80.284	1821.1269999999997	0	0	1540.137	0	495.01	0
In	0	11:43:33	0	0	0	0	0	0	0	0	0
Out	0	11:43:36	0	0	0	0	0	0	0	0	0
HowLong	0	3.034	0	0	0	0	0	0	0	0	0
Times	77	32	10	3	122	0	0	61	0	2	0
AccumulatedTime	290.823	73.21700000000001	104.32	80.284	1821.1269999999997	0	0	1540.137	0	495.01	0
In	0	0	0	0	11:43:36	0	0	0	0	0	0
Out	0	0	0	0	11:43:38	0	0	0	0	0	0
HowLong	0	0	0	0	2.006	0	0	0	0	0	0
Times	77	32	10	3	123	0	0	61	0	2	0
AccumulatedTime	290.823	73.21700000000001	104.32	80.284	1823.1329999999998	0	0	1540.137	0	495.01	0
In	0	11:43:38	0	0	0	0	0	0	0	0	0
Out	0	11:43:40	0	0	0	0	0	0	0	0	0
HowLong	0	2	0	0	0	0	0	0	0	0	0
Times	77	33	10	3	123	0	0	61	0	2	0
AccumulatedTime	290.823	75.21700000000001	104.32	80.284	1823.1329999999998	0	0	1540.137	0	495.01	0
In	0	0	0	0	11:43:40	0	0	0	0	0	0
Out	0	0	0	0	11:43:43	0	0	0	0	0	0
HowLong	0	0	0	0	3	0	0	0	0	0	0
Times	77	33	10	3	124	0	0	61	0	2	0
AccumulatedTime	290.823	75.21700000000001	104.32	80.284	1826.1329999999998	0	0	1540.137	0	495.01	0
In	0	11:43:43	0	0	0	0	0	0	0	0	0
Out	0	11:43:44	0	0	0	0	0	0	0	0	0
HowLong	0	1.002	0	0	0	0	0	0	0	0	0
Times	77	34	10	3	124	0	0	61	0	2	0
AccumulatedTime	290.823	76.21900000000001	104.32	80.284	1826.1329999999998	0	0	1540.137	0	495.01	0
In	0	0	0	0	11:43:44	0	0	0	0	0	0
Out	0	0	0	0	11:43:47	0	0	0	0	0	0
HowLong	0	0	0	0	3.034	0	0	0	0	0	0
Times	77	34	10	3	125	0	0	61	0	2	0
AccumulatedTime	290.823	76.21900000000001	104.32	80.284	1829.167	0	0	1540.137	0	495.01	0
In	0	11:43:47	0	0	0	0	0	0	0	0	0
Out	0	11:43:49	0	0	0	0	0	0	0	0	0
HowLong	0	2.001	0	0	0	0	0	0	0	0	0
Times	77	35	10	3	125	0	0	61	0	2	0
AccumulatedTime	290.823	78.22000000000001	104.32	80.284	1829.167	0	0	1540.137	0	495.01	0
In	0	0	0	0	11:43:49	0	0	0	0	0	0
Out	0	0	0	0	11:43:53	0	0	0	0	0	0
HowLong	0	0	0	0	4.04	0	0	0	0	0	0
Times	77	35	10	3	126	0	0	61	0	2	0
AccumulatedTime	290.823	78.22000000000001	104.32	80.284	1833.2069999999999	0	0	1540.137	0	495.01	0
In	0	11:43:53	0	0	0	0	0	0	0	0	0
Out	0	11:43:54	0	0	0	0	0	0	0	0	0
HowLong	0	1	0	0	0	0	0	0	0	0	0
Times	77	36	10	3	126	0	0	61	0	2	0
AccumulatedTime	290.823	79.22000000000001	104.32	80.284	1833.2069999999999	0	0	1540.137	0	495.01	0
In	0	0	0	0	11:43:54	0	0	0	0	0	0
Out	0	0	0	0	11:43:56	0	0	0	0	0	0
HowLong	0	0	0	0	2.001	0	0	0	0	0	0
Times	77	36	10	3	127	0	0	61	0	2	0
AccumulatedTime	290.823	79.22000000000001	104.32	80.284	1835.2079999999999	0	0	1540.137	0	495.01	0
In	0	11:43:56	0	0	0	0	0	0	0	0	0
Out	0	11:44:3	0	0	0	0	0	0	0	0	0
HowLong	0	7.009	0	0	0	0	0	0	0	0	0
Times	77	37	10	3	127	0	0	61	0	2	0
AccumulatedTime	290.823	86.22900000000001	104.32	80.284	1835.2079999999999	0	0	1540.137	0	495.01	0
In	0	0	0	0	11:44:3	0	0	0	0	0	0
Out	0	0	0	0	11:44:8	0	0	0	0	0	0
HowLong	0	0	0	0	5.033	0	0	0	0	0	0
Times	77	37	10	3	128	0	0	61	0	2	0
AccumulatedTime	290.823	86.22900000000001	104.32	80.284	1840.2409999999998	0	0	1540.137	0	495.01	0
In	0	11:44:8	0	0	0	0	0	0	0	0	0
Out	0	11:44:9	0	0	0	0	0	0	0	0	0
HowLong	0	1	0	0	0	0	0	0	0	0	0
Times	77	38	10	3	128	0	0	61	0	2	0
AccumulatedTime	290.823	87.22900000000001	104.32	80.284	1840.2409999999998	0	0	1540.137	0	495.01	0
In	0	0	0	0	11:44:9	0	0	0	0	0	0
Out	0	0	0	0	11:44:11	0	0	0	0	0	0
HowLong	0	0	0	0	2.042	0	0	0	0	0	0
Times	77	38	10	3	129	0	0	61	0	2	0
AccumulatedTime	290.823	87.22900000000001	104.32	80.284	1842.2829999999997	0	0	1540.137	0	495.01	0
In	0	11:44:11	0	0	0	0	0	0	0	0	0
Out	0	11:44:12	0	0	0	0	0	0	0	0	0
HowLong	0	1	0	0	0	0	0	0	0	0	0
Times	77	39	10	3	129	0	0	61	0	2	0
AccumulatedTime	290.823	88.22900000000001	104.32	80.284	1842.2829999999997	0	0	1540.137	0	495.01	0
In	0	0	0	0	11:44:12	0	0	0	0	0	0
Out	0	0	0	0	11:44:16	0	0	0	0	0	0
HowLong	0	0	0	0	4.001	0	0	0	0	0	0
Times	77	39	10	3	130	0	0	61	0	2	0
AccumulatedTime	290.823	88.22900000000001	104.32	80.284	1846.2839999999997	0	0	1540.137	0	495.01	0
In	0	11:44:16	0	0	0	0	0	0	0	0	0
Out	0	11:44:19	0	0	0	0	0	0	0	0	0
HowLong	0	3.008	0	0	0	0	0	0	0	0	0
Times	77	40	10	3	130	0	0	61	0	2	0
AccumulatedTime	290.823	91.23700000000001	104.32	80.284	1846.2839999999997	0	0	1540.137	0	495.01	0
In	0	0	0	0	11:44:19	0	0	0	0	0	0
Out	0	0	0	0	11:44:20	0	0	0	0	0	0
HowLong	0	0	0	0	1.019	0	0	0	0	0	0
Times	77	40	10	3	131	0	0	61	0	2	0
AccumulatedTime	290.823	91.23700000000001	104.32	80.284	1847.3029999999997	0	0	1540.137	0	495.01	0
In	0	11:44:20	0	0	0	0	0	0	0	0	0
Out	0	11:44:21	0	0	0	0	0	0	0	0	0
HowLong	0	1.002	0	0	0	0	0	0	0	0	0
Times	77	41	10	3	131	0	0	61	0	2	0
AccumulatedTime	290.823	92.239	104.32	80.284	1847.3029999999997	0	0	1540.137	0	495.01	0
In	0	0	0	0	11:44:21	0	0	0	0	0	0
Out	0	0	0	0	11:45:56	0	0	0	0	0	0
HowLong	0	0	0	0	94.299	0	0	0	0	0	0
Times	77	41	10	3	132	0	0	61	0	2	0
AccumulatedTime	290.823	92.239	104.32	80.284	1941.6019999999996	0	0	1540.137	0	495.01	0
In	0	0	0	11:45:56	0	0	0	0	0	0	0
Out	0	0	0	11:46:6	0	0	0	0	0	0	0
HowLong	0	0	0	10.004	0	0	0	0	0	0	0
Times	77	41	10	4	132	0	0	61	0	2	0
AccumulatedTime	290.823	92.239	104.32	90.28800000000001	1941.6019999999996	0	0	1540.137	0	495.01	0
In	0	0	11:46:6	0	0	0	0	0	0	0	0
Out	0	0	11:46:9	0	0	0	0	0	0	0	0
HowLong	0	0	3.005	0	0	0	0	0	0	0	0
Times	77	41	11	4	132	0	0	61	0	2	0
AccumulatedTime	290.823	92.239	107.32499999999999	90.28800000000001	1941.6019999999996	0	0	1540.137	0	495.01	0
In	0	0	0	11:46:9	0	0	0	0	0	0	0
Out	0	0	0	11:46:10	0	0	0	0	0	0	0
HowLong	0	0	0	1.019	0	0	0	0	0	0	0
Times	77	41	11	5	132	0	0	61	0	2	0
AccumulatedTime	290.823	92.239	107.32499999999999	91.30700000000002	1941.6019999999996	0	0	1540.137	0	495.01	0
In	0	0	11:46:10	0	0	0	0	0	0	0	0
Out	0	0	11:46:11	0	0	0	0	0	0	0	0
HowLong	0	0	1.001	0	0	0	0	0	0	0	0
Times	77	41	12	5	132	0	0	61	0	2	0
AccumulatedTime	290.823	92.239	108.326	91.30700000000002	1941.6019999999996	0	0	1540.137	0	495.01	0
In	0	0	0	11:46:11	0	0	0	0	0	0	0
Out	0	0	0	11:46:12	0	0	0	0	0	0	0
HowLong	0	0	0	1.013	0	0	0	0	0	0	0
Times	77	41	12	6	132	0	0	61	0	2	0
AccumulatedTime	290.823	92.239	108.326	92.32000000000002	1941.6019999999996	0	0	1540.137	0	495.01	0
In	0	0	0	0	11:46:12	0	0	0	0	0	0
Out	0	0	0	0	11:46:13	0	0	0	0	0	0
HowLong	0	0	0	0	1	0	0	0	0	0	0
Times	77	41	12	6	133	0	0	61	0	2	0
AccumulatedTime	290.823	92.239	108.326	92.32000000000002	1942.6019999999996	0	0	1540.137	0	495.01	0
In	0	0	0	11:46:13	0	0	0	0	0	0	0
Out	0	0	0	11:46:14	0	0	0	0	0	0	0
HowLong	0	0	0	1	0	0	0	0	0	0	0
Times	77	41	12	7	133	0	0	61	0	2	0
AccumulatedTime	290.823	92.239	108.326	93.32000000000002	1942.6019999999996	0	0	1540.137	0	495.01	0
In	0	0	11:46:14	0	0	0	0	0	0	0	0
Out	0	0	11:46:20	0	0	0	0	0	0	0	0
HowLong	0	0	6.002	0	0	0	0	0	0	0	0
Times	77	41	13	7	133	0	0	61	0	2	0
AccumulatedTime	290.823	92.239	114.32799999999999	93.32000000000002	1942.6019999999996	0	0	1540.137	0	495.01	0
In	0	0	0	11:46:20	0	0	0	0	0	0	0
Out	0	0	0	11:46:21	0	0	0	0	0	0	0
HowLong	0	0	0	1	0	0	0	0	0	0	0
Times	77	41	13	8	133	0	0	61	0	2	0
AccumulatedTime	290.823	92.239	114.32799999999999	94.32000000000002	1942.6019999999996	0	0	1540.137	0	495.01	0
In	0	0	11:46:21	0	0	0	0	0	0	0	0
Out	0	0	11:46:28	0	0	0	0	0	0	0	0
HowLong	0	0	7	0	0	0	0	0	0	0	0
Times	77	41	14	8	133	0	0	61	0	2	0
AccumulatedTime	290.823	92.239	121.32799999999999	94.32000000000002	1942.6019999999996	0	0	1540.137	0	495.01	0
In	0	0	0	11:46:28	0	0	0	0	0	0	0
Out	0	0	0	11:46:30	0	0	0	0	0	0	0
HowLong	0	0	0	2	0	0	0	0	0	0	0
Times	77	41	14	9	133	0	0	61	0	2	0
AccumulatedTime	290.823	92.239	121.32799999999999	96.32000000000002	1942.6019999999996	0	0	1540.137	0	495.01	0
In	0	0	11:46:30	0	0	0	0	0	0	0	0
Out	0	0	11:47:33	0	0	0	0	0	0	0	0
HowLong	0	0	63.206	0	0	0	0	0	0	0	0
Times	77	41	15	9	133	0	0	61	0	2	0
AccumulatedTime	290.823	92.239	184.534	96.32000000000002	1942.6019999999996	0	0	1540.137	0	495.01	0
In	0	0	0	11:47:33	0	0	0	0	0	0	0
Out	0	0	0	11:47:34	0	0	0	0	0	0	0
HowLong	0	0	0	1.002	0	0	0	0	0	0	0
Times	77	41	15	10	133	0	0	61	0	2	0
AccumulatedTime	290.823	92.239	184.534	97.32200000000002	1942.6019999999996	0	0	1540.137	0	495.01	0
In	0	0	11:47:34	0	0	0	0	0	0	0	0
Out	0	0	11:47:36	0	0	0	0	0	0	0	0
HowLong	0	0	2	0	0	0	0	0	0	0	0
Times	77	41	16	10	133	0	0	61	0	2	0
AccumulatedTime	290.823	92.239	186.534	97.32200000000002	1942.6019999999996	0	0	1540.137	0	495.01	0
In	0	0	0	0	11:47:36	0	0	0	0	0	0
Out	0	0	0	0	11:51:37	0	0	0	0	0	0
HowLong	0	0	0	0	240.987	0	0	0	0	0	0
Times	77	41	16	10	134	0	0	61	0	2	0
AccumulatedTime	290.823	92.239	186.534	97.32200000000002	2183.5889999999995	0	0	1540.137	0	495.01	0
In	0	0	0	11:51:37	0	0	0	0	0	0	0
Out	0	0	0	11:51:38	0	0	0	0	0	0	0
HowLong	0	0	0	1	0	0	0	0	0	0	0
Times	77	41	16	11	134	0	0	61	0	2	0
AccumulatedTime	290.823	92.239	186.534	98.32200000000002	2183.5889999999995	0	0	1540.137	0	495.01	0
In	0	0	0	0	11:51:38	0	0	0	0	0	0
Out	0	0	0	0	11:51:39	0	0	0	0	0	0
HowLong	0	0	0	0	1.001	0	0	0	0	0	0
Times	77	41	16	11	135	0	0	61	0	2	0
AccumulatedTime	290.823	92.239	186.534	98.32200000000002	2184.5899999999997	0	0	1540.137	0	495.01	0
In	0	0	0	11:51:39	0	0	0	0	0	0	0
Out	0	0	0	11:51:41	0	0	0	0	0	0	0
HowLong	0	0	0	2.006	0	0	0	0	0	0	0
Times	77	41	16	12	135	0	0	61	0	2	0
AccumulatedTime	290.823	92.239	186.534	100.32800000000002	2184.5899999999997	0	0	1540.137	0	495.01	0
In	0	0	0	0	11:51:41	0	0	0	0	0	0
Out	0	0	0	0	11:52:16	0	0	0	0	0	0
HowLong	0	0	0	0	35.116	0	0	0	0	0	0
Times	77	41	16	12	136	0	0	61	0	2	0
AccumulatedTime	290.823	92.239	186.534	100.32800000000002	2219.7059999999997	0	0	1540.137	0	495.01	0
In	0	0	0	0	0	0	0	11:52:16	0	0	0
Out	0	0	0	0	0	0	0	11:52:17	0	0	0
HowLong	0	0	0	0	0	0	0	1	0	0	0
Times	77	41	16	12	136	0	0	62	0	2	0
AccumulatedTime	290.823	92.239	186.534	100.32800000000002	2219.7059999999997	0	0	1541.137	0	495.01	0
In	0	0	0	0	11:52:17	0	0	0	0	0	0
Out	0	0	0	0	11:52:18	0	0	0	0	0	0
HowLong	0	0	0	0	1	0	0	0	0	0	0
Times	77	41	16	12	137	0	0	62	0	2	0
AccumulatedTime	290.823	92.239	186.534	100.32800000000002	2220.7059999999997	0	0	1541.137	0	495.01	0
In	0	0	0	0	0	0	0	11:52:18	0	0	0
Out	0	0	0	0	0	0	0	11:52:21	0	0	0
HowLong	0	0	0	0	0	0	0	3	0	0	0
Times	77	41	16	12	137	0	0	63	0	2	0
AccumulatedTime	290.823	92.239	186.534	100.32800000000002	2220.7059999999997	0	0	1544.137	0	495.01	0
In	0	0	0	0	11:52:21	0	0	0	0	0	0
Out	0	0	0	0	11:52:23	0	0	0	0	0	0
HowLong	0	0	0	0	2	0	0	0	0	0	0
Times	77	41	16	12	138	0	0	63	0	2	0
AccumulatedTime	290.823	92.239	186.534	100.32800000000002	2222.7059999999997	0	0	1544.137	0	495.01	0
In	0	0	0	0	0	0	0	11:52:23	0	0	0
Out	0	0	0	0	0	0	0	11:52:33	0	0	0
HowLong	0	0	0	0	0	0	0	10.04	0	0	0
Times	77	41	16	12	138	0	0	64	0	2	0
AccumulatedTime	290.823	92.239	186.534	100.32800000000002	2222.7059999999997	0	0	1554.177	0	495.01	0
In	0	0	0	0	11:52:33	0	0	0	0	0	0
Out	0	0	0	0	11:52:34	0	0	0	0	0	0
HowLong	0	0	0	0	1	0	0	0	0	0	0
Times	77	41	16	12	139	0	0	64	0	2	0
AccumulatedTime	290.823	92.239	186.534	100.32800000000002	2223.7059999999997	0	0	1554.177	0	495.01	0
In	0	0	0	0	0	0	0	11:52:34	0	0	0
Out	0	0	0	0	0	0	0	11:52:40	0	0	0
HowLong	0	0	0	0	0	0	0	6	0	0	0
Times	77	41	16	12	139	0	0	65	0	2	0
AccumulatedTime	290.823	92.239	186.534	100.32800000000002	2223.7059999999997	0	0	1560.177	0	495.01	0
In	0	0	0	0	11:52:40	0	0	0	0	0	0
Out	0	0	0	0	11:52:41	0	0	0	0	0	0
HowLong	0	0	0	0	1.02	0	0	0	0	0	0
Times	77	41	16	12	140	0	0	65	0	2	0
AccumulatedTime	290.823	92.239	186.534	100.32800000000002	2224.7259999999997	0	0	1560.177	0	495.01	0
In	0	11:52:41	0	0	0	0	0	0	0	0	0
Out	0	11:52:42	0	0	0	0	0	0	0	0	0
HowLong	0	1.008	0	0	0	0	0	0	0	0	0
Times	77	42	16	12	140	0	0	65	0	2	0
AccumulatedTime	290.823	93.247	186.534	100.32800000000002	2224.7259999999997	0	0	1560.177	0	495.01	0
In	0	0	0	0	11:52:42	0	0	0	0	0	0
Out	0	0	0	0	11:52:43	0	0	0	0	0	0
HowLong	0	0	0	0	1.011	0	0	0	0	0	0
Times	77	42	16	12	141	0	0	65	0	2	0
AccumulatedTime	290.823	93.247	186.534	100.32800000000002	2225.7369999999996	0	0	1560.177	0	495.01	0
In	0	0	0	0	0	0	0	11:52:43	0	0	0
Out	0	0	0	0	0	0	0	11:54:35	0	0	0
HowLong	0	0	0	0	0	0	0	112.415	0	0	0
Times	77	42	16	12	141	0	0	66	0	2	0
AccumulatedTime	290.823	93.247	186.534	100.32800000000002	2225.7369999999996	0	0	1672.5919999999999	0	495.01	0
In	0	0	0	0	11:54:35	0	0	0	0	0	0
Out	0	0	0	0	11:55:7	0	0	0	0	0	0
HowLong	0	0	0	0	32.069	0	0	0	0	0	0
Times	77	42	16	12	142	0	0	66	0	2	0
AccumulatedTime	290.823	93.247	186.534	100.32800000000002	2257.8059999999996	0	0	1672.5919999999999	0	495.01	0
In	0	0	0	0	0	0	0	11:55:7	0	0	0
Out	0	0	0	0	0	0	0	11:55:8	0	0	0
HowLong	0	0	0	0	0	0	0	1.01	0	0	0
Times	77	42	16	12	142	0	0	67	0	2	0
AccumulatedTime	290.823	93.247	186.534	100.32800000000002	2257.8059999999996	0	0	1673.6019999999999	0	495.01	0
In	0	0	0	0	11:55:8	0	0	0	0	0	0
Out	0	0	0	0	11:55:21	0	0	0	0	0	0
HowLong	0	0	0	0	13.01	0	0	0	0	0	0
Times	77	42	16	12	143	0	0	67	0	2	0
AccumulatedTime	290.823	93.247	186.534	100.32800000000002	2270.816	0	0	1673.6019999999999	0	495.01	0
In	0	0	0	0	0	0	0	11:55:21	0	0	0
Out	0	0	0	0	0	0	0	11:55:24	0	0	0
HowLong	0	0	0	0	0	0	0	3.035	0	0	0
Times	77	42	16	12	143	0	0	68	0	2	0
AccumulatedTime	290.823	93.247	186.534	100.32800000000002	2270.816	0	0	1676.637	0	495.01	0
In	0	0	0	0	11:55:24	0	0	0	0	0	0
Out	0	0	0	0	11:55:42	0	0	0	0	0	0
HowLong	0	0	0	0	17.039	0	0	0	0	0	0
Times	77	42	16	12	144	0	0	68	0	2	0
AccumulatedTime	290.823	93.247	186.534	100.32800000000002	2287.855	0	0	1676.637	0	495.01	0
In	0	0	0	0	0	0	0	11:55:42	0	0	0
Out	0	0	0	0	0	0	0	11:55:43	0	0	0
HowLong	0	0	0	0	0	0	0	1.007	0	0	0
Times	77	42	16	12	144	0	0	69	0	2	0
AccumulatedTime	290.823	93.247	186.534	100.32800000000002	2287.855	0	0	1677.644	0	495.01	0
In	0	0	0	0	11:55:43	0	0	0	0	0	0
Out	0	0	0	0	11:55:56	0	0	0	0	0	0
HowLong	0	0	0	0	13.065	0	0	0	0	0	0
Times	77	42	16	12	145	0	0	69	0	2	0
AccumulatedTime	290.823	93.247	186.534	100.32800000000002	2300.92	0	0	1677.644	0	495.01	0
In	0	0	0	0	0	0	0	11:55:56	0	0	0
Out	0	0	0	0	0	0	0	11:55:58	0	0	0
HowLong	0	0	0	0	0	0	0	2.011	0	0	0
Times	77	42	16	12	145	0	0	70	0	2	0
AccumulatedTime	290.823	93.247	186.534	100.32800000000002	2300.92	0	0	1679.655	0	495.01	0
In	0	0	0	0	11:55:58	0	0	0	0	0	0
Out	0	0	0	0	11:55:59	0	0	0	0	0	0
HowLong	0	0	0	0	1.002	0	0	0	0	0	0
Times	77	42	16	12	146	0	0	70	0	2	0
AccumulatedTime	290.823	93.247	186.534	100.32800000000002	2301.922	0	0	1679.655	0	495.01	0
In	0	0	0	0	0	0	0	11:55:59	0	0	0
Out	0	0	0	0	0	0	0	11:56:31	0	0	0
HowLong	0	0	0	0	0	0	0	32.068	0	0	0
Times	77	42	16	12	146	0	0	71	0	2	0
AccumulatedTime	290.823	93.247	186.534	100.32800000000002	2301.922	0	0	1711.723	0	495.01	0
In	0	0	0	0	11:56:31	0	0	0	0	0	0
Out	0	0	0	0	11:56:32	0	0	0	0	0	0
HowLong	0	0	0	0	1.001	0	0	0	0	0	0
Times	77	42	16	12	147	0	0	71	0	2	0
AccumulatedTime	290.823	93.247	186.534	100.32800000000002	2302.9230000000002	0	0	1711.723	0	495.01	0
In	0	0	0	0	0	0	0	11:56:32	0	0	0
Out	0	0	0	0	0	0	0	11:57:42	0	0	0
HowLong	0	0	0	0	0	0	0	70.176	0	0	0
Times	77	42	16	12	147	0	0	72	0	2	0
AccumulatedTime	290.823	93.247	186.534	100.32800000000002	2302.9230000000002	0	0	1781.899	0	495.01	0
In	0	0	0	0	11:57:42	0	0	0	0	0	0
Out	0	0	0	0	11:57:43	0	0	0	0	0	0
HowLong	0	0	0	0	1	0	0	0	0	0	0
Times	77	42	16	12	148	0	0	72	0	2	0
AccumulatedTime	290.823	93.247	186.534	100.32800000000002	2303.9230000000002	0	0	1781.899	0	495.01	0
In	0	0	0	0	0	0	0	11:57:43	0	0	0
Out	0	0	0	0	0	0	0	11:57:48	0	0	0
HowLong	0	0	0	0	0	0	0	5	0	0	0
Times	77	42	16	12	148	0	0	73	0	2	0
AccumulatedTime	290.823	93.247	186.534	100.32800000000002	2303.9230000000002	0	0	1786.899	0	495.01	0
In	0	0	0	0	11:57:48	0	0	0	0	0	0
Out	0	0	0	0	11:57:57	0	0	0	0	0	0
HowLong	0	0	0	0	9	0	0	0	0	0	0
Times	77	42	16	12	149	0	0	73	0	2	0
AccumulatedTime	290.823	93.247	186.534	100.32800000000002	2312.9230000000002	0	0	1786.899	0	495.01	0
In	0	0	0	0	0	0	0	11:57:57	0	0	0
Out	0	0	0	0	0	0	0	11:57:59	0	0	0
HowLong	0	0	0	0	0	0	0	2	0	0	0
Times	77	42	16	12	149	0	0	74	0	2	0
AccumulatedTime	290.823	93.247	186.534	100.32800000000002	2312.9230000000002	0	0	1788.899	0	495.01	0
In	0	0	0	0	11:57:59	0	0	0	0	0	0
Out	0	0	0	0	11:58:0	0	0	0	0	0	0
HowLong	0	0	0	0	1	0	0	0	0	0	0
Times	77	42	16	12	150	0	0	74	0	2	0
AccumulatedTime	290.823	93.247	186.534	100.32800000000002	2313.9230000000002	0	0	1788.899	0	495.01	0
In	0	0	0	0	0	0	0	11:58:0	0	0	0
Out	0	0	0	0	0	0	0	11:58:1	0	0	0
HowLong	0	0	0	0	0	0	0	1	0	0	0
Times	77	42	16	12	150	0	0	75	0	2	0
AccumulatedTime	290.823	93.247	186.534	100.32800000000002	2313.9230000000002	0	0	1789.899	0	495.01	0
In	0	0	0	0	11:58:1	0	0	0	0	0	0
Out	0	0	0	0	11:58:7	0	0	0	0	0	0
HowLong	0	0	0	0	6.001	0	0	0	0	0	0
Times	77	42	16	12	151	0	0	75	0	2	0
AccumulatedTime	290.823	93.247	186.534	100.32800000000002	2319.9240000000004	0	0	1789.899	0	495.01	0
In	0	0	0	0	0	0	0	11:58:7	0	0	0
Out	0	0	0	0	0	0	0	11:58:9	0	0	0
HowLong	0	0	0	0	0	0	0	2	0	0	0
Times	77	42	16	12	151	0	0	76	0	2	0
AccumulatedTime	290.823	93.247	186.534	100.32800000000002	2319.9240000000004	0	0	1791.899	0	495.01	0
In	0	0	0	0	11:58:9	0	0	0	0	0	0
Out	0	0	0	0	11:58:12	0	0	0	0	0	0
HowLong	0	0	0	0	3.042	0	0	0	0	0	0
Times	77	42	16	12	152	0	0	76	0	2	0
AccumulatedTime	290.823	93.247	186.534	100.32800000000002	2322.9660000000003	0	0	1791.899	0	495.01	0
In	0	0	0	0	0	0	0	11:58:12	0	0	0
Out	0	0	0	0	0	0	0	11:58:14	0	0	0
HowLong	0	0	0	0	0	0	0	2	0	0	0
Times	77	42	16	12	152	0	0	77	0	2	0
AccumulatedTime	290.823	93.247	186.534	100.32800000000002	2322.9660000000003	0	0	1793.899	0	495.01	0
In	0	0	0	0	11:58:14	0	0	0	0	0	0
Out	0	0	0	0	11:58:15	0	0	0	0	0	0
HowLong	0	0	0	0	1	0	0	0	0	0	0
Times	77	42	16	12	153	0	0	77	0	2	0
AccumulatedTime	290.823	93.247	186.534	100.32800000000002	2323.9660000000003	0	0	1793.899	0	495.01	0
In	0	0	0	0	0	0	0	11:58:15	0	0	0
Out	0	0	0	0	0	0	0	11:58:17	0	0	0
HowLong	0	0	0	0	0	0	0	2.002	0	0	0
Times	77	42	16	12	153	0	0	78	0	2	0
AccumulatedTime	290.823	93.247	186.534	100.32800000000002	2323.9660000000003	0	0	1795.9009999999998	0	495.01	0
In	0	0	0	0	11:58:17	0	0	0	0	0	0
Out	0	0	0	0	11:58:18	0	0	0	0	0	0
HowLong	0	0	0	0	1	0	0	0	0	0	0
Times	77	42	16	12	154	0	0	78	0	2	0
AccumulatedTime	290.823	93.247	186.534	100.32800000000002	2324.9660000000003	0	0	1795.9009999999998	0	495.01	0
In	0	0	0	0	0	0	0	11:58:18	0	0	0
Out	0	0	0	0	0	0	0	11:58:20	0	0	0
HowLong	0	0	0	0	0	0	0	2.005	0	0	0
Times	77	42	16	12	154	0	0	79	0	2	0
AccumulatedTime	290.823	93.247	186.534	100.32800000000002	2324.9660000000003	0	0	1797.906	0	495.01	0
In	0	0	0	0	11:58:20	0	0	0	0	0	0
Out	0	0	0	0	11:58:28	0	0	0	0	0	0
HowLong	0	0	0	0	8.034	0	0	0	0	0	0
Times	77	42	16	12	155	0	0	79	0	2	0
AccumulatedTime	290.823	93.247	186.534	100.32800000000002	2333.0000000000005	0	0	1797.906	0	495.01	0
In	0	0	0	0	0	0	0	11:58:28	0	0	0
Out	0	0	0	0	0	0	0	11:58:29	0	0	0
HowLong	0	0	0	0	0	0	0	1	0	0	0
Times	77	42	16	12	155	0	0	80	0	2	0
AccumulatedTime	290.823	93.247	186.534	100.32800000000002	2333.0000000000005	0	0	1798.906	0	495.01	0
In	0	0	0	0	11:58:29	0	0	0	0	0	0
Out	0	0	0	0	11:58:48	0	0	0	0	0	0
HowLong	0	0	0	0	19.039	0	0	0	0	0	0
Times	77	42	16	12	156	0	0	80	0	2	0
AccumulatedTime	290.823	93.247	186.534	100.32800000000002	2352.0390000000007	0	0	1798.906	0	495.01	0
In	0	0	0	0	0	0	0	11:58:48	0	0	0
Out	0	0	0	0	0	0	0	11:58:49	0	0	0
HowLong	0	0	0	0	0	0	0	1	0	0	0
Times	77	42	16	12	156	0	0	81	0	2	0
AccumulatedTime	290.823	93.247	186.534	100.32800000000002	2352.0390000000007	0	0	1799.906	0	495.01	0
In	0	0	0	0	11:58:49	0	0	0	0	0	0
Out	0	0	0	0	11:58:52	0	0	0	0	0	0
HowLong	0	0	0	0	3.001	0	0	0	0	0	0
Times	77	42	16	12	157	0	0	81	0	2	0
AccumulatedTime	290.823	93.247	186.534	100.32800000000002	2355.040000000001	0	0	1799.906	0	495.01	0
In	0	0	0	0	0	0	0	11:58:52	0	0	0
Out	0	0	0	0	0	0	0	11:59:0	0	0	0
HowLong	0	0	0	0	0	0	0	8.041	0	0	0
Times	77	42	16	12	157	0	0	82	0	2	0
AccumulatedTime	290.823	93.247	186.534	100.32800000000002	2355.040000000001	0	0	1807.947	0	495.01	0
In	0	0	0	0	11:59:0	0	0	0	0	0	0
Out	0	0	0	0	11:59:1	0	0	0	0	0	0
HowLong	0	0	0	0	1	0	0	0	0	0	0
Times	77	42	16	12	158	0	0	82	0	2	0
AccumulatedTime	290.823	93.247	186.534	100.32800000000002	2356.040000000001	0	0	1807.947	0	495.01	0
In	0	0	0	0	0	0	0	11:59:1	0	0	0
Out	0	0	0	0	0	0	0	11:59:10	0	0	0
HowLong	0	0	0	0	0	0	0	9.043	0	0	0
Times	77	42	16	12	158	0	0	83	0	2	0
AccumulatedTime	290.823	93.247	186.534	100.32800000000002	2356.040000000001	0	0	1816.9899999999998	0	495.01	0
In	0	0	0	0	11:59:10	0	0	0	0	0	0
Out	0	0	0	0	11:59:13	0	0	0	0	0	0
HowLong	0	0	0	0	3.038	0	0	0	0	0	0
Times	77	42	16	12	159	0	0	83	0	2	0
AccumulatedTime	290.823	93.247	186.534	100.32800000000002	2359.078000000001	0	0	1816.9899999999998	0	495.01	0
In	0	0	0	0	0	0	0	11:59:13	0	0	0
Out	0	0	0	0	0	0	0	11:59:16	0	0	0
HowLong	0	0	0	0	0	0	0	3.001	0	0	0
Times	77	42	16	12	159	0	0	84	0	2	0
AccumulatedTime	290.823	93.247	186.534	100.32800000000002	2359.078000000001	0	0	1819.9909999999998	0	495.01	0
In	0	0	0	0	11:59:16	0	0	0	0	0	0
Out	0	0	0	0	11:59:18	0	0	0	0	0	0
HowLong	0	0	0	0	2	0	0	0	0	0	0
Times	77	42	16	12	160	0	0	84	0	2	0
AccumulatedTime	290.823	93.247	186.534	100.32800000000002	2361.078000000001	0	0	1819.9909999999998	0	495.01	0
In	0	0	0	0	0	0	0	11:59:18	0	0	0
Out	0	0	0	0	0	0	0	11:59:19	0	0	0
HowLong	0	0	0	0	0	0	0	1	0	0	0
Times	77	42	16	12	160	0	0	85	0	2	0
AccumulatedTime	290.823	93.247	186.534	100.32800000000002	2361.078000000001	0	0	1820.9909999999998	0	495.01	0
In	0	0	0	0	11:59:19	0	0	0	0	0	0
Out	0	0	0	0	11:59:20	0	0	0	0	0	0
HowLong	0	0	0	0	1	0	0	0	0	0	0
Times	77	42	16	12	161	0	0	85	0	2	0
AccumulatedTime	290.823	93.247	186.534	100.32800000000002	2362.078000000001	0	0	1820.9909999999998	0	495.01	0
In	0	0	0	0	0	0	0	11:59:20	0	0	0
Out	0	0	0	0	0	0	0	11:59:23	0	0	0
HowLong	0	0	0	0	0	0	0	3.002	0	0	0
Times	77	42	16	12	161	0	0	86	0	2	0
AccumulatedTime	290.823	93.247	186.534	100.32800000000002	2362.078000000001	0	0	1823.9929999999997	0	495.01	0
In	0	0	0	0	11:59:23	0	0	0	0	0	0
Out	0	0	0	0	11:59:25	0	0	0	0	0	0
HowLong	0	0	0	0	2.002	0	0	0	0	0	0
Times	77	42	16	12	162	0	0	86	0	2	0
AccumulatedTime	290.823	93.247	186.534	100.32800000000002	2364.080000000001	0	0	1823.9929999999997	0	495.01	0
In	0	0	0	0	0	0	0	11:59:25	0	0	0
Out	0	0	0	0	0	0	0	11:59:30	0	0	0
HowLong	0	0	0	0	0	0	0	5.038	0	0	0
Times	77	42	16	12	162	0	0	87	0	2	0
AccumulatedTime	290.823	93.247	186.534	100.32800000000002	2364.080000000001	0	0	1829.0309999999997	0	495.01	0
In	0	0	0	0	11:59:30	0	0	0	0	0	0
Out	0	0	0	0	11:59:31	0	0	0	0	0	0
HowLong	0	0	0	0	1.006	0	0	0	0	0	0
Times	77	42	16	12	163	0	0	87	0	2	0
AccumulatedTime	290.823	93.247	186.534	100.32800000000002	2365.0860000000007	0	0	1829.0309999999997	0	495.01	0
In	0	0	0	0	0	0	0	11:59:31	0	0	0
Out	0	0	0	0	0	0	0	11:59:39	0	0	0
HowLong	0	0	0	0	0	0	0	8.037	0	0	0
Times	77	42	16	12	163	0	0	88	0	2	0
[truncated: 5,071 more rows]
